# Supplementary material for: GSMN-ML- a genome scale metabolic network reconstruction of the obligate human pathogen Mycobacterium leprae
Source: PLoS Negl Trop Dis. 2020 Jul 6;14(7):e0007871. doi: 10.1371/journal.pntd.0007871 (PMC7365477; doi:10.1371/journal.pntd.0007871)
Supplement: S1 File — The network file includes metabolite lists, pathways and reactions for M. tuberculosis and the problem file (p-file) including the list of medium supplements and the upper and lower limits of each medium component uptake used for nutrient utilization analysis. The network was constructed using SurreyFBA software. (XLSX) [file pntd.0007871.s001.xlsx]

## Sheet: Metabolite list
13PDG	1,3-diphosphateglycerate
1_AMINO_PROPAN_2_OL	1-amino-propan-2-ol
2A3KB	2-amino-3-oxobutanoate
2MBECOA	2-methylbut-2-enoyl-CoA
2MBUTCOA	S-2-methyl-butyryl-CoA
2MBUTLIPO	enzyme_N6-(S-[2-methylpropanoyl]dihydrolipoyl)lysine
2METHYLCISACONITATE	2-methyl-cis-aconitate
2METHYLCITRATE	2-methylcitrate
2PCDPMDE	2-phospho-4-(cytidine_5'-diphospho)-2-C-methyl-D-erythritol
2PG	2-phosphoglycerate
2_PHOSPHO_L_LACTATE	2-phospho-L-lactate
3DDAH7P	3-deoxy-D-arabino-heptulosonate-7-phosphate
3MBECOA	3-methylbut-2-enoyl-CoA
3MBUTCOA	S-3-methyl-butyryl-CoA
3MBUTLIPO	enzyme_N6-(S-[3-methylbutanoyl]dihydrolipoyl)lysine
3PG	3-phosphoglycerate
3PSER	3-phospho-serine
3PSME	5-enolpyruvyl-shikimate-3-phosphate
4HPP	p-hydroxyphenylpyruvate
4PPNCYS	R-4'-phosphopantothenoyl-L-cysteine
4PPNTE	pantetheine_4'-phosphate
4PPNTO	D-4'-phosphopantothenate
5_AMINO_LEVULINATE	5-amino-levulinate
5MTA	5'-methylthioadenosine
5PARAPP	5'-phosphoarabinose-pyrophosphate
7_8_DIAMINONONANOATE	7,8-Diaminononanoate
8_AMINO7_OXONONANOATE	8-amino-7-oxononanoate
9_HEXADECENOATE	9-hexadecenoate
9_HEXADECENOYL_ACP	9-hexadecenoyl-ACP
9_HEXADECENOYL_COA	9-hexadecenoyl-CoA
9_OCTADECENOATE	9-octadecenoate
9_OCTADECENOYL_ACP	9-octadecenoyl-ACP
9_OCTADECENOYL_COA	9-octadecenoyl-CoA
A160GL3P	A160GL3P
A6RP	5-amino-6-(5'-phosphoribosylamino)uracil
A6RP5P	5-amino-6-(5'-phosphoribitylamino)uracil
A6RP5P2	5-amino-6-(5'-phosphoribosylamino)uracil
AACCOA	acetoacetyl-CoA
ABUT	2-aceto-2-hydroxy-butyrate
AC	acetate
AC1PIM1	AC1PIM1
AC1PIM2	AC1PIM2
AC1PIM3	AC1PIM3
AC2PIM1	AC2PIM1
AC2PIM2	AC2PIM2
AC2PIM3	AC2PIM3
AC3PIM1	AC3PIM1
AC3PIM2	AC3PIM2
AC3PIM3	AC3PIM3
AC3PIM4	AC3PIM4
AC3PIM5	AC3PIM5
AC4PIM1	AC4PIM1
AC4PIM2	AC4PIM2
AC4PIM3	AC4PIM3
AC4PIM5	AC4PIM5
AC4PIM6	AC4PIM6
AC4PIM7	AC4PIM7
ACACP	acetyl-ACP
ACAL	acetaldehyde
ACCOA	acetyl-CoA
ACETYLP	acetylphosphate
ACLAC	2-acetolactate
ACP	acyl-carrier-protein
ACRCOA	acrylyl-CoA
ACTAC	acetoacetate
ACYL_MAS	ACYL-MAS
ACYL_TRE_S_COA	ACYL-TRE-S-COA
AD	adenine
ADCHOR	4-amino-4-deoxychorismate
ADENOSYLCOBINAMIDE	adenosylcobinamide
ADENOSYLCOBINAMIDE_GDP	adenosylcobinamide-GDP
ADENOSYLCOBINIMIDE_P	adenosylcobinamide-P
ADENOSYL_COBRATE	adenosyl-cobyrate
ADENOSYL_COBRINICACID_A_C_DIAMI	adenosyl-cobyrinic
ADLIPO	enzyme_N6-(S-acetyldihydrolipoyl)lysine
ADN	adenosine
ADP	adenosine-diphosphate
AGL3P	1-acyl-sn-glycerol-3P
AHHMD	2-amino-4-hydroxy-6-hydroxymethyl-7,8-dihydropteridine_diphosphate
AHHMP	6-hydroxymethyl-dihydropterin
AHMMP	hydroxymethylpyrimidine
AHTD	7,8-dihydroneopterin_3'-triphosphate
AICAR	amino-4-imidazolecarboxamide_ribotide
AIR	5-aminoimidazole_ribonucleotide
AKG	?±-ketoglutarate
AKP	2-dehydropantoate
ALA	D-alanine
ALAALA	D-alanyl-D-alanine
AMINOACETONE	aminoacetone
AMP	adenosine-monophosphate
AMPMP	hydroxymethylpyrimidine_phosphate
AN	anthranilate
APS	adenylyl-sulfate
ARABINOGALACTAN_PEPTIDOGLYCA	arabinogalactan_peptidoglycan
ARABINOGALACTANDPP	arabinogalactan-decaprenylphosphate
ARAbr1brGALACTANDPP	ARA[1]GALACTANDPP
ARAFDPP	arabinofuranose-decaprenylphosphate
ARG	L-arginine
ARGSUCC	L-arginino-succinate
ASER	O-acetyl-L-serine
ASN	L-asparagine
ASP	L-aspartate
ASP4P	L-aspartyl-4-phosphate
ASPSA	L-aspartate-semialdehyde
ASUC	adenylo-succinate
ATP	adenosine-triphosphate
bALA	?≤-alanine
bDG1P	?≤-D-Glucose_1-phosphate
bDG6P	?≤-D-glucose-6-phosphate
bDGLC	?≤-D-glucose
BETA_KETO_C22_ACYL_ACP	BETA-KETO-C22-ACYL-ACP
BIOMASS	biomass
BIOTIN	biotin
BIOTIN_BCCP	biotin-BCCP
BIOTIN_CO2	BCCP-biotin-CO2
brn_1brPOLYP	(polyphosphate)(n-1)
brnbrPOLYP	(polyphosphate)(n)
BUTANOYL_COA	butanoyl-CoA
C78_3_OXY_MYCOLATE_ENZ	3-oxo-C78-?±-mycolate-ENZ
C78MYCOLATE_ENZ	C78-?±-mycolate-ENZ
C78MYCOLATE_PP	C78-?±-mycolate-PP
CAASP	carbamoyl-L-aspartate
CADA	cadaverine
CAIR	4-carboxyaminoimidazole_ribonucleotide
cAMP	cyclic-AMP
CAP	carbamoyl-phosphate
CATECHOL	catechol
CBHCAP	3-carboxy-2-hydroxy-4-methylpentanoate
CDP	cytidine-diphosphate
CDPDAG_TBA	CDP-diacylglycerol-TBA
CDPDG	CDP-diacylglycerol
CDPMDE	4-(cytidine_5'-diphospho)-2-C-methyl-D-erythritol
CELB	cellobiose
cGMP	cyclic-GMP
CHOR	chorismate
CIS_DELTA_13_ENOYL_C32_ACYL_ACP	CIS-DELTA-13-ENOYL-C32-ACYL-ACP
CIS_DELTA_19_ENOYL_C38_ACYL_ACP	CIS-DELTA-19-ENOYL-C38-ACYL-ACP
CIS_DELTA_2_19,31_ENOYL_C50_ACYL_	CIS-DELTA-2-19,31-ENOYL-C50-ACYL-ACP
CIS_DELTA_2_19,37_ENOYL_C56_ACYL_	CIS-DELTA-2-19,37-ENOYL-C56-ACYL-ACP
CIS_DELTA_2_3,15_ENOYL_C34_ACYL_A	CIS-DELTA-2-3,15-ENOYL-C34-ACYL-ACP
CIS_DELTA_2_3,21_ENOYL_C40_ACYL_A	CIS-DELTA-2-3,21-ENOYL-C40-ACYL-ACP
CIS_DELTA_37_ENOYL_DIMETHY_HYDR	CIS-DELTA-37-ENOYL-DIMETHY-HYDROXY-C56-ACYL-ACP
CIS_DELTA_37_ENOYL_METHY_HYDRO	CIS-DELTA-37-ENOYL-METHY-HYDROXY-C56-ACYL-ACP
CIS_DELTA_3_DODECANOYL_COA	CIS-DELTA-3-DODECANOYL-COA
CIS_DELTA_3_ENOYL_C22_ACYL_ACP	CIS-DELTA-3-ENOYL-C22-ACYL-ACP
CIS_DELTA_5_TETRADECANOYL_COA	CIS-DELTA-5-TETRADECANOYL-COA
CIS_KETO_MEROACYL_ACP	CIS-KETO-MEROACYL-ACP
CIS_METHOXY_MEROACYL_ACP	CIS-METHOXY-MEROACYL-ACP
CIT	citrate
CITR	citrulline
CITxt	external_citrate
CL	cardiolipin
CMP	cytidine-monophosphate
CO2	carbon_dioxide
CO2xt	external_carbon_dioxide
COA	coenzyme_A
COB_I	coenzyme
COB_II	COB-II
COB_III	COB-III
COB_II_RINICACID_A_C_DIAMIDE	cob(II)yrinic
COB_I_RINICACID_A_C_DIAMIDE	cob(I)yrinic
CO_II	Co2+
CO_IIxt	external
COPROPORPHYRINOGEN_III	coproporphyrinogen_III
CPAD5P	1-(o-carboxyphenylamino)-1'-deoxyribulose-5'-phosphate
CROTONOYLCOA	crotonoyl-CoA
CTP	cytidine-5'-triphosphate
CYCLOPROPYL_MEROACYL_ACP	CYCLOPROPYL-MEROACYL-ACP
CYS	L-cysteine
CYS_NG_INS	desacetylmycothiol_(1-D-myo-inosityl-2-(L-cysteinyl)amido-2-deoxy-?±-D-glucopyranoside)
D_3_HYDROXY_C22_ACYL_ACP	D-3-HYDROXY-C22-ACYL-ACP
D6PGC	6-phospho-D-gluconate
D6PGL	D-glucono-?￥-lactone-6-phosphate
D6RP5P	2,5-diamino-6-(ribosylamino)-4-(3H)-pyrimidinone_5'-phosphate
D8RL	6,7-dimethyl-8-(1-D-ribityl)lumazine
DA	deoxyadenosine
DADP	deoxyadenosine-diphosphate
DAG	1,2-diacylglycerol
DALA	D-alanine
DAPIM	L,L-diaminopimelate
DATP	deoxyadenosine-triphosphate
DB4P	2,5-diamino-6-(ribosylamino)-4-(3H)-pyrimidinone_5'-phosphate
DCDP	deoxycytidine-diphosphate
DCMP	deoxycytidine_monophosphate
DCTP	deoxycytidine-triphosphate
DECANOATE	decanoate
DECANOYL_COA	decanoyl-CoA
DETHIOBIOTIN	dethiobiotin
DG	DG
DGDP	deoxyguanosine-diphosphate
DGLN	D-glutamine
DGLU	D-glutamate
DGLYCERATE	D-glycerate
DGMP	deoxyguanosine-monophosphate
DGTP	deoxyguanosine-triphosphate
DHAP	dihydroxyacetone-phosphate
DHF	7,8-dihydrofolate
DHLIPOYLPROTEIN	enzyme_N6-(dihydrolipoyl)lysine
DHMVA	2,3-dihydroxy-3-methylvalerate
DHN	1,4-dihydroxy-2-naphthoate
DHP	dihydro-neo-pterin
DHPT	7,8-dihydropteroate
DHSK	3-dehydro-shikimate
DIACYLTREHALOSE	diacyltrehalose.
DIHYDRODIPICOLINATE	L-2,3-dihydrodipicolinate
DIHYDROXYMETHYLPENTANOATE	Dihydroxy-methylpentanoate
DIM	dimycocerosate
DIM_CYTO	cytoplasmic_dimycocerosate
DIMGP	D-erythro-imidazole-glycerol-phosphate
DIN	deoxyinosine
DLIPO	DLIPO
DMK	3-demethylubiquinone-8
DMPP	dimethylallyl-pyrophosphate
DNA	deoxyribonucleic
DOCOSANOATE	docosanoate
DOCOSANOYL_ACP	docosanoyl-ACP
DOCOSANOYL_COA	docosanoyl-CoA
DODECANOATE	dodecanoate
DODECANOYL_COA	dodecanoyl-CoA
DOROA	dihydroorotate
DPCOA	dephospho-CoA
DPP	dimethylallyl-pyrophosphate
DPPARA	decaprenylphosphate-arabinose
DPPPR	DPPPR
DPPR	DPPR
DQT	3-dehydroquinate
DR1P	deoxyribose-1-phosphate
DR5P	deoxyribose-5-phosphate
DT	DT
DTDP	deoxythymidine-5'-diphosphate
DTDP4DH6DGLC	dTDP-4-dehydro-6-deoxy-D-glucose
DTDP4DH6DMAN	dTDP-4-dehydro-6-deoxy-L-mannose
DTDPGLC	dTDP-glucose
DTDPRHAM	dTDP-?±-L-rhamnose
DTMP	deoxythymidine
DTTP	deoxythymidine
DUDP	deoxyuridine-diphosphate
DUMP	deoxyuridine-phosphate
DUTP	deoxyuridine-triphosphate
DX5P	1-deoxy-D-xylulose
E4P	D-erythrose-4-phosphate
EICOSANOATE	eicosanoate
EICOSANOYL_ACP	eicosanoyl-ACP
EICOSANOYL_COA	eicosanoyl-CoA
ETH	ethanol
F1P	fructose-1-phosphate
F420	coenzyme
F420_0	F420-0
F6P	D-fructose-6-phosphate
FAD	flavin
FADH2	flavin
FDP	fructose-1,6-bisphosphate
FE2	ferrous
FE3	ferric
FE3xt	external
FERI	oxidized
FERO	reduced
FGAM	5-phosphoribosyl-N-formylglycineamidine
FGAR	5'-phosphoribosyl-N-formylglycineamide
FMN	flavin_mononucleotide
FO	FO
FOR	formate
FPP	trans,
FRU	fructose
FTHF	N10-formyl-THF
FUACAC	4-fumaryl-acetoacetate
FUC1P	?≤-L-fucose_1-phosphate
FUM	fumarate
G1P	?±-D-glucose_1-phosphate
G3P	D-glyceraldehyde-3-phosphate
G6P	?≤-D-glucose-6-phosphate
GA1P	D-glucosamine-1-phosphate
GA6P	D-glucosamine-6-phosphate
GABA	4-aminobutyrate_(GABA)
GAL1P	?±-D-galactose_1-phosphate
GALACTANDPP	galactan-decaprenylphosphate
GAR	5-phospho-ribosyl-glycineamide
GDP	guanosine_diphosphate
GDPDHDOGAL	GDP-4-dehydro-6-L-deoxygalactose
GDPDHDOMAN	GDP-4-dehydro-6-deoxy-D-mannose
GDPFUC	GDP-L-fucose
GDPMAN	guanosine_diphosphate_mannose
GGPP	geranylgeranyl_diphosphate
GL	Glycerol
GL3P	glycerol-3-phosphate
GLAC	D-galactose
GLAL	glycolaldehyde
GLC	?≤-D-glucose
GLCxt	external_?≤-D-glucose
GLN	glutamine
GLU	glutamate
GLU1SEMIALD	glutamate-1-semialdehyde
GLUGSAL	L-glutamate_?≥-semialdehyde
GLUP	L-glutamate-5-phosphate
GLUT	GLUT
GLUTCOA	GLUTCOA
GLX	glyoxylate
GLY	glycine
GLYCOLATE	glycolate
GMP	guanosine-monophosphate
GN	guanine
GPP	geranyl-PP
GSN	guanosine
GTP	guanosine-triphosphate
GUAIACOL	guaiacol
H	proton
H2O2	hydrogen_peroxide
H2S	hydrogen_sulfide
H2SO3	sulfurous_acid_
HBA	salicylate_(o-hydroxybenzoic_acid)
HCO3	bicarbonate
HCYS	L-homocysteine
HEME_FE2	HEME-FE2
HEME_FE3	HEME-FE3
HEMT	4-methyl-5-(?≤-hydroxyethyl)thiazole
HEPPP	HEPPP
HEPTADECANOATE	heptadecanoate
HEPTADECANOYL_ACP	heptadecanoyl-ACP
HEPTADECANOYL_COA	heptadecanoyl-CoA
HEPTANOYL_COA	heptanoyl-CoA
HEXACOSANOATE	hexacosanoate
HEXACOSANOYL_ACP	hexacosanoyl-ACP
HEXACOSANOYL_COA	hexacosanoyl-CoA
HEXACOSANOYL_COA_CO2	hexacosanoyl-CoA-CO2
HEXADECANOATE	hexadecanoate
HEXADECANOYL_ACP	hexadecanoyl-ACP
HEXADECANOYL_COA	hexadecanoyl-COA
HEXADECANOYL_MAS	hexadecanoyl-MAS
HEXANOATE	hexanoate
HEXANOYL_ACP	hexanoyl-ACP
HEXANOYL_COA	hexanoyl-CoA
HIBUT	3-hydroxy-isobutyrate
HIBUTCOA	3-hydroxy-isobutyryl-CoA
HIS	L-histidine
HISOL	histidinol
HISOLP	L-histidinol-phosphate
HMB4PP	1-hydroxy-2-methyl-2-(E)-butenyl_4-diphosphate
HMBUTCOA	3-hydroxybutyryl-CoA
HMGLUTCOA	3-hydroxy-3-methyl-glutaryl-CoA
HOMOGEN	homogentisate
HPCOA	HPCOA
HPPP	HPPP
HSER	homoserine
HYDROGENOBYRINATE	hydrogenobyrinate
HYDROGENOBYRINATE_A_C_DIAMIDE	hydrogenobyrinate_a,c_diamide
HYDROXYAKG	D-4-hydroxy-2-keto-glutarate
HYDROXYMETHYLBILANE	hydroxymethylbilane
HYDROXYPHTHIOCERANOYL_COA	hydroxyphthioceranoyl-CoA
HYXN	hypoxanthine
IBUTCOA	IBUTCOA
IBUTLIPO	IBUTLIPO
ICHOR	isochorismate
ICIT	isocitrate
IDP	inosine_diphosphate
IGP	indole-3-glycerol-phosphate
ILE	L-isoleucine
IMACP	imidazole_acetol-phosphate
IMP	inosine-5'-phosphate
INS	inosine
IP	inositol_phosphate
IPP	??3-isopentenyl-PP
IPPMAL	2-isopropylmalate
ISUCC	iminoaspartate_(?±-iminosuccinate)
ITP	inosine_triphosphate
LAC	D-lactate
LACTAL	lactaldehyde
LAM	lipoarabinomannan
LEU	L-leucine
LIPID1	LIPID1
LIPID2	LIPID2
LIPID2_AMIDATED	LIPID2-AMIDATED
LIPO	enzyme
LIPOYLPROTEIN	H-protein-(lipoyl)lysine
LLAC	lactate
LLCT	cystathionine
LM	ipomannan
LPPG	?
LYS	L-lysine
MAACCOA	MAACCOA
MACAC	4-maleyl-acetoacetate
MACRCOA	methylacrylyl-CoA
MAG	monoacylglycerol
MAHMPPP	4-amino-5-hydroxymethyl-2-methylpyrimidine-pyrophosphate
MAL	malate
MALACP	malonyl-ACP
MALCOA	malonyl-CoA
MAN	mannose
MAN1P	?±-D-mannose_1-phosphate
MAN6P	mannose-6-phosphate
MAPC	mycolic_acid??ìarabinogalactan-peptidoglycan_complex
MAS	MAS
MBT	mycobactin
MBTA_HOLO	mycobactinA-HOLO
MBTA_SAL	mycobactinA-SAL
MBTB_HOLO	mycobactinB-HOLO
MBTB_SER	mycobactinB-SER
MBTCD_HBA	mycobactinCD-HBA
MBTCD_HOLO	mycobactinCD-HOLO
MBTE_HOLO	mycobactinE-HOLO
MBTE_LYS	mycobactinE-LYS
MBTF_HOLO	mycobactinF-HOLO
MBTF_LYS	mycobactinF-LYS
MBTSEC	mycobactinSEC
MBTWALL	mycobactinWALL
MDAPIM	meso-diaminopimelate
MDE4P	2-C-methyl-D-erythritol-4-phosphate
MDECPP	2-C-methyl-D-erythritol-2,4-cyclodiphosphate
MEROACYL_AMP	meroacyl-AMP
MET	methionine
METHF	5,10-methenyl-THF
METHYMALONATE	methylmalonate
METTHF	5,10-methylene-THF
MGLUTCOA	3-methylglutaconyl-CoA
MI	myo-inositol
MK	ubiquinone-8
MKH2	ubiquinol-8
MLT	maltose
MO2	molybdenum_ion
MO2xt	external_molybdenum_ion
MOAD_COOH	MOAD-COOH
MOAD_COSH	MOAD-COSH
MOLYBDENUM	molybdenum
MOLYBDOPTERIN	molybdopterin
MOLYBDOPTERIN_GDP	molybdopterin_guanine_dinucleotide
MOP	4-methyl-2-oxopentanoate
MPD	mannosyl-√ü-1-phosphodolichol
MPET	4-methyl-5-(?≤-hydroxyethyl)thiazole_phosphate
MTHF	5-methyl-THF
MTHPTGLU	MTHPTGLU
MTR1P	5-methylthioribose-1-phosphate
MYCOCEROSOYL_MAS	MYCOCEROSOYL-MAS
MYCOLIPANOIC_ACP	mycolipanoic-ACP
MYCOLIPDIENOYL_ACP	MYCOLIPDIENOYL-ACP
MYCOLIPENOYL_ACP	MYCOLIPENOYL-ACP
MYCOSIDE_B	mycoside_B
MYCOTHIOL	mycothiol
MYCOTHIONE	mycothione
NAAD	deamido-NAD
NAC	nicotinate
NACD	nicotinate_ribonucleoside
NACN	nicotinate_nucleotide
NAD	nicotinamide_adenine_dinucleotide
NADH	nicotinamide_adenine_dinucleotide_-_reduced
NADP	nicotinamide_adenine_dinucleotide_phosphate
NADPH	Nicotinamide_adenine_dinucleotide_phosphate_-_reduced
NAGA1P	N-acetyl-glucosamine-1-phosphate
NAGDPP	N-acetyl-glucosamine-DPP
NAG_INS	1-D-myo-inosityl-2-acetamido-2-deoxy-?±-D-glucopyranoside
NAGLU	N-acetyl-L-glutamate
NAGLUP	N-acetylglutamyl-phosphate
NAGLUS	N-acetyl-L-glutamate_5-semialdehyde
NAM	nicotinamide
NAMD	nicotinamide_riboside
NAMN	nicotinamide_mononucleotide
NAORN	N-acetyl-L-ornithine
NG_INS	glucosaminyl-inositol
NH3	ammonia
NH3xt	external_ammonia
NO2	nitrite
NO2xt	external_nitrite
NO3	nitrate_
NONADECANOATE	nonadecanoate
NONADECANOYL_ACP	nonadecanoyl-ACP
NONADECANOYL_COA	nonadecanoyl-COA
NONANOYL_COA	nonanoyl-COA
NPP	nerylpyrophosphate
NPRAN	N-(5'-phosphoribosyl)-anthranilate
O2	oxygen
O2xt	external_oxygen
OA	oxaloacetate
OAHSER	O-acetyl-L-homoserine
OBUT	2-oxobutanoate
OCTACOSANOYL_ACP	octacosanoyl-ACP
OCTACOSANOYL_COA	octacosanoyl-COA
OCTADECANOATE	octadecanoate
OCTADECANOYL_ACP	octadecanoyl-ACP
OCTADECANOYL_COA	octadecanoyl-CoA
OCTANOYL_COA	octanoyl-CoA
OICAP	OICAP
OMP	orotidine-5'-phosphate
OMVAL	2-keto-3-methyl-valerate
OPP	octaprenyl_diphosphate
ORN	ornithine
OROA	orotate
OSB	O-succinylbenzoate
OSBCOA	O-succinylbenzoyl-CoA
OSLHSER	O-succinyl-L-homoserine
OTHIO	thioredoxin_disulfide
OXOMETHYLPENTANOATE	2-oxo-3-methylpentanoate
P5C	pyrroline_5-carboxylate
PA	L-phosphatidate
PABA	para-aminobenzoic_acid
PANT	L-pantoate
PAP	adenosine_3',5'-bisphosphate
PAPS	3'-phosphoadenylyl-sulfate
PA_TBA	PA-tuberculostearic_acid
PE	L-1-phosphatidyl-ethanolamine
PENTADECANOATE	pentadecanoate
PENTADECANOYL_ACP	pentadecanoyl-ACP
PENTADECANOYL_COA	pentadecanoyl-CoA
PENTA_METHYL_TRICONTANOYL	PENTA-METHYL-TRICONTANOYL
PENTA_METHYL_TRICONTANOYL_COA	PENTA-METHYL-TRICONTANOYL-COA
PENTANOYL_COA	pentanoyl-CoA
PEP	phosphoenolpyruvate
PEPTIDOGLYCAN	peptidoglycan
PG	L-1-phosphatidyl-glycero
PGL_TB	phenolglycolipid_antigen_(PLG-Tb_1)
PGP	L-1-phosphatidylglycerol-phosphate
PHDIM	phthiocerol
PHDIM_CYTO	cytoplasmic_phthiocerol_dimycocerosate
PHDIMRHAM1	PHDIMRHAM1
PHDIMRHAM2	PHDIMRHAM2
PHE	phenylalanine
PHEN	prephenate
PHENOLPHTHIODIOLONE_A	phenolphthiodiolone
PHOSPHATIDYLCHOLINE	phosphatidylcholine
PHOSPHO_PENTA_METHYL_TRICONTA	PHOSPHO-PENTA-METHYL-TRICONTANOYL-COA
PHP	3-phospho-hydroxypyruvate
PHPAA_COA	PHPAA-COA
PHPYR	phenylpyruvate
PHSER	O-phospho-L-homoserine
PHTHIODIOLONE_A	phthiodiolone_A
PI	phosphate
PIMELOYL_COA	pimeloyl-CoA
PIMS	phosphatidyl_myo-inositol_mannosides
PI_TBA	PI-tuberculostearic_acid
PIxt	external_phosphate
P_L_GLX	poly-L-glutamate/glutamine
PNTO	pantothenate
POLYACYLTREHALOSE	polyacyltrehalose
PORPHOBILILOGIN	porphobilinogen
ppGpp	ppGpp
PPI	pyrophosphate
PPM	polyprenolmannose
PPPI	Inorganic_triphosphate
PPPP	PPPP
PPTC	phenolphthiocerol
PPTT	PPTT
PRAM	5-phosphoribosylamine
PRBAMP	phosphoribosylformiminoAICAR-phosphate
PRBATP	5-phosphoribosyl_1-pyrophosphate
PRECORIN_2	precorrin-2
PRECORIN_3A	precorrin-3A
PRECORIN_3B	precorrin-3B
PRECORIN_4B	precorrin-4B
PRECORIN_5	precorrin-5
PRECORIN_6X	precorrin-6x
PRECORIN_6Y	precorrin-6y
PRECORIN_8X	precorrin-8x
PRECURSOR_Z	precursor-Z
PRFICA	phosphoribosyl-formamido-carboxamide
PRFP	phosphoribosylformiminoAICAR-phosphate
PRLP	phosphoribulosylformimino-AICAR-P
PRO	proline
PROPANOATE	propanoate
PROPIONYLACP	propionyl-ACP
PROPIONYLCOA	propionyl-CoA
PROPIONYLP	propionyl-P
PROTEIN	average_mycobacterial_protein
PROTOHEME_FE2	protoheme
PROTOPORPHYRIN_IX	protoporphyrin_IX
PROTOPORPHYRINOGEN	protoporphyrinogen_IX
PRPP	5-phosphoribosyl_1-pyrophosphate
PS	phosphatidylserine
PTC	phthiocerol
PTHIOCERANOYL_COA	phthioceranoyl-COA
PTRSC	putrescine
PTT	PTT
PURI5P	pseudouridine_5'-phosphate
PYR	pyruvate
QA	quinolinate
R1P	ribose-1-phosphate
R5P	D-ribose-5-phosphate
RHAMNAGDPP	Rha-GlcNAc-DPP
RHYDROXYBUTANOYL	(R)-3-Hydroxybutanoyl
RIB	Ribose
RIBFLAV	riboflavin
RL5P	D-ribulose-5-phosphate
RMMALONYLACP	(R)-methylmalonyl-ACP
RMMALONYLCOA	(R)-methylmalonyl-CoA
RNA	ribonucleic_acid
RTHIO	reduced_thioredoxin
S7P	D-sedoheptulose-7-phosphate
SAH	S-adenosyl-L-homocysteine
SAICAR	5'-phosphoribosyl-4-(N-succinocarboxamide)-5-aminoimidazole
SAL	salicylate
SAM	S-adenosyl-L-methionine
SAM_2_OXOBUTANOATE	S-adenosyl-4-methylthio-2-oxobutanoate
SAOPIM	N-succinyl-2-amino-6-ketopimelate
SAP	H-protein-S-(aminomethyldihydrolipoyl)lysine
SDAPIM	N-succinyl-L,L-2,6-diaminopimelate
SER	serine
SHCHC	2-succinyl-6-hydroxy-2,4-cyclohexadiene-1-carboxylate
SHYDROXYBUTANOYL	SHYDROXYBUTANOYL
SL_1	sulfolipid-1
SL1278_CYTO	cyptoplasmic_SL1278_(SL-1_precursor)
SL1278_WALL	wallbound_SL1278_(SL-1_precursor)
SLF	sulfate
SLFxt	external_sulfate
SMALLMOLECULES	small_molecules
SME	shikimate
SME3P	shikimate-3-phosphate
SMMALONYLCOA	(S)-methyl-malonyl-CoA
SPRMD	spermidine
SUC	sucrose
SUCC	succinate
SUCCOA	succinyl-CoA
SUCCSAL	succinate_semialdehyde_(succinic_semialdehyde)
SUGARS	sugars
T3	D-glyceraldehyde-3-phosphate
TAG	triacylglycerol
TETRACOSANOATE	tetracosanoate
TETRACOSANOYL_ACP	tetracosanoyl-ACP
TETRACOSANOYL_COA	tetracosanoyl-CoA
TETRADECANOATE	tetradecanoate_
TETRADECANOYL_ACP	tetradecanoyl-ACP
TETRADECANOYL_COA	tetradecanoyl-CoA
TETRAHYDRODIPICOLINATE	tetrahydrodipicolinate
THF	tetrahydrofolate
THFG	THF-L-glutamate
THI	thiamine
THIP	thiamine-phosphate
THPTGLU	tetrahydropteroyltri-L-glutamate
THR	threonine
THY	THY
TRANS_DELTA_2_DODECANOYL_COA	TRANS-DELTA-2-DODECANOYL-COA
TRANS_DELTA_2_ENOYL_C22_ACYL_AC	TRANS-DELTA-2-ENOYL-C22-ACYL-ACP
TRANS_DELTA_2_HYDROXY_DODECAN	TRANS-DELTA-2-HYDROXY-DODECANOYL-COA
TRANS_KETO_MEROACYL_ACP	TRANS-KETO-MEROACYL-ACP
TRANS_METHOXY_MEROACYL_ACP	TRANS-METHOXY-MEROACYL-ACP
TRE	trehalose
TRE6P	trehalose_6-phosphate
TREHALOSEDIMYCOLATE	trehalosedimycolate_(TDM)
TREHALOSEMONOMYCOLATE	trehalosemonomycolate_(TMM)
TREHALOSEMONOMYCOLATEbrCYbr	cytoplasmic_trehalosemonomycolate_(TMM)
TREHALOSEMONOMYCOLATE_P	cytoplasmic_trehalosemonomycolate-P
TRE_S	sulfated_trehalose
TRIDECANOYL_COA	tridecanoyl-CoA
TRNA_GLU	tRNAGlu
TRP	tryptophan
TS_COSH_TYR	L-tyrosine/ThiS-COSH_complex
TS_PROTEIN	ThiS_protein/C1of_Tyrosine,_4hydroxybenzyl_alcohol_complex
TUBERCULOSTEROYL_ACP	Tuberculostearic
TYR	tyrosine
UDP	uridine-diphosphate
UDPbrNAM:NGMbrAGMDAPIM	UDP[NAM:NGM]AGMDAPIM
UDPbrNAM:NGMbrAGMDAPIMAA	UDP[NAM:NGM]AGMDAPIMAA
UDPbrNAM:NGMbrALA	UDP[NAM:NGM]ALA
UDPbrNAM:NGMbrALAGLU	UDP[NAM:NGM]ALAGLU
UDPDGLUC	UDPDGLUC
UDPG	UDP-D-glucose
UDPGAL	UDP-galactose
UDPGALF	UDP-D-galacto-1,4-furanose
UDPNACVG	UDP-N-acetyl-3-O-(1-carboxyvinyl)-D-glucosamine)
UDPNAG	UDP-N-acetyl-D-glucosamine
UDPNAGPEE	UDP-GlcNAc-pyruvate_enol_ether
UDPNAM	UDP-N-acetylmuramate
UDPNGM	UDPNGM
UMP	uridine-monophosphate
UNDECANOYL_COA	undecanoyl-CoA
URA	uracil
UREA	urea
UROPORPHYRINOGEN_III	uroporphyrinogen-III
UTP	uridine-triphosphate
VAL	valine
X5P	D-xylulose-5-phosphate
XAN	xanthine
XMP	xanthosine-5-phosphate
XTSINE	xanthosine

## Sheet: Pathway
Metabolite	Pathway
DX5P	PPP
HEMT	thiamine
O2	all
DB4P	"Cofactor biosynthesis, Riboflavin (vitamin B2), FMN and FAD biosynthesis"
LIPID2-AMIDATED	"Peptidoglycan Synthesis, NAG and NAM biosynthesis"
LIPID2	"Peptidoglycan Synthesis, NAG and NAM biosynthesis"
LIPID1	"Peptidoglycan Synthesis, NAG and NAM biosynthesis"
4PPNTO	"Cofactor biosynthesis, Coenzyme-A biosynthesis"
CMP	"Nucleotide biosynthesis, Pyrimidines"
PROTOPORPHYRIN-IX	"Cofactor biosynthesis, heme biosynthesis"
DHF	"Nucleotide biosynthesis, de novo biosynthesis of pyrimidine deoxyribonucleotides "
MDAPIM	"Peptidoglycan Synthesis, NAG and NAM biosynthesis"
PNTO	"Cofactor biosynthesis, Coenzyme-A biosynthesis"
GLC	Phosphorylation of glucose
UTP	"Nucleotide biosynthesis, de novo biosynthesis of pyrimidine ribonucleotides "
PROTOPORPHYRINOGEN	"Cofactor biosynthesis, heme biosynthesis"
THF	"Cofactor biosynthesis, Folate biosynthesis"
BIOTIN	"Cofactor biosynthesis, biotin biosynthesis"
DAPIM	"Peptidoglycan Synthesis, NAG and NAM biosynthesis, Amino acid biosynthesis"
METTHF	"Nucleotide biosynthesis, de novo biosynthesis of pyrimidine deoxyribonucleotides, Cofactor biosynthesis, Coenzyme-A biosynthesis, One carbon pool by folate, Amino acid degradation, The serine family, Glycine"
NO3	Nitrogen metabolism
HCO3	"Nucleotide biosynthesis, Purines, Cofactor biosynthesis, biotin biosynthesis"
UDP[NAM]GGMDAPIMAA	"Peptidoglycan Synthesis, NAG and NAM biosynthesis"
PEPTIDOGLYCAN	"Peptidoglycan Synthesis, NAG and NAM biosynthesis"
MET	Amino acid biosynthesis
MTHF	"One carbon pool by folate, Amino acid biosynthesis, The aspartate family, Methionine"
PPM	Phosphatidylinositol mannoside (PIM) synthesis
FE2	Energy metabolism
FE3	Energy metabolism
PROTOHEME-FE2	"Cofactor biosynthesis, heme biosynthesis"
MO2	nitrate/nitrite reductase
UDP[NAM]GGMDAPIM	"Peptidoglycan Synthesis, NAG and NAM biosynthesis"
CO-II	cobalamine
UDP[NAM]GLYGLU	"Peptidoglycan Synthesis, NAG and NAM biosynthesis"
ALAALA	"synthesis of arabinogalactan (incomplete), Peptidoglycan Synthesis, NAG and NAM biosynthesis"
UDP[NAM]GLY	"Peptidoglycan Synthesis, NAG and NAM biosynthesis"
GLY	"Amino acid degradation, Nucleotide biosynthesis, Purines"
FOR	"Organic Acids, Cofactor biosynthesis, Riboflavin (vitamin B2), FMN and FAD biosynthesis, Cofactor biosynthesis, Folate biosynthesis"
MALACP	"lipid biosynthesis,"
MK	"C3 compounds, Glycerol metabolism, Propanoate metabolism, Nitrogen metabolism, Energy metabolism, Amino acid degradation, Branched chain amino acids"
MAS	"lipid biosynthesis, synthesis of branched fatty acids, synthesis of mycocerosic acid"
D-3-HYDROXY-C22-ACYL-ACP	"lipid biosynthesis, Synthesis of mycolic acids, FASIIA module"
NAORN	"Amino acid biosynthesis, Glutamate family, Arginine"
DECANOYL-COA	acylCoA synthases
GDPMAN	"Phosphatidylinositol mannoside (PIM) synthesis, synthesis of mannosyl beta-1-phosphodolichol (MPD), C6 Compounds, mannose, GDP-D-rhamnose biosynthesis/ Fructose and mannose metabolism "
MBTA-SAL	mycobactin synthesis
TETRACOSANOYL-ACP	"lipid biosynthesis, pathway 1"
9-HEXADECENOYL-ACP	"lipid biosynthesis, pathway 1"
CIS-DELTA-3-ENOYL-C22-ACYL-ACP	"lipid biosynthesis, Synthesis of mycolic acids, FASIIA module"
ADLIPO	Glycolysis
HEXADECANOYL-ACP	"lipid biosynthesis, pathway 1, Phosphatidylinositol mannoside (PIM) synthesis, lipid biosynthesis, synthesis of hydroxypthioceranic acid (HPA)"
BUTANOYL-COA	beta oxidation of fatty acids
ACP	"Phosphatidylinositol mannoside (PIM) synthesis, lipid biosynthesis, Synthesis of mycolic acids, common reactions"
MBTCD-HBA	mycobactin synthesis
DOCOSANOYL-ACP	"lipid biosynthesis, pathway 1"
PROTEIN	"Macromolecule biosynthesis, BIOMASS2 BIOSYNTHESIS"
BETA-KETO-C22-ACYL-ACP	"lipid biosynthesis, Synthesis of mycolic acids, FASIIA module"
D6RP5P	"Cofactor biosynthesis, Riboflavin (vitamin B2), FMN and FAD biosynthesis"
PPTC	"Synthesis of Phthiocerol and Phenolphthiocerol, phenolpthiocerol (PPTC) synthesis"
MKH2	"C3 compounds, Glycerol metabolism, Propanoate metabolism, Nitrogen metabolism, Energy metabolism, Amino acid degradation, Branched chain amino acids"
PIMELOYL-COA	"Cofactor biosynthesis, biotin biosynthesis"
PHDIMRHAM1	Phenolic Glycolipid synthesis
OCTADECANOYL-ACP	"lipid biosynthesis, pathway 1"
OCTACOSANOYL-ACP	"lipid biosynthesis, pathway 1"
HEXADECANOYL-COA	"lipid biosynthesis, pathway 1"
DUMP	"Nucleotide biosynthesis, de novo biosynthesis of pyrimidine deoxyribonucleotides "
ACCOA	"Cofactor biosynthesis, biotin biosynthesis, Cofactor biosynthesis, mycothiol biosynthesis, mycobactin synthesis, lipid biosynthesis, pathway 1, beta oxidation of fatty acids, beta oxidation of unsaturated fatty acids, beta oxidation of odd-numbered acyl chain fatty acids, Peptidoglycan Synthesis, NAG and NAM biosynthesis"
TRANS-DELTA-2-DODECANOYL-COA	beta oxidation of unsaturated fatty acids
CIS-DELTA-3-DODECANOYL-COA	beta oxidation of unsaturated fatty acids
ACYL-MAS	"lipid biosynthesis, synthesis of branched fatty acids, synthesis of mycocerosic acid"
GLCP	PGL
TRANS-KETO-MEROACYL-ACP	"lipid biosynthesis, Synthesis of mycolic acids, SYNTHESIS OF KETO MYCOLATE"
OCTACOSANOYL-COA	"lipid biosynthesis, pathway 1, beta oxidation of fatty acids"
LIPO	"Macromolecule biosynthesis, Glycolysis, Amino acid degradation, Branched chain amino acids, Cofactor biosynthesis, lipoic acid biosynthesis"
FERI	"Citrate cycle (TCA cycle), Sulfate metabolism, Nitrogen metabolism , Energy metabolism, Macromolecule biosynthesis"
COA	"Glycolysis, Citrate cycle (TCA cycle), Pyruvate metabolism, Propanoate metabolism, glyoxalate shunt, Amino acid degradation, Branched chain amino acids, Amino acid biosynthesis, Cofactor biosynthesis, Coenzyme-A biosynthesis, Cofactor biosynthesis, mycobactin synthesis, lipid biosynthesis, pathway 1, acylCoA synthases, beta oxidation of fatty acids, beta oxidation of unsaturated fatty acids, bet…
TETRADECANOYL-ACP	"lipid biosynthesis, pathway 1"
TAG	triglyceride synthesis
SAH	"lipid biosynthesis, Synthesis of mycolic acids, Synthesis of Phthiocerol and Phenolphthiocerol, phthiocerol (PTC) synthesis, Phenolic Glycolipid synthesis, pHBAD1 and pHBAD2 synthesis, Amino acid biosynthesis, Cofactor biosynthesis"
LLCT	"Amino acid degradation, Amino acid biosynthesis,"
CYS	"Amino acid degradation, The serine family, cysteine, Amino acid biosynthesis, The aspartate family, Methionine, Amino acid biosynthesis, The serine family, Cysteine, Cofactor biosynthesis, Coenzyme-A biosynthesis, Cofactor biosynthesis, ferredoxin biosynthesis, Cofactor biosynthesis, molybdopterin biosynthesis, Cofactor biosynthesis, mycothiol biosynthesis"
MYCOTHIOL	"Cofactor biosynthesis, mycothiol biosynthesis"
MEROACYL-AMP	"lipid biosynthesis, Synthesis of mycolic acids, MYCOLIC ACID (alpha, keto and methoxy) CONDENSATION"
SAM-2-OXOBUTANOATE	"Cofactor biosynthesis, biotin biosynthesis"
CYCLOPROPYL-MEROACYL-ACP	"lipid biosynthesis, Synthesis of mycolic acids"
TETRACOSANOYL-COA	triglyceride synthesis
SMALLMOLECULES	"Macromolecule biosynthesis, BIOMASS2 BIOSYNTHESIS"
OCTANOYL-COA	beta oxidation of fatty acids
HEXANOYL-COA	"beta oxidation of fatty acids, synthesis of mannosyl beta-1-phosphodolichol (MPD), lipid biosynthesis, pathway 1, acylCoA synthases"
4PPNTE	"Cofactor biosynthesis, Coenzyme-A biosynthesis"
MBTE-LYS	mycobactin synthesis
OCTADECANOYL-COA	"lipid biosynthesis, pathway 1,acylCoA synthase, beta oxidation of fatty acids, Phospholipid synthesis, Synthesis of Phosphatidylethanolamin, sulfolipid-1 (SL-1) synthesis, acyl trehalose sulfate-COA (ACYL-TRE-S), synthesis of mycolipanoic, mycolipenic (phthienoic), mycolipodienoic acid and polyacyl trehalose, triglyceride synthesis, "
PHPAA-COA	"Synthesis of Phthiocerol and Phenolphthiocerol, phenolpthiocerol (PPTC) synthesis"
MBTF-LYS	mycobactin synthesis
PHDIM-CYTO	"Synthesis of Phthiocerol and Phenolphthiocerol, phenolphthiocerol dimycocerosate (PDIM) synthesis"
PHDIM	"Phenolic Glycolipid synthesis, Synthesis of Phthiocerol and Phenolphthiocerol, phenolphthiocerol dimycocerosate (PDIM) synthesis"
PHDIMRHAM2	Phenolic Glycolipid synthesis
ACACP	"lipid biosynthesis, pathway 1"
FERO
SUCCOA	"Citrate cycle (TCA cycle), Sulfate metabolism, Nitrogen metabolism , Energy metabolism, Macromolecule biosynthesis, Cofactor biosynthesis, ferredoxin biosynthesis"
DLIPO	"Citrate cycle (TCA cycle), Amino acid degradation, Branched chain amino acids,Amino acid biosynthesis, The aspartate family, Lysine"
DODECANOYL-COA	"Amino acid degradation, Branched chain amino acids, Glycolysis, Citrate cycle (TCA cycle)"
TETRADECANOYL-COA	"acylCoA synthases, beta oxidation of fatty acid, beta oxidation of unsaturated fatty acids, "
9-OCTADECENOYL-COA	"acylCoA synthases, beta oxidation of fatty acid, beta oxidation of unsaturated fatty acids, lipid biosynthesis"
NONANOYL-COA	"acylCoA synthases,beta oxidation of unsaturated fatty acids, Phospholipid synthesis, Synthesis of Phosphatidylethanolamin, triglyceride synthesis, lipid biosynthesis, pathway 1"
DOCOSANOYL-COA	beta oxidation of odd-numbered acyl chain fatty acids
RMMALONYLACP	"Synthesis of Phthiocerol and Phenolphthiocerol, PHTHIODIOLONE-A synthesis. Lipid biosyntheis, acylCoA synthase, beta oxidation of fatty acid"
H2S	"synthesis of mycolipanoic, mycolipenic (phthienoic), mycolipodienoic acid and polyacyl trehalose, lipid biosynthesis, Synthesis of mycolic acids, common reactions"
EICOSANOYL-COA	"Sulfate metabolism, Amino acid degradation, The serine family, Amino acid biosynthesis, The serine family, Cofactor biosynthesis, biotin biosynthesi, Cofactor biosynthesis, lipoic acid biosynthesis"
HEXANOYL-ACP	"lipid biosynthesis, pathway 1, acylCoA synthase, beta oxidation of fatty acid, Phospholipid synthesis, Synthesis of Phosphatidylethanolamin, lipid biosynthesis, Synthesis of mycolic acids, FASIIA modul, sulfolipid-1 (SL-1) synthesis, acyl trehalose sulfate-COA (ACYL-TRE-S) , triglyceride synthesis"
HEXACOSANOYL-COA-CO2	"lipid biosynthesis, pathway 1"
DPCOA	lipid biosynthesis
MBTB-SER	"Cofactor biosynthesis, Coenzyme-A biosynthesis"
HEXACOSANOYL-ACP	mycobactin synthesis
9-HEXADECENOYL-COA	"lipid biosynthesis, pathway 1"
SMMALONYLCOA	"lipid biosynthesis, pathway 1"
TREHALOSEMONOMYCOLATE	"synthesis of mannosyl beta-1-phosphodolichol (MPD), lipid biosynthesis, Synthesis of mycolic acids, common reaction, lipid biosynthesis, synthesis of branched fatty acids, synthesis of mycocerosic acid, lipid biosynthesis, synthesis of hydroxypthioceranic acid (HPA), Synthesis of Phthiocerol and Phenolphthiocerol, PHTHIODIOLONE-A synthesis, Synthesis of Phthiocerol and Phenolphthiocerol, phenolp…
CIS-DELTA-19-ENOYL-C38-ACYL-ACP	"lipid biosynthesis, Synthesis of mycolic acids, MYCOLIC ACID CONDENSATION, MAPC biosynthesis, lipid biosynthesis, Synthesis of mycolic acids, MYCOLIC ACID CONDENSATION, BIOMASS2 BIOSYNTHESIS"
PHENOLPHTHIODIOLONE-A	"lipid biosynthesis, Synthesis of mycolic acids, SYNTHESIS OF METHOXY MYCOLATE"
PROPIONYLCOA	"Synthesis of Phthiocerol and Phenolphthiocerol, phenolpthiocerol (PPTC) synthesis"
CIS-DELTA-5-TETRADECANOYL-COA	"Propanoate metabolism, Amino acid degradation, Branched chain amino acids, Isoleucin, lipid biosynthesis, odd numbered fatty acid, beta oxidation of odd-numbered acyl chain fatty acids"
UNDECANOYL-COA	beta oxidation of unsaturated fatty acids
RMMALONYLCOA	beta oxidation of odd-numbered acyl chain fatty acids
9-OCTADECENOYL-ACP	"Amino acid degradation, Branched chain amino acids, Isoleucine"
CIS-DELTA-13-ENOYL-C32-ACYL-ACP	"lipid biosynthesis, pathway 1"
C78MYCOLATE-PP	"lipid biosynthesis, Synthesis of mycolic acids, FASIIA module"
BIOMASS	"lipid biosynthesis, Synthesis of mycolic acids, MYCOLIC ACID CONDENSATION"
PENTADECANOYL-COA	BIOMASS2 BIOSYNTHESIS
EICOSANOYL-ACP	"lipid biosynthesis, pathway 1, beta oxidation of fatty acids, phospholipid synthesis, triglyceride synthesis, acylCoA synthases"
MYCOSIDE-B	lipid biosynthesis
OSBCOA	Phenolic Glycolipid synthesis
AACCOA	"Cofactor biosynthesis, Menaquinone biosynthesis"
MALCOA	"Amino acid degradation, Branched chain amino acids"
HCYS	"mycobactin synthesis, lipid biosynthesis, "
CYS-NG-INS	Amino acid biosynthesis
C78-3-OXY-MYCOLATE-ENZ	"Cofactor biosynthesis, mycothiol biosynthesis"
HEPTADECANOYL-ACP	"lipid biosynthesis, Synthesis of mycolic acids, MYCOLIC ACID CONDENSATION"
ACRCOA	lipid biosynthesis
MYCOLIPENOYL-ACP	Propanoate metabolism
TRIDECANOYL-COA	"synthesis of mycolipanoic, mycolipenic (phthienoic), mycolipodienoic acid and polyacyl trehalose"
C78MYCOLATE-ENZ	beta oxidation of odd-numbered acyl chain fatty acids
CIS-DELTA-37-ENOYL-DIMETHY-HYDROXY-C56-ACYL-ACP	"lipid biosynthesis, Synthesis of mycolic acids, MYCOLIC ACID CONDENSATION"
PROPIONYLACP	"lipid biosynthesis, Synthesis of mycolic acids, SYNTHESIS OF METHOXY AND KETO MYCOLATE"
HEXACOSANOYL-COA	"lipid biosynthesis, odd numbered fatty acids"
NONADECANOYL-ACP	"acylCoA synthases, beta oxidation of fatty acids, Phospholipid synthesis, Synthesis of Phosphatidylethanolamine, lipid biosynthesis, Synthesis of mycolic acids, MYCOLIC ACID CONDENSATION, triglyceride synthesis,"
TREHALOSEDIMYCOLATE	lipid biosynthesis
PENTADECANOYL-ACP	"lipid biosynthesis, Synthesis of mycolic acids, MYCOLIC ACID CONDENSATION, BIOMASS2 BIOSYNTHESIS"
4PPNCYS	lipid biosynthesis
CIS-KETO-MEROACYL-ACP	"Cofactor biosynthesis, Coenzyme-A biosynthesis"
TREHALOSEMONOMYCOLATE-P	"lipid biosynthesis, Synthesis of mycolic acids"
PENTANOYL-COA	"lipid biosynthesis, Synthesis of mycolic acids, MYCOLIC ACID CONDENSATION"
TUBERCULOSTEROYL-ACP	beta oxidation of odd-numbered acyl chain fatty acids
PTC	"Phosphatidylinositol mannoside (PIM) synthesis, lipid biosynthesis, synthesis of hydroxypthioceranic acid (HPA)"
HEPTADECANOYL-COA	"Synthesis of Phthiocerol and Phenolphthiocerol, phthiocerol (PTC) synthesis, Synthesis of Phthiocerol and Phenolphthiocerol, phenolpthiocerol (PPTC) synthesis "
PHTHIODIOLONE-A	"lipid biosynthesis, pathway 1, acylCoA synthases, beta oxidation of odd-numbered acyl chain fatty acids"
MYCOCEROSOYL-MAS	Synthesis of Phthiocerol and Phenolphthiocerol
PTT	"Synthesis of Phthiocerol and Phenolphthiocerol, phthiocerol dimycocerosate (DIM) synthesis, Synthesis of Phthiocerol and Phenolphthiocerol, phenolphthiocerol dimycocerosate (PDIM) synthesis, lipid biosynthesis, synthesis of branched fatty acids, synthesis of mycocerosic acid"
HEPTANOYL-COA	"Synthesis of Phthiocerol and Phenolphthiocerol, PTT synthesis, Synthesis of Phthiocerol and Phenolphthiocerol, phthiocerol (PTC) synthesis"
NONADECANOYL-COA	beta oxidation of odd-numbered acyl chain fatty acids
DIM-CYTO	"Phospholipid synthesis, Synthesis of Phosphatidylethanolamine, triglyceride synthesis, lipid biosynthesis, pathway 1, acylCoA synthases, beta oxidation of odd-numbered acyl chain fatty acids"
DIM	"Synthesis of Phthiocerol and Phenolphthiocerol, phenolphthiocerol dimycocerosate (PDIM) synthesis"
F420	"Synthesis of Phthiocerol and Phenolphthiocerol, phenolphthiocerol dimycocerosate (PDIM) synthesis"
A6RP5P2	"Pentose phosphate pathway, Cofactor biosynthesis, F420 biosynthesis, Pentose phosphate pathway, "
MYCOLIPANOIC-ACP	"Cofactor biosynthesis, Riboflavin (vitamin B2), FMN and FAD biosynthesis"
PPTT	"synthesis of mycolipanoic, mycolipenic (phthienoic), mycolipodienoic acid and polyacyl trehalose"
MYCOLIPDIENOYL-ACP	"Synthesis of Phthiocerol and Phenolphthiocerol, phenolpthiocerol (PPTC) synthesis"
MAPC	"synthesis of mycolipanoic, mycolipenic (phthienoic), mycolipodienoic acid and polyacyl trehalose"
PGL-1	MAPC biosynthesis
FRU	phenolic glycolipid -1 biosynthesis
SHCHC	"C6 Compounds, Fructose, Disaccharides, Sucrose, C6 Compounds, mannose"
GLU1SEMIALD	"Cofactor biosynthesis, Menaquinone biosynthesis"
HYDROXYAKG	"Cofactor biosynthesis, heme biosynthesis"
PIMS	"Amino acid degradation, Glutamate family, 4-hydroxyproline degradation, Glyoxylate shunt"
UDP	"Phosphatidylinositol mannoside (PIM) synthesis, BIOMASS synthesis"
CTP	"Trehalose synthesis, Nucleotide biosynthesis, de novo biosynthesis of pyrimidine ribonucleotides , Nucleotide biosynthesis, Purines, Cofactor biosynthesis, mycothiol biosynthesis - hyothetical reaction, synthesis of arabinogalactan (incomplete), Peptidoglycan Synthesis, NAG and NAM biosynthesis"
MAN	"Nucleotide biosynthesis, de novo biosynthesis of pyrimidine ribonucleotides , Nucleotide biosynthesis, de novo biosynthesis of pyrimidine deoxyribonucleotides , Nucleotide biosynthesis, Pyrimidines, Cofactor biosynthesis, Coenzyme-A biosynthesis, Phospholipid synthesis, Synthesis of Phosphatidylethanolamine, Phosphatidylinositol mannoside (PIM) synthesis, Polyprenoids biosynthesis, Macromolecule…
PORPHOBILILOGIN	"C6 Compounds, mannose"
OSB	"Cofactor biosynthesis, heme biosynthesis"
DCMP	"Cofactor biosynthesis, Menaquinone biosynthesis"
DUDP	"Nucleotide biosynthesis, Pyrimidines"
GTP	"Nucleotide biosynthesis, Purines, Nucleotide biosynthesis, de novo biosynthesis of pyrimidine ribonucleotides , "
NAMN	"Nucleotide biosynthesis, Purines, Nucleotide biosynthesis, Purines, ATP, ADP, Nucleotide biosynthesis, Purines, GTP, dGTP, Cofactor biosynthesis, Riboflavin (vitamin B2), FMN and FAD biosynthesis, Cofactor biosynthesis, Folate biosynthesis, Cofactor biosynthesis, cobalamin biosynthesis, Cofactor biosynthesis, molybdopterin biosynthesis, Cofactor biosynthesis, F420 biosynthesis, Macromolecule bio…
DGMP	"Cofactor biosynthesis, Nicotinamide nucleotides (NAD+, NADP) biosynthesis, Cofactor biosynthesis, NAD salvage pathway II "
PRLP	"Nucleotide biosynthesis, Purines"
DGDP	"Amino acid biosynthesis, The histidine family, Histidine"
DNA	"Nucleotide biosynthesis, Purines, Nucleotide biosynthesis, de novo biosynthesis of pyrimidine ribonucleotides , Nucleotide biosynthesis, Purines, GTP, dGTP"
IMACP	Macromolecule biosynthesis
GMP	"Amino acid biosynthesis, The histidine family, Histidine"
DGTP	"Nucleotide biosynthesis, Purines, Cofactor biosynthesis, cobalamin biosynthesis, Cofactor biosynthesis, F420 biosynthesis"
HEPTADECANOATE	"Nucleotide biosynthesis, Purines"
GDP	acylCoA synthases
F420-0	"C6 Compounds, mannose, Anapleurotic reactions, Nucleotide biosynthesis, Purines, Nucleotide biosynthesis, de novo biosynthesis of pyrimidine ribonucleotides , Cofactor biosynthesis, F420 biosynthesis, Phosphatidylinositol mannoside (PIM) synthesis, synthesis of mannosyl beta-1-phosphodolichol (MPD)"
HISOL	"Cofactor biosynthesis, F420 biosynthesis"
FAD	"Amino acid biosynthesis, The histidine family, Histidine"
AMP	"Nucleotide biosynthesis, de novo biosynthesis of pyrimidine deoxyribonucleotides , Cofactor biosynthesis, Riboflavin (vitamin B2), FMN and FAD biosynthesis, beta oxidation of fatty acids, beta oxidation of unsaturated fatty acids, beta oxidation of odd-numbered acyl chain fatty acids, One carbon pool by folate, Energy metabolism, Amino acid degradation, Glutamate family, Proline, "
IMP	"Pyruvate metabolism, Propanoate metabolism, Sulfate metabolism, Amino acid degradation, Amino acid biosynthesis, nucleotide biosynthesis, Cofactor biosynthesis, Nicotinamide nucleotides (NAD+, NADP) biosynthesis, Cofactor biosynthesis, NAD salvage pathway II , Cofactor biosynthesis, Coenzyme-A biosynthesis, Cofactor biosynthesis, Folate biosynthesis, Cofactor biosynthesis, Menaquinone biosynthes…
LPPG	"Nucleotide biosynthesis, Purines"
DTTP	"Cofactor biosynthesis, F420 biosynthesis"
DIN	"synthesis of arabinogalactan (incomplete), dTDP-Rhamnose Synthesis, Nucleotide biosynthesis, de novo biosynthesis of pyrimidine deoxyribonucleotides "
PRFP	"Nucleotide biosynthesis, Purines"
GLUGSAL	"Amino acid biosynthesis, The histidine family, Histidine"
A6RP	"Amino acid degradation, Glutamate family,"
PRBAMP	"Cofactor biosynthesis, Riboflavin (vitamin B2), FMN and FAD biosynthesis, Cofactor biosynthesis, F420 biosynthesis"
PRFICA	"Amino acid biosynthesis, The histidine family, Histidine"
DA	"Nucleotide biosynthesis, Purines"
DADP	"Nucleotide biosynthesis, Purines, Cofactor biosynthesis, biotin biosynthesis, Cofactor biosynthesis, lipoic acid biosynthesis"
DTDP4DH6DMAN	"Nucleotide biosynthesis, Purines, Nucleotide biosynthesis, de novo biosynthesis of pyrimidine ribonucleotides "
HMB4PP	"synthesis of arabinogalactan (incomplete), dTDP-Rhamnose Synthesis"
FO	Polyprenoids biosynthesis
GLU	"Cofactor biosynthesis, F420 biosynthesis"
ADP	"Amino acid degradation, Amino acid biosynthesis, Nucleotide biosynthesis, de novo biosynthesis of pyrimidine ribonucleotides, Nucleotide biosynthesis, Purines, Cofactor biosynthesis, Nicotinamide nucleotides (NAD+, NADP) biosynthesis, Cofactor biosynthesis, Folate biosynthesis, Cofactor biosynthesis, heme biosynthesis, Cofactor biosynthesis, cobalamin biosynthesis, Cofactor biosynthesis, F420 bi…
5-AMINO-LEVULINATE	Energy metabolism
P5C	"Cofactor biosynthesis, heme biosynthesis"
RNA	"Amino acid degradation, Glutamate family, Proline, Amino acid biosynthesis"
FADH2	Macromolecule biosynthesis
XMP	"One carbon pool by folate, energy metabolism, Amino acid degradation, Glutamate family, Proline, Nucleotide biosynthesis, de novo biosynthesis of pyrimidine deoxyribonucleotides, beta oxidation of fatty acids, beta oxidation of unsaurated fatty acids, beta oxidation of odd-numbered acyl chain fatty acids"
DIMGP	"Nucleotide biosynthesis, Purines"
DTDP	"Amino acid biosynthesis, The histidine family, Histidine"
DTDPGLC	"Nucleotide biosynthesis, de novo biosynthesis of pyrimidine deoxyribonucleotides , Phenolic Glycolipid synthesis, pHBAD1 and pHBAD2 synthesis, synthesis of arabinogalactan (incomplete)"
MDECPP	"synthesis of arabinogalactan (incomplete), dTDP-Rhamnose Synthesis"
PRBATP	Polyprenoids biosynthesis
ppGpp	"Amino acid biosynthesis, The histidine family, Histidine"
FMN	"Nucleotide biosynthesis, Purines"
OROA	"Cofactor biosynthesis, Riboflavin (vitamin B2), FMN and FAD biosynthesis"
RIBFLAV	"Nucleotide biosynthesis, de novo biosynthesis of pyrimidine ribonucleotides "
HYXN	"Cofactor biosynthesis, Riboflavin (vitamin B2), FMN and FAD biosynthesis"
D8RL	"Nucleotide biosynthesis, Purines"
HISOLP	"Cofactor biosynthesis, Riboflavin (vitamin B2), FMN and FAD biosynthesis"
cAMP	"Amino acid biosynthesis, The histidine family, Histidine"
DATP	"Nucleotide biosynthesis, Purines"
ATP	"Nucleotide biosynthesis, Purines"
A6RP5P	"Nucleotide biosynthesis, Purines, Cofactor biosynthesis, Nicotinamide nucleotides (NAD+, NADP) biosynthesis, Cofactor biosynthesis, Riboflavin (vitamin B2), FMN and FAD biosynthesis, Cofactor biosynthesis, Coenzyme-A biosynthesis, Cofactor biosynthesis, Folate biosynthesis, Cofactor biosynthesis, Menaquinone biosynthesis, Cofactor biosynthesis, biotin biosynthesis, Cofactor biosynthesis, heme bi…
HIS	"Cofactor biosynthesis, Riboflavin (vitamin B2), FMN and FAD biosynthesis"
NH3	"Amino acid biosynthesis, The histidine family, Histidine"
NAGDPP	"Nitrogen metabolism, Amino acid degradation, Amino acid biosynthesis, Nucleotide biosynthesis, Cofactor biosynthesis, Nicotinamide nucleotides (NAD+, NADP) biosynthesis, Cofactor biosynthesis, Riboflavin (vitamin B2), FMN and FAD biosynthesis, Cofactor biosynthesis, heme biosynthesis, Cofactor biosynthesis, F420 biosynthesis, Peptidoglycan Synthesis, NAG and NAM biosynthesis"
RHAMNAGDPP	synthesis of arabinogalactan (incomplete)
PRO	synthesis of arabinogalactan (incomplete)
NAGLUS	"Amino acid degradation, Glutamate family, Proline, Amino acid biosynthesis, Glutamate family"
AKG	"Amino acid biosynthesis, Glutamate family, Arginine"
AD	"Amino acid biosynthesis, Cofactor biosynthesis, Menaquinone biosynthesis, Citrate cycle (TCA cycle), Amino acid degradation"
DTMP	"Nucleotide biosynthesis, Purines"
MAN1P	"Nucleotide biosynthesis, de novo biosynthesis of pyrimidine deoxyribonucleotides "
SAM	"C6 Compounds, mannose"
DTDPRHAM	"Amino acid biosynthesis, Cofactor biosynthesis, Menaquinone biosynthesis, Amino acid degradation, Cofactor biosynthesis, biotin biosynthesis, Cofactor biosynthesis, lipoic acid biosynthesis, Cofactor biosynthesis, heme biosynthesis, Cofactor biosynthesis, cobalamin biosynthesis, lipid biosynthesis, Synthesis of Phthiocerol and Phenolphthiocerol, phenolpthiocerol (PPTC) synthesis, Phenolic Glycol…
DUTP	"Phenolic Glycolipid synthesis, pHBAD1 and pHBAD2 synthesis, synthesis of arabinogalactan "
MDE4P	Nucleotide biosynthesis
FPP	Polyprenoids biosynthesis
CDP	"Polyprenoids biosynthesis, Cofactor biosynthesis, heme biosynthesis"
LYS	Nucleotide biosynthesis
DTDP4DH6DGLC	"Amino acid degradation, The aspartate family, Lysine, Amino acid biosynthesis, The aspartate family, Lysine, mycobactin synthesis"
IPP	"synthesis of arabinogalactan (incomplete), dTDP-Rhamnose Synthesis"
bDGLC	Polyprenoids biosynthesis
GAR	"Disaccharides, cellobiose, Disaccharides, Trehalose, Phosphorylation of glucose"
DPPR	"Nucleotide biosynthesis, Purines"
DMPP	synthesis of arabinogalactan (incomplete)
AC4PIM6	Polyprenoids biosynthesis
THFG	Phosphatidylinositol mannoside (PIM) synthesis
AC4PIM7	"Cofactor biosynthesis, Folate biosynthesis"
G1P	Phosphatidylinositol mannoside (PIM) synthesis
DPPPR	"synthesis of arabinogalactan (incomplete), dTDP-Rhamnose Synthesis, C6 Compounds, Galactose, Interconversion between glucose-6-phosphate and glucose-1-phosphate"
AC4PIM5	synthesis of arabinogalactan (incomplete)
DPP	Phosphatidylinositol mannoside (PIM) synthesis
GLX	"Phosphatidylinositol mannoside (PIM) synthesis, Polyprenoids biosynthesis, synthesis of arabinogalactan (incomplete), Peptidoglycan Synthesis, NAG and NAM biosynthesis, Arabinogalactan_Petidoglycan Complex biosynthesis, Macromolecule biosynthesis, Lipoarabinomannan (LAM) & Lipomannan (LM) synthesis, C6 Compounds, mannose, "
NAGLU	"poly-L-glutamate/glutamine synthesis (cell wall), Glyoxylate shunt"
QA	"Amino acid biosynthesis, Glutamate family, Arginine"
P-L-GLX	"Cofactor biosynthesis, Nicotinamide nucleotides (NAD+, NADP) biosynthesis"
ASER	poly-L-glutamate/glutamine synthesis (cell wall)
NADH	"Amino acid biosynthesis, The serine family, Cysteine"
GALACTANDPP	"Amino acid biosynthesis, Nucleotide biosynthesis, Cofactor biosynthesis, Nicotinamide nucleotides (NAD+, NADP) biosynthesis, Cofactor biosynthesis, cobalamin biosynthesis, beta oxidation of fatty acids, beta oxidation of unsaturated fatty acids, beta oxidation of odd-numbered acyl chain fatty acids, Phospholipid synthesis, synthesis of phophatidlyglycerol, Polyprenoids biosynthesis, C3 compounds…
NAD	"synthesis of arabinogalactan, Arabinogalactan_Petidoglycan Complex biosynthesis"
AC4PIM3	"triglyceride synthesis, C3 compounds, Glycerol metabolism, C3 compounds, glyceraldehyde, Organic Acids, Glycolysis, Citrate cycle (TCA cycle), Pyruvate metabolism, Glyoxylate shunt, Nitrogen metabolism, Energy metabolism, Amino acid degradation, Amino acid biosynthesis, Nucleotide biosynthesis, Cofactor biosynthesis, Nicotinamide nucleotides (NAD+, NADP) biosynthesis, Cofactor biosynthesis, Nico…
AC3PIM4	Phosphatidylinositol mannoside (PIM) synthesis
INS	Phosphatidylinositol mannoside (PIM) synthesis
MAN6P	"Nucleotide biosynthesis, Purines"
NAAD	"C6 Compounds, mannose"
2PCDPMDE	"Cofactor biosynthesis, Nicotinamide nucleotides (NAD+, NADP) biosynthesis"
DMK	Polyprenoids biosynthesis
3PSME	"Cofactor biosynthesis, Menaquinone biosynthesis"
AC3PIM5	"Amino acid biosynthesis, The aromatic family, The shikimate pathway"
UDPNAM	Phosphatidylinositol mannoside (PIM) synthesis
AC4PIM2	"Peptidoglycan Synthesis, NAG and NAM biosynthesis"
ARAFDPP	Phosphatidylinositol mannoside (PIM) synthesis
UMP	"synthesis of arabinogalactan (incomplete), Macromolecule biosynthesis"
AC	"synthesis of arabinogalactan (incomplete), Peptidoglycan Synthesis, NAG and NAM biosynthesis, Nucleotide biosynthesis, "
NADPH	"Citrate cycle (TCA cycle), Pyruvate metabolism, "
3DDAH7P	all
THDP	"Amino acid biosynthesis, The aromatic family, The shikimate pathway"
GPP	thiamine biosynthesis
NAM	Polyprenoids biosynthesis
CAP	"Cofactor biosynthesis, Nicotinamide nucleotides (NAD+, NADP) biosynthesis, peptidoglycan biosynthesis"
D6PGL	"Amino acid degradation, Amino acid biosynthesis, Nucleotide biosynthesis, "
ARG	Pentose phosphate pathway
NADP	"Amino acid degradation, Amino acid biosynthesis, Macromolecule biosynthesis, "
OPP	"triglyceride synthesis, C3 compounds, Glycerol metabolism, C3 compounds, glyceraldehyde, Organic Acids, Glycolysis, Citrate cycle (TCA cycle), Pyruvate metabolism, Glyoxylate shunt, Nitrogen metabolism, Energy metabolism, Amino acid degradation, Amino acid biosynthesis, Nucleotide biosynthesis, Cofactor biosynthesis, Nicotinamide nucleotides (NAD+, NADP) biosynthesis, Cofactor biosynthesis, Nico…
HEME-FE3	Polyprenoids biosynthesis
HPPP	"Macromolecule biosynthesis, energy metabolism, "
GGPP	Polyprenoids biosynthesis
HEME-FE2	Polyprenoids biosynthesis
NPP	"Macromolecule biosynthesis, energy metabolism, "
HEPPP	"Cofactor biosynthesis, Menaquinone biosynthesis, Polyprenoids biosynthesis"
PPPP	Polyprenoids biosynthesis
DR5P	Polyprenoids biosynthesis
ARABINOGALACTANDPP	Pentose phosphate pathway
AC3PIM2	"synthesis of arabinogalactan (incomplete), ArabinofuranoseDPP Synthesis, Arabinogalactan_Petidoglycan Complex biosynthesis"
AC2PIM2	Phosphatidylinositol mannoside (PIM) synthesis
AC4PIM1	Phosphatidylinositol mannoside (PIM) synthesis
AC3PIM3	Phosphatidylinositol mannoside (PIM) synthesis
AC2PIM3	Phosphatidylinositol mannoside (PIM) synthesis
LM	Phosphatidylinositol mannoside (PIM) synthesis
2-PHOSPHO-L-LACTATE	"Macromolecule biosynthesis, Lipoarabinomannan (LAM) & Lipomannan (LM) synthesis"
cGMP	"Cofactor biosynthesis, F420 biosynthesis"
MOLYBDENUM	"Nucleotide biosynthesis, Purines"
AIR	"Cofactor biosynthesis, molybdopterin biosynthesis, Nitrogen metabolism"
HMBUTCOA	"Nucleotide biosynthesis, Purines, Cofactor biosynthesis, Thiamine biosynthesis"
DCDP	"Amino acid degradation, Branched chain amino acids, Isoleucine"
PTRSC	Nucleotide biosynthesis
XAN	"Amino acid degradation, Glutamate family, Arginine"
3MBUTCOA	"Nucleotide biosynthesis, Purines"
THIP	"Amino acid degradation, Branched chain amino acids, Leucine"
UROPORPHYRINOGEN-III	"Cofactor biosynthesis, Thiamine biosynthesis"
DCTP	"Cofactor biosynthesis, heme biosynthesis, Cofactor biosynthesis, cobalamin biosynthesis"
NAC	"Macromolecule biosynthesis, Nucleotide biosynthesis"
PHPYR	"Cofactor biosynthesis, Nicotinamide nucleotides (NAD+, NADP) biosynthesis"
DHN	"Amino acid degradation, The aromatic family"
bDG6P	"Cofactor biosynthesis, Menaquinone biosynthesis"
PRPP	"Inositols, MYO-INOSITOL SYNTHESIS, Phosphorylation of glucose, Interconversion between alpha and beta forms of glucose-6-phosphate, Interconversion between glucose-6-phosphate and fructose-6-phosphate"
COB-I	"Amino acid biosynthesis, Nucleotide biosynthesis, Cofactor biosynthesis, Nicotinamide nucleotides (NAD+, NADP) biosynthesis, synthesis of arabinogalactan (incomplete)"
MOLYBDOPTERIN	"Cofactor biosynthesis, cobalamin biosynthesis, Amino acid biosynthesis, The aspartate family, Methionine, "
PI	"Cofactor biosynthesis, molybdopterin biosynthesis"
PHE	"Cofactor biosynthesis, Thiamine biosynthesis, Acylglycerol synthesis, Diacylglycerol synthesis, Phospholipid synthesis, synthesis of phophatidlyglycerol, synthesis of arabinogalactan (incomplete), Peptidoglycan Synthesis, NAG and NAM biosynthesis, Macromolecule biosynthesis, lipid biosynthesis, "
IP	"Amino acid degradation, Amino acid biosynthesis, Macromolecule biosynthesis"
FDP	"Inositols, MYO-INOSITOL SYNTHESIS"
GL3P	"Glycolysis, Gluconeogenesis"
CITR	"C3 compounds, Glycerol metabolism, Phospholipid synthesis, Synthesis of Phosphatidylethanolamine, Phospholipid synthesis, synthesis of phophatidlyglycerol, Phosphatidylinositol mannoside (PIM) synthesis, "
SUC	"Amino acid degradation, Amino acid biosynthesis, "
MAHMPPP	"Disaccharides, Sucrose"
SME3P	"Cofactor biosynthesis, Thiamine biosynthesis"
CAIR	"Amino acid biosynthesis, The aromatic family, The shikimate pathway"
OMP	"Nucleotide biosynthesis, Purines"
ARGSUCC	"Nucleotide biosynthesis, de novo biosynthesis of pyrimidine ribonucleotides "
F6P	"Amino acid biosynthesis, Glutamate family, Arginine"
FGAR	"Peptidoglycan Synthesis, NAG and NAM biosynthesis, C6 Compounds, mannose, Interconversion between glucose-6-phosphate and fructose-6-phosphate, glycolysis, Gluconeogenesis, Pentose phosphate pathway"
RTHIO	"Nucleotide biosynthesis, Purines"
GA1P	"Nucleotide biosynthesis, de novo biosynthesis of pyrimidine ribonucleotides, Sulfate metabolism"
F1P	"Peptidoglycan Synthesis, NAG and NAM biosynthesis"
FGAM	"C6 Compounds, Fructose"
UREA	"Nucleotide biosynthesis, Purines"
NO2	"Amino acid degradation, Glutamate family, Arginine"
GLUP	Nitrogen metabolism
GA6P	"Amino acid biosynthesis, Glutamate family, Proline"
PRAM	"Peptidoglycan Synthesis, NAG and NAM biosynthesis"
RL5P	"Nucleotide biosynthesis, Purines"
HMGLUTCOA	"Cofactor biosynthesis, Riboflavin (vitamin B2), FMN and FAD biosynthesis, Pentose phosphate pathway"
SAP	"Amino acid degradation, Branched chain amino acids, Leucine"
PPI	"Amino acid degradation, The serine family, Glycine"
THI	all
LAC	"Glycolysis, Pentose phosphate pathway, amino acid biosynthesis, branched chain, valine, Cofactor biosynthesis, Thiamine biosynthesis, Cofactor biosynthesis, mycothiol biosynthesis, "
OTHIO	Pyruvate metabolism
LIPOYLPROTEIN	"Sulfate metabolism, Nucleotide biosynthesis, pyrimidines"
DT	"Amino acid degradation, The serine family, Glycine"
E4P
CELB	"Pentose phosphate pathway, Amino acid biosynthesis, The aromatic family, The shikimate pathway"
MGLUTCOA	"Disaccharides, cellobiose"
13PDG	"Amino acid degradation, Branched chain amino acids, Leucine"
GN	Glycolysis
G6P	"Nucleotide biosynthesis, Purines"
AMPMP	"Trehalose synthesis, Phosphorylation of glucose, Interconversion between alpha and beta forms of glucose-6-phosphate, Interconversion between glucose-6-phosphate and glucose-1-phosphate, Interconversion between glucose-6-phosphate and fructose-6-phosphate, Pentose phosphate pathway, "
2MBECOA	"Cofactor biosynthesis, Thiamine biosynthesis"
CADA	"Amino acid degradation, Branched chain amino acids, Isoleucine"
GLAC	"Amino acid degradation, The aspartate family, Lysine"
URA	"C6 Compounds, Galactose"
NAGLUP	"Nucleotide biosynthesis, Pyrimidines"
ADN	"Amino acid biosynthesis, Glutamate family, Arginine"
DR1P	"Amino acid biosynthesis, The serine family, Cysteine, Nucleotide biosynthesis, Purines"
ACETYLP	"Nucleotide biosynthesis, Purines"
DHAP	Pyruvate metabolism
PROPANOATE	"Cofactor biosynthesis, Nicotinamide nucleotides (NAD+, NADP) biosynthesis, Phospholipid synthesis, synthesis of phophatidlyglycerol, C3 compounds, Glycerol metabolism, C6 Compounds, Fructose, Glycolysis"
GLYCOLATE	Propanoate metabolism
NG-INS	Glyoxylate shunt
3MBECOA	"Cofactor biosynthesis, mycothiol biosynthesis"
D6PGC	"Amino acid degradation, Branched chain amino acids, Leucine"
bDG1P	Pentose phosphate pathway
R5P	"Disaccharides, Trehalose"
G3P	"Pentose phosphate pathway, Nucleotide biosynthesis, C5 compounds, D-ribose"
GSN	"Pentose phosphate pathway, Amino acid biosynthesis, The aromatic family, Tryptophan biosynthesis, Polyprenoids biosynthesis, Glycolysis"
UDPNAGPEE	"Nucleotide biosynthesis, Purines"
MAACCOA	"Peptidoglycan Synthesis, NAG and NAM biosynthesis"
X5P	"Amino acid degradation, Branched chain amino acids, Isoleucine"
2MBUTCOA	Pentose phosphate pathway
MPET	"Amino acid degradation, Branched chain amino acids, Isoleucine"
DHLIPOYLPROTEIN	"Cofactor biosynthesis, Thiamine biosynthesis"
GLAL	"Amino acid degradation, The serine family, Glycine"
XTSINE	"Cofactor biosynthesis, Folate biosynthesis, Glyoxylate shunt, "
CDPMDE	"Nucleotide biosynthesis, Purines"
AHMMP	Polyprenoids biosynthesis
3PSER	"Cofactor biosynthesis, Thiamine biosynthesis"
R1P	"Amino acid biosynthesis, The serine family, Serine"
AC2PIM1	"Nucleotide biosynthesis, Purines, Cofactor biosynthesis, Nicotinamide nucleotides (NAD+, NADP) biosynthesis, Macromolecule biosynthesis, Pentose phosphate pathway"
AC3PIM1	Phosphatidylinositol mannoside (PIM) synthesis
LAM	Phosphatidylinositol mannoside (PIM) synthesis
AC1PIM3	"Macromolecule biosynthesis, Lipoarabinomannan (LAM) & Lipomannan (LM) synthesis"
AC1PIM2	Phosphatidylinositol mannoside (PIM) synthesis
PROPIONYLP	Phosphatidylinositol mannoside (PIM) synthesis
UDPGAL	"Propanoate metabolism, Amino acid degradation, The aspartate family, methionine"
NAG-INS	"synthesis of arabinogalactan (incomplete), UDP-Galactofuranose Synthesis, C6 Compounds, Galactose"
CHOR	"Cofactor biosynthesis, mycothiol biosynthesis - hyothetical reaction"
7-8-DIAMINONONANOATE	"Synthesis of Phthiocerol and Phenolphthiocerol, p-hydroxybenzoic acid (HBA) synthesis, Amino acid biosynthesis, Cofactor biosynthesis, Folate biosynthesis, Cofactor biosynthesis, Menaquinone biosynthesis"
AICAR	"Cofactor biosynthesis, biotin biosynthesis"
MBTWALL	"Amino acid biosynthesis, The histidine family, Histidine, Nucleotide biosynthesis, Purines"
OICAP	mycobactin synthesis
MOP	"Amino acid biosynthesis, Branched chain amino acids, Leucine"
MBT	"Amino acid biosynthesis, Branched chain amino acids, Leucine"
GLN	"mycobactin synthesis, Macromolecule biosynthesis"
UDPNAG	"Peptidoglycan Synthesis, NAG and NAM biosynthesis, Macromolecule biosynthesis, poly-L-glutamate/glutamine synthesis (cell wall), Amino acid biosynthesis, Nucleotide biosynthesis, Cofactor biosynthesis, Nicotinamide nucleotides (NAD+, NADP) biosynthesis, Cofactor biosynthesis, Folate biosynthesis, Cofactor biosynthesis, cobalamin biosynthesis"
MBTSEC	"Cofactor biosynthesis, mycothiol biosynthesis - hyothetical reaction, synthesis of arabinogalactan (incomplete), Peptidoglycan Synthesis, NAG and NAM biosynthesis"
HYDROXYMETHYLBILANE	mycobactin synthesis
HEXANOATE	"Cofactor biosynthesis, heme biosynthesis"
ETH	acylCoA synthases
ACAL	Pyruvate metabolism
RIB	"Pyruvate metabolism, Pentose phosphate pathway"
PEP	"C5 compounds, D-ribose, Pentose phosphate pathway, Nucleotide biosynthesis, Purines"
PHEN	"Glycolysis, Pyruvate metabolism, Anapleurotic reactions, Amino acid biosynthesis, The aromatic family, The shikimate pathway, Peptidoglycan Synthesis, NAG and NAM biosynthesis"
S7P	"Amino acid biosynthesis, The aromatic family, Tyrosine and phenylalanine"
ASUC	Pentose phosphate pathway
DALA	"Nucleotide biosynthesis, Purines, ATP, ADP"
BIOTIN-CO2	"synthesis of arabinogalactan (incomplete), 4.4 PEPTIDOGLYCAN PRECURSORS BIOSYNTHESIS (Ingraham et al., 1983), p.112, D-alanyl-D-alanine synthesis"
DOCOSANOATE	"Anapleurotic reactions, Amino acid degradation, Branched chain amino acids, Cofactor biosynthesis, biotin biosynthesis, lipid biosynthesis, pathway 1"
TETRADECANOATE	acylCoA synthases
AC1PIM1	acylCoA synthases
H2O2	Phosphatidylinositol mannoside (PIM) synthesis
SLF	"Glyoxylate shunt, Energy metabolism, Nucleotide biosynthesis, de novo biosynthesis of pyrimidine ribonucleotides , Cofactor biosynthesis, Nicotinamide nucleotides (NAD+, NADP) biosynthesis, Cofactor biosynthesis, heme biosynthesis"
TS-COSH-TYR	Sulfate metabolism
ICHOR	"Cofactor biosynthesis, Thiamine biosynthesis"
UDPGALF	"mycobactin synthesis, Cofactor biosynthesis, Menaquinone biosynthesis"
MI	"synthesis of arabinogalactan (incomplete), synthesis of arabinogalactan (incomplete), UDP-Galactofuranose Synthesis"
TYR	"Inositols, MYO-INOSITOL SYNTHESIS, Phosphatidylinositol mannoside (PIM) synthesis"
PHSER	"Amino acid degradation, The aromatic family, Cofactor biosynthesis, Thiamine biosynthesis, Macromolecule biosynthesis"
NAMD	"Amino acid biosynthesis, The aspartate family, Threonine"
SME	"Cofactor biosynthesis, Nicotinamide nucleotides (NAD+, NADP) biosynthesis"
BIOTIN-BCCP	"Amino acid biosynthesis, The aromatic family, The shikimate pathway"
UDPG	"Cofactor biosynthesis, biotin biosynthesis"
4HPP	"C6 Compounds, Galactose, Trehalose synthesis"
4HPP	"Amino acid degradation, The aromatic family, Tyrosine, Amino acid biosynthesis, The aromatic family, Tyrosine and phenylalanine, Cofactor biosynthesis, F420 biosynthesis"
MLT	"Disaccharides, maltose, Disaccharides, Trehalose"
PS	"Phospholipid synthesis, Synthesis of Phosphatidylethanolamine, Phospholipid synthesis, Synthesis of Phosphatidylethanolamine"
TRE	"sulfolipid-1 (SL-1) synthesis, trehalose sulfate (TRE-S) synthesis , MAPC biosynthesis, Disaccharides, Trehalose"
FUACAC	"Amino acid degradation, The aromatic family, Tyrosine"
MACAC	"Amino acid degradation, The aromatic family, Tyrosine"
DQT	"Amino acid biosynthesis, The aromatic family, The shikimate pathway"
ASP4P	"Amino acid biosynthesis, The aspartate family, Threonine"
DHSK	"Amino acid biosynthesis, The aromatic family, The shikimate pathway"
PGP	"Phospholipid synthesis, synthesis of phophatidlyglycerol"
TRE6P	"lipid biosynthesis, Synthesis of mycolic acids, MYCOLIC ACID CONDENSATION, synthesis of mycolipanoic, mycolipenic (phthienoic), mycolipodienoic acid and polyacyl trehalose, Trehalose synthesis, Disaccharides, Trehalose"
TS-PROTEIN	"Cofactor biosynthesis, Thiamine biosynthesis"
OBUT	"Amino acid degradation, The aspartate family, Threonine, Amino acid biosynthesis, Cofactor biosynthesis, biotin biosynthesis"
PE	"Phospholipid synthesis, Synthesis of Phosphatidylethanolamine, BIOMASS2 BIOSYNTHESIS"
PG	"Phospholipid synthesis, synthesis of phophatidlyglycerol, Phospholipid synthesis, synthesis of cardiolipin, C3 compounds, glycerate"
HOMOGEN	"Amino acid degradation, The aromatic family, Tyrosine"
NACN	"Cofactor biosynthesis, Nicotinamide nucleotides (NAD+, NADP) biosynthesis"
CL	"Phospholipid synthesis, synthesis of cardiolipin"
A160GL3P	Phosphatidylinositol mannoside (PIM) synthesis
H	all
ACTAC	"Amino acid degradation, Branched chain amino acids"
GL	"Acylglycerol catabolism, Monoacylglyceride, C3 compounds, Glycerol metabolism"
AN	"Amino acid biosynthesis, The aromatic family, Tryptophan biosynthesis"
ASN	"Amino acid degradation, The aspartate family, Asparagine"
CPAD5P	"Amino acid biosynthesis, The aromatic family, Tryptophan biosynthesis"
ORN	"Amino acid degradation, Glutamate family, Arginine, Amino acid biosynthesis, Glutamate family, Arginine"
ALA	"Amino acid biosynthesis, The pyruvate family, alanine, Cofactor biosynthesis, ferredoxin biosynthesis, Cofactor biosynthesis, biotin biosynthesis"
SUCCSAL	"Citrate cycle (TCA cycle), Amino acid degradation, Glutamate family, Glutamate"
DHMVA	"Amino acid biosynthesis, Branched chain amino acids, Valine"
DETHIOBIOTIN	"Cofactor biosynthesis, biotin biosynthesis"
8-AMINO7-OXONONANOATE	"Cofactor biosynthesis, biotin biosynthesis"
LLAC	"Cofactor biosynthesis, F420 biosynthesis, Pyruvate metabolism"
DGLU	"Peptidoglycan Synthesis, NAG and NAM biosynthesis"
NPRAN	"Amino acid biosynthesis, The aromatic family, Tryptophan biosynthesis"
T3	"C3 compounds, Glycerol metabolism, C3 compounds, glyceraldehyde, C6 Compounds, Fructose"
PA	"Acylglycerol synthesis, Diacylglycerol synthesis, Phospholipid synthesis, Synthesis of Phosphatidylethanolamine"
2A3KB	"Amino acid degradation, The aspartate family, Threonine"
1-AMINO-PROPAN-2-OL	"Amino acid degradation, The aspartate family, Threonine, Cofactor biosynthesis, cobalamin biosynthesis"
MAG	"Acylglycerol catabolism, Diacylglyceride"
DIHYDROXYMETHYLPENTANOATE	"Amino acid biosynthesis, Branched chain amino acids, Isoleucine"
DAG	"Acylglycerol synthesis, Diacylglycerol synthesis, Acylglycerol catabolism, Triacylglyceride, Acylglycerol catabolism, Diacylglyceride, Inositol phosphate metabolism, Glycerophospholipid metabolism"
CAASP	"Nucleotide biosynthesis, de novo biosynthesis of pyrimidine ribonucleotides "
AMINOACETONE	"Amino acid degradation, The aspartate family, Threonine"
PI-TBA	Phosphatidylinositol mannoside (PIM) synthesis
AGL3P	"Phospholipid synthesis, Synthesis of Phosphatidylethanolamine"
IGP	"Amino acid biosynthesis, The aromatic family, Tryptophan biosynthesis"
SUCC	"Cofactor biosynthesis, Nicotinamide nucleotides (NAD+, NADP) biosynthesis, Citrate cycle (TCA cycle), Propanoate metabolism - methycitrate cycle, Glyoxylate shunt, Energy metabolism, Amino acid degradation, Amino acid biosynthesis"
CDPDG	"Phospholipid synthesis, Synthesis of Phosphatidylethanolamine, Phospholipid synthesis, synthesis of phophatidlyglycerol, Phospholipid synthesis, synthesis of cardiolipin"
CO2	"synthesis of mannosyl beta-1-phosphodolichol (MPD), lipid biosynthesis, Synthesis of Phthiocerol and Phenolphthiocerol, PHTHIODIOLONE-A synthesis, synthesis of mycolipanoic, mycolipenic (phthienoic), mycolipodienoic acid and polyacyl trehalose, Polyprenoids biosynthesis, Phospholipid synthesis, Synthesis of Phosphatidylethanolamine, Organic Acids, Glycolysis, Citrate cycle (TCA cycle), Pyruvate …
SAL	mycobactin synthesis
THR	"Amino acid degradation, Amino acid biosynthesis, Macromolecule biosynthesis"
CDPDAG-TBA	Phosphatidylinositol mannoside (PIM) synthesis
HSER	Amino acid biosynthesis
SAICAR	"Nucleotide biosynthesis, Purines"
ASPSA	"Amino acid biosynthesis, The aspartate family, Threonine"
DOROA	"Nucleotide biosynthesis, de novo biosynthesis of pyrimidine ribonucleotides "
ABUT	"Amino acid biosynthesis, Branched chain amino acids, Isoleucine"
TRP	"Amino acid biosynthesis, The aromatic family, Tryptophan biosynthesis"
HBA	"Synthesis of Phthiocerol and Phenolphthiocerol, p-hydroxybenzoic acid (HBA) synthesis, pHBAD1 and pHBAD2 synthesis"
OAHSER	"Amino acid biosynthesis, The serine family, Cysteine"
GABA	"Amino acid degradation, Glutamate family, Glutamate"
EICOSANOATE	"acylCoA synthases, Acylglycerol catabolism, Triacylglyceride, di and mono"
ICIT	"Citrate cycle (TCA cycle), Glyoxylate shunt"
OCTADECANOATE	"acylCoA synthases, Acylglycerol catabolism, Triacylglyceride, di and mono"
CIT	Citrate cycle (TCA cycle)
TRNA-GLU	"Cofactor biosynthesis, heme biosynthesis"
2PG	Glycolysis
OA	"Citrate cycle (TCA cycle), Propanoate metabolism - methycitrate cycle, Anapleurotic reactions, Amino acid degradation, The aspartate family, Aspartate, Amino acid biosynthesis, The aspartate family, Aspartate"
PENTADECANOATE	"acylCoA synthases, Acylglycerol catabolism, Triacylglyceride, di and mono"
9-OCTADECENOATE	"acylCoA synthases, Acylglycerol catabolism, Triacylglyceride, di and mono"
POLYACYLTREHALOSE	"synthesis of mycolipanoic, mycolipenic (phthienoic), mycolipodienoic acid and polyacyl trehalose"
TETRACOSANOATE	"acylCoA synthases, Acylglycerol catabolism, Triacylglyceride, di and mono"
OSLHSER	Amino acid biosynthesis
HEXACOSANOATE	"acylCoA synthases, Acylglycerol catabolism, Triacylglyceride, di and mono"
HEXADECANOATE	"acylCoA synthases, Acylglycerol catabolism, Triacylglyceride, di and mono"
CHOLESTEROL	cholesterol biosynthesis
DIACYLTREHALOSE	"synthesis of mycolipanoic, mycolipenic (phthienoic), mycolipodienoic acid and polyacyl trehalose"
NAGA1P	"Peptidoglycan Synthesis, NAG and NAM biosynthesis"
PA-TBA	Phosphatidylinositol mannoside (PIM) synthesis
CBHCAP	"Amino acid biosynthesis, Branched chain amino acids, Leucine"
LEU	"Amino acid biosynthesis, Branched chain amino acids, Leucine"
FTHF	"Nucleotide biosynthesis, Purines, One carbon pool by folate"
OXOMETHYLPENTANOATE	"Amino acid degradation, Branched chain amino acids, Isoleucine, Amino acid biosynthesis, Branched chain amino acids, Isoleucine"
VAL	"Amino acid biosynthesis, Branched chain amino acids, Valine"
IPPMAL	"Amino acid biosynthesis, Branched chain amino acids, Leucine"
OMVAL	"Cofactor biosynthesis, Coenzyme-A biosynthesis, Amino acid degradation, Amino acid biosynthesis"
NONADECANOATE	"acylCoA synthases, Acylglycerol catabolism, Triacylglyceride, di and mono"
ILE	"Amino acid degradation, Amino acid biosynthesis"
3PG	"Amino acid biosynthesis, The serine family, Serine, C3 compounds, glycerate, Glycolysis"
METHF	One carbon pool by folate
ACLAC	"Amino acid biosynthesis, Branched chain amino acids, Valine"
MAL	"Citrate cycle (TCA cycle), Pyruvate metabolism, Glyoxylate shunt"
FUM	"Nucleotide biosynthesis, Cofactor biosynthesis, Nicotinamide nucleotides (NAD+, NADP) biosynthesis, Citrate cycle (TCA cycle), Energy metabolism, Amino acid degradation, Amino acid biosynthesis"
PYR	"Cofactor biosynthesis, Folate biosynthesis, Cofactor biosynthesis, Menaquinone biosynthesis, mycobactin synthesis, Synthesis of Phthiocerol and Phenolphthiocerol, p-hydroxybenzoic acid (HBA) synthesis, Polyprenoids biosynthesis, Glycolysis, Pyruvate metabolism, Propanoate metabolism - methycitrate cycle, Anapleurotic reactions, Glyoxylate shunt, Amino acid degradation, Amino acid biosynthesis"
ISUCC	"Amino acid degradation, The aspartate family, Aspartate, Cofactor biosynthesis, Nicotinamide nucleotides (NAD+, NADP) biosynthesis"
SER	"Cofactor biosynthesis, molybdopterin biosynthesis, mycobactin synthesis, Phospholipid synthesis, Synthesis of Phosphatidylethanolamine, Amino acid degradation, Amino acid biosynthesis"
NACD	"Cofactor biosynthesis, Nicotinamide nucleotides (NAD+, NADP) biosynthesis"
bALA	"Cofactor biosynthesis, Coenzyme-A biosynthesis, Amino acid degradation, The aspartate family, Aspartate"
PHP	"Amino acid biosynthesis, The serine family, Serine"
ASP	"Nucleotide biosynthesis, Cofactor biosynthesis, Nicotinamide nucleotides (NAD+, NADP) biosynthesis, Amino acid degradation, Amino acid biosynthesis"
PHOSPHATIDYLCHOLINE	"Inositol phosphate metabolism, Glycerophospholipid metabolism"
DECANOATE	"acylCoA synthases, Acylglycerol catabolism, Triacylglyceride, di and mono"
COB-III	"Amino acid degradation, Branched chain amino acids, Isoleucine, Nucleotide biosynthesis, de novo biosynthesis of pyrimidine ribonucleotides , Cofactor biosynthesis, cobalamin biosynthesis"
COB-II	"Amino acid biosynthesis, The aspartate family, Methionine, Nucleotide biosynthesis, de novo biosynthesis of pyrimidine ribonucleotides , Cofactor biosynthesis, cobalamin biosynthesis"
9-HEXADECENOATE	acylCoA synthases
DODECANOATE	acylCoA synthases

## Sheet: Reactions
R1	ATP + GL = ADP + GL3P + H
R4	GL3P + MK = DHAP + MKH2
R5	NAD + T3 = DGLYCERATE + NADH
R6	ATP + DGLYCERATE = 3PG + ADP
R7	ATP + RIB = ADP + R5P
R8	F1P = DHAP + T3
R9	FRU = GLC
R10	FRU = MAN
R11	MAN6P = F6P
R12	MAN1P = MAN6P
R13	GTP + MAN1P = GDPMAN + PI
R14	DPP + GDPMAN = GDP + PPM
R15	GDPMAN = GDPDHDOMAN
R16	GDPDHDOMAN = GDPDHDOGAL
R17	GDPDHDOGAL + NADPH = GDPFUC + NADP
R18	ATP + GLAC = ADP + GAL1P
R19	GAL1P + UTP = PPI + UDPGAL
R20	UDPG = UDPGAL
R21	G1P + UTP = PPI + UDPG
R22	bDG6P = IP
R23	IP = MI + PI
R24	MLT = 2.0 GLC
R25	SUC = FRU + GLC
R26	CELB + h2o = 2.0 bDGLC
R27	G6P + UDPG = TRE6P + UDP
R28	MLT + PI = bDG1P + bDGLC
R29	bDG1P = bDG6P
R30	MLT = TRE
R31	TRE6P = PI + TRE
R32	FOR + NAD = CO2 + NADH
R33	ATP + GLC = ADP + G6P
R34	ATP + bDGLC = ADP + bDG6P
R35	(n)POLYP + GLC = (n_1)POLYP + G6P
R36	(n)POLYP + bDGLC = (n_1)POLYP + bDG6P
R37	G6P = bDG6P
R38	G6P = G1P
R39	bDG6P = F6P
R40	G6P = F6P
R41	ATP + F6P = ADP + FDP
R43	FDP = F6P + PI
R44	FDP = DHAP + G3P
R45	DHAP = G3P
R46	G3P + NAD + PI = 13PDG + NADH
R48	13PDG + ADP = 3PG + ATP
R49	3PG = 2PG
R50	2PG = PEP
R51	ADP + H + PEP = ATP + PYR
R52	LIPO + PYR + 0.001 THI = ADLIPO + CO2
R53	ADLIPO + COA = ACCOA + DLIPO
R54	DLIPO + NAD = LIPO + NADH
R55	ACCOA + OA = CIT + COA
R56	CIT = CISACONITATE
R57	CISACONITATE = ICIT
R58	ICIT + NADP = AKG + CO2 + NADPH
R59	AKG + LIPO = CO2 + SDLIPO
R60	COA + SDLIPO = DLIPO + SUCCOA
R61	AKG = CO2 + SUCCSAL
R62	AKG + COA + FERI = CO2 + FERO + SUCCOA
R63	ADP + PI + SUCCOA = ATP + COA + SUCC
R64	FUM = MAL
R65	MAL + NAD = NADH + OA
R67	AC + ATP + COA = ACCOA + AMP + PPI
R68	ACAL + NAD = AC + NADH
R69	ATP + PI + PYR = AMP + PEP + PPI
R70	LAC + NAD = NADH + PYR
R71	LLAC + NAD = NADH + PYR
R72	MAL + NAD = CO2 + NADH + PYR
R73	ACAL + NADH = ETH + NAD
R74	ACAL + NADPH = ETH + NADP
R75	AC + ATP = ACETYLP + ADP
R76	ACETYLP + COA = ACCOA + PI
R77	ACETYLP = AC + PI
R78	COA + PROPIONYLP = PI + PROPIONYLCOA
R79	ATP + PROPANOATE = ADP + PROPIONYLP
R80	SMMALONYLCOA = CO2 + PROPIONYLCOA
R81	ATP + COA + PROPANOATE = AMP + PPI + PROPIONYLCOA
R82	OA + PROPIONYLCOA = 2METHYLCITRATE + COA
R83	2METHYLCITRATE = 2METHYLCISACONITATE
R84	2METHYLCISACONITATE = METHYLISOCITRATE
R85	METHYLISOCITRATE = PYR + SUCC
R86	MK + PROPIONYLCOA = ACRCOA + MKH2
R87	0.001 F420 + G6P + NADP = D6PGL + NADPH
R88	D6PGL = D6PGC
R89	D6PGC + NADP = CO2 + NADPH + RL5P
R90	RL5P = X5P
R91	RL5P = R5P
R92	R1P = R5P
R93	R5P + 0.001 THI + X5P = G3P + S7P
R94	G3P + S7P + 0.001 THI = R5P + X5P
R95	E4P + 0.001 THI + X5P = F6P + G3P
R96	F6P + G3P + 0.001 THI = E4P + X5P
R97	G3P + S7P = E4P + F6P
R98	ATP + RIB = ADP + DR5P
R99	DR5P = ACAL + G3P
R100	BIOTIN_CO2 + PYR = 0.999 BIOTIN + OA
R101	CO2 + GDP + PEP = GTP + OA
R102	ICIT = GLX + SUCC
R103	ACCOA + GLX = COA + MAL
R104	GLAL + NAD = GLYCOLATE + NADH
R105	GLYCOLATE + O2 = GLX + H2O2
R106	METTHF + NADP = METHF + NADPH
R107	METHF = FTHF
R108	FADH2 + METTHF = FAD + MTHF
R109	ATP + SLF = APS + PPI
R110	APS + ATP = ADP + PAPS
R111	APS + RTHIO = AMP + H2SO3 + OTHIO
R112	6.0 FERO + H2SO3 = 6.0 FERI + H2S
R113	PAP = AMP + PI
R114	MKH2 + 0.001 MOLYBDENUM + NO3 = 2.0 H + MK + NO2
R119	MK + NADH = 4.0 H + MKH2 + NAD
R120	MK + NADH = MKH2 + NAD
R121	MK + NADPH = MKH2 + NADP
R122	MK + SUCC = FUM + MKH2
R123	FAD + SUCC = FADH2 + FUM
R124	FE3 + NADPH = FE2 + NADP
R125	2.0 HEME_FE3 + MKH2 = 2.0 HEME_FE2 + MK
R126	2.0 HEME_FE2 + 0.5 O2 = 6.0 H + 2.0 HEME_FE3
R127	2.0 HEME_FE2 + 0.5 O2 = 2.0 H + 2.0 HEME_FE3
R128	ADP + 4.0 H + PI = ATP
R129	ATP = ADP + PI
R130	PPI = 2.0 PI
R131	PPI = H + 2.0 PI
R132	(n_1)POLYP + ATP = (n)POLYP + ADP
R133	2.0 FERO + NADP = 2.0 FERI + NADPH
R134	2.0 H2O2 = O2
R135	GLU = CO2 + GABA
R136	AKG + GABA = GLU + SUCCSAL
R137	NADP + SUCCSAL = NADPH + SUCC
R138	FAD + PRO = FADH2 + P5C
R139	NAD + P5C = HYDROXYGLU + NADH
R140	AKG + HYDROXYGLU = GLU + HYDROXYAKG
R141	HYDROXYAKG = GLX + PYR
R142	NAD + P5C = GLU + NADH
R143	ARG = CITR + NH3
R144	AKG + ORN = GLU + GLUGSAL
R145	CAP + ORN = CITR + PI
R146	ORN = CO2 + PTRSC
R147	PTRSC + SAM = 5MTA + SPRMD
R148	UREA = CO2 + NH3
R149	AKG + ILE = GLU + OMVAL
R150	LIPO + OXOMETHYLPENTANOATE = 2MBUTLIPO + CO2
R151	2MBUTLIPO + COA = 2MBUTCOA + DLIPO
R152	2MBUTCOA + MK = 2MBECOA + MKH2
R153	2MBECOA = HMBUTCOA
R154	HMBUTCOA + NAD = MAACCOA + NADH
R155	COA + MAACCOA = ACCOA + PROPIONYLCOA
R156	BIOTIN_CO2 + PROPIONYLCOA = 0.999 BIOTIN + SMMALONYLCOA
R157	SMMALONYLCOA = RMMALONYLCOA
R158	0.001 COB_III + RMMALONYLCOA = SUCCOA
R159	0.001 COB_III + SUCCOA = RMMALONYLCOA
R160	LIPO + MOP = 3MBUTLIPO + CO2
R161	3MBUTLIPO + COA = 3MBUTCOA + DLIPO
R162	3MBUTCOA + MK = 3MBECOA + MKH2
R163	3MBECOA + BIOTIN_CO2 = 0.999 BIOTIN + MGLUTCOA
R164	MGLUTCOA = HMGLUTCOA
R165	HMGLUTCOA = ACCOA + ACTAC
R166	ACTAC + ATP + COA = AACCOA + AMP + PPI
R167	ACTAC + SUCCOA = AACCOA + SUCC
R168	LIPO + OMVAL = CO2 + IBUTLIPO
R169	COA + IBUTLIPO = DLIPO + IBUTCOA
R170	IBUTCOA + MK = MACRCOA + MKH2
R171	MACRCOA = HIBUTCOA
R172	HIBUTCOA = COA + HIBUT
R173	HIBUT + NAD = METHYMALONATE + NADH
R174	COA + METHYMALONATE + NAD = CO2 + NADH + PROPIONYLCOA
R175	ISUCC = NH3 + OA
R176	ASP = CO2 + bALA
R177	ASN = ASP + NH3
R178	NAD + THR = 2A3KB + NADH
R179	2A3KB = AMINOACETONE + CO2
R180	AMINOACETONE + NADH = 1_AMINO_PROPAN_2_OL + NAD
R181	CYS + NH3 + OBUT = LLCT
R182	LYS = CADA + CO2
R183	O2 + OBUT + PI = CO2 + PROPIONYLP
R184	SAP + THF = DHLIPOYLPROTEIN + METTHF + NH3
R185	SER + THF = GLY + METTHF
R186	GLY + LIPOYLPROTEIN = CO2 + SAP
R186b	GLY + NAD = GLX + NADH + NH3
R187	DHLIPOYLPROTEIN + NAD = LIPOYLPROTEIN + NADH
R188	SER = NH3 + PYR
R189	CYS = H2S + NH3 + PYR
R190	AKG + TYR = 4HPP + GLU
R191	4HPP + O2 = CO2 + HOMOGEN
R192	HOMOGEN + O2 = MACAC
R193	MACAC = FUACAC
R194	FUACAC = ACTAC + FUM
R195	AKG + PHE = GLU + PHPYR
R196	ATP + GLU + NH3 = ADP + GLN + PI
R197	AKG + GLN + NADH = 2.0 GLU + NAD
R198	AKG + NADH + NH3 = GLU + NAD
R199	ATP + GLU = ADP + GLUP
R200	GLUP + NADPH = GLUGSAL + NADP + PI
R201	GLUGSAL = P5C
R202	NADH + NADPH + 2.0 P5C = NAD + NADP + 2.0 PRO
R203	ACCOA + GLU = COA + NAGLU
R204	ATP + NAGLU = ADP + NAGLUP
R205	NADPH + NAGLUP = NADP + NAGLUS + PI
R206	GLU + NAGLUS = AKG + NAORN
R207	GLU + NAORN = NAGLU + ORN
R208	2.0 ATP + CO2 + GLN = 2.0 ADP + CAP + GLU + PI
R209	ASP + ATP + CITR = AMP + ARGSUCC + PPI
R210	ARGSUCC = ARG + FUM
R211	2.0 PYR + 0.001 THI = ACLAC + CO2
R212	ACLAC + NADPH = DHMVA + NADP
R213	DHMVA = OMVAL
R214	GLU + OMVAL = AKG + VAL
R215	THR = NH3 + OBUT
R216	OBUT + PYR = ABUT + CO2
R217	ABUT + NADPH = DIHYDROXYMETHYLPENTANOATE + NADP
R218	DIHYDROXYMETHYLPENTANOATE = OXOMETHYLPENTANOATE
R219	GLU + OXOMETHYLPENTANOATE = AKG + ILE
R220	ACCOA + OMVAL = COA + IPPMAL
R221	IPPMAL = CBHCAP
R222	CBHCAP + NAD = NADH + OICAP
R223	OICAP = CO2 + MOP
R224	GLU + MOP = AKG + LEU
R225	GLU + OA = AKG + ASP
R226	ASP + ATP + GLN = AMP + ASN + GLU + PPI
R227	ASP + ATP = ADP + ASP4P
R228	ASP4P + NADPH = ASPSA + NADP + PI
R229	ASPSA + NADPH = HSER + NADP
R230	ATP + HSER = ADP + PHSER
R231	PHSER = PI + THR
R232	ASPSA + PYR = DIHYDRODIPICOLINATE
R233	2.0 DIHYDRODIPICOLINATE + NADH + NADPH = NAD + NADP + 2.0 TETRAHYDRODIPICOLINATE
R234	SUCCOA + TETRAHYDRODIPICOLINATE = COA + SAOPIM
R235	GLU + SAOPIM = AKG + SDAPIM
R236	SDAPIM = DAPIM + SUCC
R237	DAPIM = MDAPIM
R238	MDAPIM = CO2 + LYS
R239	HSER + SUCCOA = COA + OSLHSER
R240	CYS + OSLHSER = LLCT + SUCC
R241	LLCT = HCYS + NH3 + PYR
R242	HCYS + SAM = MET + SAH
R243	0.002 COB_I + HCYS + MTHF = 0.001 COB_II + MET + THF
R244	0.002 COB_I + MET + THF = 0.001 COB_II + HCYS + MTHF
R245	HCYS + MTHF = MET + THF
R246	NADH + NH3 + PYR = ALA + NAD
R247	3PG + NAD = NADH + PHP
R248	GLU + PHP = 3PSER + AKG
R249	3PSER = PI + SER
R250	ACCOA + SER = ASER + COA
R251	ASER + H2S = AC + CYS
R252	ACCOA + HSER = COA + OAHSER
R253	CYS + OAHSER = AC + LLCT
R254	H2S + OAHSER = AC + HCYS
R255	H2S + OSLHSER = HCYS + SUCC
R256	OSLHSER = NH3 + OBUT + SUCC
R257	HCYS + SER = LLCT
R258	LLCT = CYS + NH3 + OBUT
R259	ATP + MET = PI + PPI + SAM
R260	SAH = ADN + HCYS
R261	ATP + PRPP = PPI + PRBATP
R262	PRBATP = PPI + PRBAMP
R263	PRBAMP = PRFP
R264	PRFP = PRLP
R265	GLN + PRLP = AICAR + DIMGP + GLU
R266	DIMGP = IMACP
R267	GLU + IMACP = AKG + HISOLP
R268	HISOLP = HISOL + PI
R269	HISOL + 2.0 NAD = HIS + 2.0 NADH
R270	E4P + PEP = 3DDAH7P + PI
R271	3DDAH7P = DQT + PI
R272	DQT = DHSK
R273	DHSK + NADPH = NADP + SME
R274	ATP + SME = ADP + SME3P
R275	PEP + SME3P = 3PSME + PI
R276	3PSME = CHOR + PI
R277	CHOR + GLN = AN + GLU + PYR
R278	AN + PRPP = NPRAN + PPI
R279	NPRAN = CPAD5P
R280	CPAD5P = CO2 + IGP
R281	IGP + SER = G3P + TRP
R282	CHOR = PHEN
R283	PHEN = CO2 + PHPYR
R284	GLU + PHPYR = AKG + PHE
R285	NAD + PHEN = 4HPP + CO2 + NADH
R286	4HPP + GLU = AKG + TYR
R287	ATP + R5P = AMP + PRPP
R288	ASP + CAP = CAASP + PI
R289	CAASP = DOROA
R290	DOROA + O2 = H2O2 + OROA
R291	OROA + PRPP = OMP + PPI
R292	OMP = CO2 + UMP
R293	ATP + UMP = ADP + UDP
R294	ATP + UDP = ADP + UTP
R295	ATP + GLN + UTP = ADP + CTP + GLU + PI
R296	ATP + NH3 + UTP = ADP + CTP + PI
R297	CDP + O2 + RTHIO = DCDP + OTHIO
R298	CDP + COB_II + RTHIO = COB_III + DCDP + OTHIO
R299	ATP + DCDP = ADP + DCTP
R300	DCTP = DUTP + NH3
R301	DUTP = DUMP + PPI
R302	DUMP + FADH2 + METTHF = DTMP + FAD + THF
R303	DUMP + METTHF = DHF + DTMP
R304	ATP + DTMP = ADP + DTDP
R305	ATP + DTDP = ADP + DTTP
R306	ATP + CDP = ADP + CTP
R307	ATP + CMP = ADP + CDP
R308	DCTP = DCMP + PPI
R309	ATP + DCMP = ADP + DCDP
R310	NADPH + OTHIO = NAD + RTHIO
R311	PPI + UMP = PRPP + URA
R312	PRPP + URA = PPI + UMP
R313	GLN + PRPP = GLU + PPI + PRAM
R314	ATP + GLY + PRAM = ADP + GAR + PI
R315	FTHF + GAR = FGAR + THF
R316	ATP + FGAR + GLN = ADP + FGAM + GLU + PI
R317	ATP + FGAM = ADP + AIR + PI
R318	AIR + ATP + HCO3 = ADP + CAIR + PI
R319	ASP + ATP + CAIR = ADP + PI + SAICAR
R320	SAICAR = AICAR + FUM
R321	AICAR + FTHF = PRFICA + THF
R322	PRFICA = IMP
R323	ATP = PPI + cAMP
R324	GTP = PPI + cGMP
R325	cAMP = AMP
R326	cGMP = GMP
R327	ATP + DGMP = ADP + DGDP
R328	DATP + GMP = DADP + GDP
R329	ATP + DUDP = ADP + DUTP
R330	O2 + RTHIO + UDP = DUDP + OTHIO
R331	5MTA + PI = AD + MTR1P
R332	5MTA + PI = AD + MTR1P
R333	AD + PRPP = AMP + PPI
R334	GN + PRPP = GMP + PPI
R335	HYXN + PRPP = IMP + PPI
R336	PRPP + XAN = PPI + XMP
R337	DIN + PI = DR1P + HYXN
R338	DA + PI = AD + DR1P
R338b	DR1P = R5P
R339	HYXN + R1P = INS + PI
R340	AD + R1P = ADN + PI
R341	GN + R1P = GSN + PI
R342	R1P + XAN = PI + XTSINE
R343	XTSINE = RIB + XAN
R344	ADN = INS + NH3
R345	DA = DIN + NH3
R346	DGTP = DGMP + PPI
R347	ATP + GTP = AMP + ppGpp
R348	ppGpp = GDP + PPI
R349	ASP + GTP + IMP = ASUC + GDP + PI
R350	ASUC = AMP + FUM
R351	AMP + ATP = 2.0 ADP
R351b	ADN + ATP = ADP + AMP
R352	ADP + O2 + RTHIO = DADP + OTHIO
R353	ADP + COB_II + RTHIO = COB_III + DADP + OTHIO
R354	ATP + DADP = ADP + DATP
R355	IMP + NAD = NADH + XMP
R356	ATP + GLN + XMP = AMP + GLU + GMP + PPI
R357	ATP + GMP = ADP + GDP
R358	ATP + GDP = ADP + GTP
R359	GDP + O2 + RTHIO = DGDP + OTHIO
R361	ATP + DGDP = ADP + DGTP
R362	ASP + FUM = ISUCC + SUCC
R363	ASP + O2 = H2O2 + ISUCC
R364	DHAP + ISUCC = PI + QA
R365	PRPP + QA = CO2 + NACN + PPI
R366	NAM + h2o = NAC + NH3
R367	NAC + PRPP = NACN + PPI
R368	ATP + NACN = NAAD + PPI
R369	ATP + NAAD + NH3 = AMP + NAD + PPI
R370	ATP + GLN + NAAD = AMP + GLU + NAD + PPI
R371	NAC + R1P = NACD + PI
R372	NAM + R1P = NAMD + PI
R373	ATP + NACD = ADP + NACN
R374	ATP + NAMD = ADP + NAMN
R375	ATP + NAMN = NAD + PPI
R376	NAD + NADPH = NADH + NADP
R377	ATP + NAD = ADP + NADP
R378	NADP = NAD + PI
R379	NAD + NADPH = NADH + NADP
R380	NAD = AMP + NAMN
R381	GTP = D6RP5P + FOR + PPI
R382	D6RP5P = A6RP5P + NH3
R383	A6RP5P + NADPH = A6RP5P2 + NADP
R384	A6RP5P2 = A6RP + PI
R385	RL5P = DB4P + FOR
R386	A6RP + DB4P = D8RL + PI
R387	2.0 D8RL = A6RP + RIBFLAV
R388	ATP + RIBFLAV = ADP + FMN
R388b	FMN + H + 0.0 NADH = FMNH2 + 0.0 NADH
R388c	FMNH2 + H + NADH + O2 = DMB + E4P + NAD
R388d	DMB + NACN = ARP
R389	ATP + FMN = FAD + PPI
R390	METTHF + OMVAL = AKP + THF
R391	AKP + NADPH = NADP + PANT
R392	ATP + PANT + bALA = AMP + PNTO + PPI
R393	ATP + PNTO = 4PPNTO + ADP
R394	4PPNTO + CTP + CYS = 4PPNCYS + CMP + PPI
R395	4PPNCYS = 4PPNTE + CO2
R396	4PPNTE + ATP = DPCOA + PPI
R397	ATP + DPCOA = ADP + COA
R398	COA = ACP
R399	GTP = AHTD + FOR
R400	AHTD = DHP + 3.0 PI
R401	DHP = AHHMP + GLAL
R402	AHHMP + ATP = AHHMD + AMP
R403	CHOR + GLN = ADCHOR + GLU
R404	ADCHOR = PABA + PYR
R405	AHHMD + PABA = DHPT + PPI
R406	AHHMP + PABA = DHPT
R407	ATP + DHPT + GLU = ADP + DHF + PI
R408	DHF + NADPH = NADP + THF
R409	ATP + GLU + THF = ADP + PI + THFG
R410	THFG = GLU + THF
R411	CYS + FE2 = ALA + FERO
R412	CHOR = ICHOR
R413	AKG + ICHOR = CO2 + PYR + SHCHC
R414	SHCHC = OSB
R415	ATP + COA + OSB = AMP + OSBCOA + PPI
R416	OSBCOA = COA + DHN
R417	DHN + NPP = CO2 + DMK + PPI
R418	DMK + SAM = MKH2 + SAH
R419	4.0 ACCOA = 3.0 COA + PIMELOYL_COA
R420	ALA + PIMELOYL_COA = 8_AMINO7_OXONONANOATE + CO2 + COA
R421	8_AMINO7_OXONONANOATE + SAM = 7_8_DIAMINONONANOATE + SAM_2_OXOBUTANOATE
R422	SAM_2_OXOBUTANOATE = SAM
R423	7_8_DIAMINONONANOATE + ATP + CO2 = ADP + DETHIOBIOTIN
R424	DETHIOBIOTIN + H2S + SAM = BIOTIN + DA
R425	CO2 = HCO3
R426	ATP + BIOTIN = AMP + BIOTIN_BCCP + PPI
R427	ATP + BIOTIN_BCCP + HCO3 = ADP + BIOTIN_CO2 + PI
R427b	OCTANOYL_ACP = ACP + APO_LIPO
R427c	APO_LIPO + 2.0 H2S + 2.0 SAM = 2.0 DA + LIPO + 2.0 MET
R428	ATP + GLU = AMP + PPI + TRNA_GLU
R429	NADPH + TRNA_GLU = GLU1SEMIALD + NADP
R430	GLU1SEMIALD = 5_AMINO_LEVULINATE
R431	2.0 5_AMINO_LEVULINATE = PORPHOBILILOGIN
R432	4.0 PORPHOBILILOGIN = HYDROXYMETHYLBILANE + 4.0 NH3
R433	HYDROXYMETHYLBILANE = UROPORPHYRINOGEN_III
R434	UROPORPHYRINOGEN_III = 4.0 CO2 + COPROPORPHYRINOGEN_III
R435	COPROPORPHYRINOGEN_III + 2.0 O2 = 2.0 CO2 + 2.0 H2O2 + PROTOPORPHYRINOGEN
R436	COPROPORPHYRINOGEN_III + 2.0 SAM = 2.0 CO2 + 2.0 MET + PROTOPORPHYRINOGEN
R437	1.5 O2 + PROTOPORPHYRINOGEN = PROTOPORPHYRIN_IX
R438	FE2 + PROTOPORPHYRIN_IX = PROTOHEME_FE2
R439	FPP + PROTOHEME_FE2 = HEME_FE2 + PPI
R440	2.0 SAM + UROPORPHYRINOGEN_III = PRECORIN_2 + 2.0 SAH
R441	PRECORIN_2 + SAM = PRECORIN_3A + SAH
R442	O2 + PRECORIN_3A = PRECORIN_3B
R443	PRECORIN_3B + SAM = PRECORIN_4B + SAH
R444	PRECORIN_4B + SAM = PRECORIN_5 + SAH
R445	PRECORIN_5 + SAM = AC + PRECORIN_6X + SAH
R446	2.0 H + NADPH + PRECORIN_6X = NADP + PRECORIN_6Y
R447	PRECORIN_6Y + 2.0 SAM = CO2 + 3.0 H + PRECORIN_8X + 2.0 SAH
R448	PRECORIN_8X = HYDROGENOBYRINATE
R449	2.0 ATP + 2.0 GLN + HYDROGENOBYRINATE = 2.0 ADP + 2.0 GLU + HYDROGENOBYRINATE_A_C_DIAMIDE + 2.0 PI
R450	ATP + CO_II + HYDROGENOBYRINATE_A_C_DIAMIDE = ADP + COB_II_RINICACID_A_C_DIAMIDE + PI
R451	COB_II_RINICACID_A_C_DIAMIDE + NADH = COB_I_RINICACID_A_C_DIAMIDE + NAD
R452	ATP + COB_I_RINICACID_A_C_DIAMIDE = ADENOSYL_COBRINICACID_A_C_DIAMIDE + PPI
R453	ADENOSYL_COBRINICACID_A_C_DIAMIDE + 4.0 ATP + 4.0 GLN = ADENOSYL_COBRATE + 4.0 ADP + 4.0 GLU + 4.0 PI
R454	1_AMINO_PROPAN_2_OL + ADENOSYL_COBRATE = ADENOSYLCOBINAMIDE
R455	ADENOSYLCOBINAMIDE + ATP = ADENOSYLCOBINIMIDE_P + ADP
R456	ADENOSYLCOBINIMIDE_P + GTP = ADENOSYLCOBINAMIDE_GDP + PPI
R457	ADENOSYLCOBINAMIDE_GDP = COB_I + GMP
R457b	ADENOSYLCOBINAMIDE_GDP + ARP = ADOCBL + GMP
R457c	ADOCBL = COB_I + 2.0 H + PI
R458	COB_II + NADH = COB_I + NAD
R459	COB_III + NADH = COB_II + NAD
R460	ATP + CYS + MOAD_COOH = AMP + MOAD_COSH + PPI + SER
R461	GTP = PPI + PRECURSOR_Z
R462	MOAD_COSH + PRECURSOR_Z = MOAD_COOH + MOLYBDOPTERIN
R463	MO2 + MOLYBDOPTERIN = MOLYBDENUM
R464	GTP + MOLYBDENUM = MOLYBDOPTERIN_GDP + PPI
R465	TYR = TS_COSH_TYR
R466	TS_PROTEIN = TS_COSH_TYR
R467	AIR = AHMMP
R468	AHMMP + ATP = ADP + AMPMP
R469	AMPMP + ATP = ADP + MAHMPPP
R470	DX5P + TS_COSH_TYR = HEMT + TS_PROTEIN
R471	ATP + HEMT = ADP + MPET
R472	MAHMPPP + MPET = PPI + THIP
R473	THIP = PI + THI
R474	THI = AHMMP + HEMT
R475	GTP + LLAC = 2_PHOSPHO_L_LACTATE + GDP
R476	2_PHOSPHO_L_LACTATE + GTP = LPPG + PPI
R477	4HPP + A6RP = FO + NH3
R478	FO + LPPG = F420_0 + GMP
R479	5.0 ATP + F420_0 + 5.0 GLU = F420
R480	IP + UDPNAG = NAG_INS + PI + UDP
R481	NAG_INS = AC + NG_INS
R482	ATP + CYS + NG_INS = AMP + CYS_NG_INS + PPI
R483	ACCOA + CYS_NG_INS = COA + MYCOTHIOL
R484	ELECTROPHILE_X + MYCOTHIOL = H2X + MYCOTHIOL_S_CONJUGATE
R484b	MYCOTHIOL_S_CONJUGATE = 0.999 NG_INS + N_ACETYL_S_CONJUGATE
R485	ICHOR = PYR + SAL
R486	2.0 COA = MBT_HOLO
R487	ATP + MBT_HOLO + SAL = AMP + MBTA_SAL + PPI
R488	ATP + MBT_HOLO + SER = AMP + MBTB_SER + PPI
R489	ATP + LYS + MBT_HOLO = AMP + MBTE_LYS + PPI
R490	ATP + LYS + MBT_HOLO = AMP + MBTF_LYS + PPI
R491	ACCOA + MALCOA + MBT_HOLO = 2.0 COA + MBTCD_HBA
R492	MBTA_SAL + MBTB_SER + MBTCD_HBA + MBTE_LYS + MBTF_LYS = MBT + 5.0 MBT_HOLO
R493	2.0 ACCOA + MBT + 2.0 NADPH = 2.0 COA + MBTSEC + 2.0 NADP
R494	9.0 ACCOA + MBT + 18.0 NADPH = 9.0 COA + MBTWALL + 18.0 NADP
R495	ACCOA + BIOTIN_CO2 = 0.999 BIOTIN + MALCOA
R496	ACCOA + ACP = ACACP + COA
R497	ACACP + 2.0 MALACP + 4.0 NADPH = 2.0 ACP + 2.0 CO2 + HEXANOYL_ACP + 4.0 NADP
R497b	ACACP + 4.0 MALACP + 8.0 NADPH = 4.0 ACP + 4.0 CO2 + 8.0 NADP + OCTANOYL_ACP
R498	ACACP + 6.0 MALACP + 12.0 NADPH = 6.0 ACP + 6.0 CO2 + 12.0 NADP + TETRADECANOYL_ACP
R499	ACACP + 7.0 MALACP + 14.0 NADPH = 7.0 ACP + 7.0 CO2 + HEXADECANOYL_ACP + 14.0 NADP
R500	ACACP + 7.0 MALACP + 13.0 NADPH = 9_HEXADECENOYL_ACP + 7.0 ACP + 7.0 CO2 + 13.0 NADP
R501	ACACP + 8.0 MALACP + 16.0 NADPH = 8.0 ACP + 8.0 CO2 + 16.0 NADP + OCTADECANOYL_ACP
R502	ACACP + 8.0 MALACP + 15.0 NADPH = 9_OCTADECENOYL_ACP + 8.0 ACP + 8.0 CO2 + 15.0 NADP
R503	ACACP + 9.0 MALACP + 18.0 NADPH = 9.0 ACP + 9.0 CO2 + EICOSANOYL_ACP + 18.0 NADP
R504	ACACP + 10.0 MALACP + 20.0 NADPH = 10.0 ACP + 10.0 CO2 + DOCOSANOYL_ACP + 20.0 NADP
R505	ACACP + 11.0 MALACP + 22.0 NADPH = 11.0 ACP + 11.0 CO2 + 22.0 NADP + TETRACOSANOYL_ACP
R506	ACACP + 12.0 MALACP + 24.0 NADPH = 12.0 ACP + 12.0 CO2 + HEXACOSANOYL_ACP + 24.0 NADP
R507	ACACP + 13.0 MALACP + 26.0 NADPH = 13.0 ACP + 13.0 CO2 + 26.0 NADP + OCTACOSANOYL_ACP
R508	BIOTIN_CO2 + HEXACOSANOYL_COA = BIOTIN + HEXACOSANOYL_COA_CO2
R509	COA + HEXANOYL_ACP = ACP + HEXANOYL_COA
R510	COA + TETRADECANOYL_ACP = ACP + TETRADECANOYL_COA
R511	COA + HEXADECANOYL_ACP = ACP + HEXADECANOYL_COA
R512	9_HEXADECENOYL_ACP + COA = 9_HEXADECENOYL_COA + ACP
R513	COA + OCTADECANOYL_ACP = ACP + OCTADECANOYL_COA
R514	9_OCTADECENOYL_ACP + COA = 9_OCTADECENOYL_COA + ACP
R515	COA + EICOSANOYL_ACP = ACP + EICOSANOYL_COA
R516	COA + DOCOSANOYL_ACP = ACP + DOCOSANOYL_COA
R517	COA + TETRACOSANOYL_ACP = ACP + TETRACOSANOYL_COA
R518	COA + HEXACOSANOYL_ACP = ACP + HEXACOSANOYL_COA
R519	COA + OCTACOSANOYL_ACP = ACP + OCTACOSANOYL_COA
R520	COA + NONADECANOYL_ACP = ACP + NONADECANOYL_COA
R521	COA + HEPTADECANOYL_ACP = ACP + HEPTADECANOYL_COA
R522	COA + PENTADECANOYL_ACP = ACP + PENTADECANOYL_COA
R533	ACP + PROPIONYLCOA = COA + PROPIONYLACP
R534	6.0 MALACP + 12.0 NADPH + PROPIONYLACP = 6.0 ACP + 6.0 CO2 + 12.0 NADP + PENTADECANOYL_ACP
R535	MALACP + 2.0 NADPH + PENTADECANOYL_ACP = ACP + CO2 + HEPTADECANOYL_ACP + 2.0 NADP
R536	HEPTADECANOYL_ACP + MALACP + 2.0 NADPH = ACP + CO2 + 2.0 NADP + NONADECANOYL_ACP
R537	ATP + COA + HEXANOATE = AMP + HEXANOYL_COA + PPI
R538	ATP + COA + DECANOATE = AMP + DECANOYL_COA + PPI
R539	ATP + COA + DODECANOATE = AMP + DODECANOYL_COA + PPI
R540	ATP + COA + TETRADECANOATE = AMP + PPI + TETRADECANOYL_COA
R541	ATP + COA + HEXADECANOATE = AMP + HEXADECANOYL_COA + PPI
R542	9_HEXADECENOATE + ATP + COA = 9_HEXADECENOYL_COA + AMP + PPI
R543	ATP + COA + OCTADECANOATE = AMP + OCTADECANOYL_COA + PPI
R544	9_OCTADECENOATE + ATP + COA = 9_OCTADECENOYL_COA + AMP + PPI
R545	ATP + COA + EICOSANOATE = AMP + EICOSANOYL_COA + PPI
R546	ATP + COA + DOCOSANOATE = AMP + DOCOSANOYL_COA + PPI
R547	ATP + COA + TETRACOSANOATE = AMP + PPI + TETRACOSANOYL_COA
R548	ATP + COA + HEXACOSANOATE = AMP + HEXACOSANOYL_COA + PPI
R549	ATP + COA + PENTADECANOATE = AMP + PENTADECANOYL_COA + PPI
R550	ATP + COA + HEPTADECANOATE = AMP + HEPTADECANOYL_COA + PPI
R551	ATP + COA + NONADECANOATE = AMP + NONADECANOYL_COA + PPI
R552	COA + FAD + NAD + OCTACOSANOYL_COA = ACCOA + FADH2 + HEXACOSANOYL_COA + NADH
R553	COA + FAD + HEXACOSANOYL_COA + NAD = ACCOA + FADH2 + NADH + TETRACOSANOYL_COA
R554	COA + FAD + NAD + TETRACOSANOYL_COA = ACCOA + DOCOSANOYL_COA + FADH2 + NADH
R555	COA + DOCOSANOYL_COA + FAD + NAD = ACCOA + EICOSANOYL_COA + FADH2 + NADH
R556	COA + EICOSANOYL_COA + FAD + NAD = ACCOA + FADH2 + NADH + OCTADECANOYL_COA
R557	COA + FAD + NAD + OCTADECANOYL_COA = ACCOA + FADH2 + HEXADECANOYL_COA + NADH
R558	COA + FAD + HEXADECANOYL_COA + NAD = ACCOA + FADH2 + NADH + TETRADECANOYL_COA
R559	COA + FAD + NAD + TETRADECANOYL_COA = ACCOA + DODECANOYL_COA + FADH2 + NADH
R560	COA + DODECANOYL_COA + FAD + NAD = ACCOA + DECANOYL_COA + FADH2 + NADH
R561	COA + DECANOYL_COA + FAD + NAD = ACCOA + FADH2 + NADH + OCTANOYL_COA
R562	COA + FAD + NAD + OCTANOYL_COA = ACCOA + FADH2 + HEXANOYL_COA + NADH
R563	COA + FAD + HEXANOYL_COA + NAD = ACCOA + BUTANOYL_COA + FADH2 + NADH
R564	BUTANOYL_COA + COA + FAD + NAD = 2.0 ACCOA + FADH2 + NADH
R565	9_OCTADECENOYL_COA + COA + FAD + NAD = 9_HEXADECENOYL_COA + ACCOA + FADH2 + NADH
R566	9_HEXADECENOYL_COA + COA + FAD + NAD = ACCOA + CIS_DELTA_5_TETRADECANOYL_COA + FADH2 + NADH
R567	CIS_DELTA_5_TETRADECANOYL_COA + COA + FAD + NAD = ACCOA + CIS_DELTA_3_DODECANOYL_COA + FADH2 + NADH
R568	CIS_DELTA_3_DODECANOYL_COA = TRANS_DELTA_2_DODECANOYL_COA
R569	TRANS_DELTA_2_DODECANOYL_COA = TRANS_DELTA_2_HYDROXY_DODECANOYL_COA
R570	NAD + TRANS_DELTA_2_HYDROXY_DODECANOYL_COA = DODECANOYL_COA + NADH
R571	PA = DAG + PI
R571b	1.16 TAGcat = TAGbio
R572	TAGcat = 0.1 9_OCTADECENOATE + DAG + 0.1 EICOSANOATE + 0.1 HEXACOSANOATE + 0.2 HEXADECANOATE + 0.1 NONADECANOATE + 0.1 OCTADECANOATE + 0.1 PENTADECANOATE + 0.1 TETRACOSANOATE
R573	DAG = 0.1 9_OCTADECENOATE + 0.1 EICOSANOATE + 0.1 HEXACOSANOATE + 0.2 HEXADECANOATE + MAG + 0.1 NONADECANOATE + 0.1 OCTADECANOATE + 0.1 PENTADECANOATE + 0.1 TETRACOSANOATE
R574	MAG = 0.1 9_OCTADECENOATE + 0.1 EICOSANOATE + GL + 0.1 HEXACOSANOATE + 0.2 HEXADECANOATE + 0.1 NONADECANOATE + 0.1 OCTADECANOATE + 0.1 PENTADECANOATE + 0.1 TETRACOSANOATE
R575	COA + FAD + NAD + NONADECANOYL_COA = ACCOA + FADH2 + HEPTADECANOYL_COA + NADH
R576	COA + FAD + HEPTADECANOYL_COA + NAD = ACCOA + FADH2 + NADH + PENTADECANOYL_COA
R577	COA + FAD + NAD + PENTADECANOYL_COA = ACCOA + FADH2 + NADH + TRIDECANOYL_COA
R578	COA + FAD + NAD + TRIDECANOYL_COA = ACCOA + FADH2 + NADH + UNDECANOYL_COA
R579	COA + FAD + NAD + UNDECANOYL_COA = ACCOA + FADH2 + NADH + NONANOYL_COA
R580	COA + FAD + NAD + NONANOYL_COA = ACCOA + FADH2 + HEPTANOYL_COA + NADH
R581	COA + FAD + HEPTANOYL_COA + NAD = ACCOA + FADH2 + NADH + PENTANOYL_COA
R582	COA + FAD + NAD + PENTANOYL_COA = ACCOA + FADH2 + NADH + PROPIONYLCOA
R583	0.1 9_HEXADECENOYL_COA + 0.1 9_OCTADECENOYL_COA + 0.1 EICOSANOYL_COA + GL3P + 0.1 HEXACOSANOYL_COA + 0.2 HEXADECANOYL_COA + 0.1 NONADECANOYL_COA + 0.1 OCTADECANOYL_COA + 0.1 PENTADECANOYL_COA + 0.1 TETRACOSANOYL_COA = AGL3P + COA
R587	0.1 9_HEXADECENOYL_COA + 0.1 9_OCTADECENOYL_COA + AGL3P + 0.1 EICOSANOYL_COA + 0.1 HEXACOSANOYL_COA + 0.2 HEXADECANOYL_COA + 0.1 NONADECANOYL_COA + 0.1 OCTADECANOYL_COA + 0.1 PENTADECANOYL_COA + 0.1 TETRACOSANOYL_COA = COA + PA
R588	CTP + PA = CDPDG + PPI
R589	CDPDG + SER = CMP + PS
R590	PHOSPHATIDYLCHOLINE = DAG
R591	DHAP + NADH = GL3P + NAD
R592	CDPDG + GL3P = CMP + PGP
R593	PGP = PG + PI
R594	GL3P + HEXADECANOYL_ACP = A160GL3P + ACP
R595	A160GL3P + TUBERCULOSTEROYL_ACP = ACP + PA_TBA
R596	CTP + PA_TBA = CDPDAG_TBA + PPI
R597	CDPDAG_TBA + MI = CMP + PI_TBA
R598	GDPMAN + PI_TBA = AC1PIM1 + GDP
R599	AC1PIM1 + HEXADECANOYL_ACP = AC2PIM1 + ACP
R600	AC2PIM1 + HEXADECANOYL_ACP = AC3PIM1 + ACP
R601	AC3PIM1 + HEXADECANOYL_ACP = AC4PIM1 + ACP
R602	AC1PIM1 + GDPMAN = AC1PIM2 + GDP
R603	AC1PIM2 + HEXADECANOYL_ACP = AC2PIM2 + ACP
R604	AC2PIM2 + HEXADECANOYL_ACP = AC3PIM2 + ACP
R605	AC3PIM2 + HEXADECANOYL_ACP = AC4PIM2 + ACP
R606	AC1PIM2 + GDPMAN = AC1PIM3 + GDP
R607	AC1PIM3 + HEXADECANOYL_ACP = AC2PIM3 + ACP
R608	AC2PIM3 + HEXADECANOYL_ACP = AC3PIM3 + ACP
R609	AC3PIM3 + HEXADECANOYL_ACP = AC4PIM3 + ACP
R610	AC3PIM3 + PPM = AC3PIM4 + DPP
R611	AC3PIM4 + PPM = AC3PIM5 + DPP
R612	AC3PIM5 + HEXADECANOYL_ACP = AC4PIM5 + ACP
R613	AC4PIM5 + PPM = AC4PIM6 + DPP
R614	AC4PIM6 + PPM = AC4PIM7 + DPP
R615	HEXANOYL_COA + 5.0 MALCOA + 20.0 NADPH + 5.0 SMMALONYLCOA = 10.0 CO2 + 11.0 COA + 20.0 NADP + PENTA_METHYL_TRICONTANOYL
R616	COA + PENTA_METHYL_TRICONTANOYL = PENTA_METHYL_TRICONTANOYL_COA
R617	ATP + PENTA_METHYL_TRICONTANOYL_COA = ADP + PHOSPHO_PENTA_METHYL_TRICONTANOYL_COA
R618	ACP + MALCOA = COA + MALACP
R619	ACP + SMMALONYLCOA = COA + RMMALONYLACP
R620	EICOSANOYL_COA + MALACP = BETA_KETO_C22_ACYL_ACP + CO2 + COA
R621	BETA_KETO_C22_ACYL_ACP + NADPH = D_3_HYDROXY_C22_ACYL_ACP + NADP
R622	D_3_HYDROXY_C22_ACYL_ACP = TRANS_DELTA_2_ENOYL_C22_ACYL_ACP
R623	TRANS_DELTA_2_ENOYL_C22_ACYL_ACP = CIS_DELTA_3_ENOYL_C22_ACYL_ACP
R624	CIS_DELTA_3_ENOYL_C22_ACYL_ACP + 5.0 MALACP + 10.0 NADPH = 5.0 ACP + CIS_DELTA_13_ENOYL_C32_ACYL_ACP + 5.0 CO2 + 10.0 NADP
R625	CIS_DELTA_13_ENOYL_C32_ACYL_ACP + MALACP + NADPH = ACP + CIS_DELTA_2_3,15_ENOYL_C34_ACYL_ACP + CO2 + NADP
R626	CIS_DELTA_2_3,15_ENOYL_C34_ACYL_ACP + 8.0 MALACP + 16.0 NADPH = 8.0 ACP + CIS_DELTA_2_19,31_ENOYL_C50_ACYL_ACP + 8.0 CO2 + 16.0 NADP
R627	CIS_DELTA_2_19,31_ENOYL_C50_ACYL_ACP + 2.0 NADP + 2.0 SAM = CYCLOPROPYL_MEROACYL_ACP + 2.0 NADPH + 2.0 SAH
R628	CIS_DELTA_3_ENOYL_C22_ACYL_ACP + 8.0 MALACP + 16.0 NADPH = 8.0 ACP + CIS_DELTA_19_ENOYL_C38_ACYL_ACP + 8.0 CO2 + 16.0 NADP
R629	CIS_DELTA_19_ENOYL_C38_ACYL_ACP + MALACP + NADPH = ACP + CIS_DELTA_2_3,21_ENOYL_C40_ACYL_ACP + CO2 + NADP
R630	CIS_DELTA_2_3,21_ENOYL_C40_ACYL_ACP + 8.0 MALACP + 16.0 NADPH = 8.0 ACP + CIS_DELTA_2_19,37_ENOYL_C56_ACYL_ACP + 8.0 CO2 + 16.0 NADP
R631	CIS_DELTA_2_19,37_ENOYL_C56_ACYL_ACP + SAM = CIS_DELTA_37_ENOYL_METHY_HYDROXY_C56_ACYL_ACP + SAH
R632	CIS_DELTA_37_ENOYL_METHY_HYDROXY_C56_ACYL_ACP + 2.0 NADP + 2.0 SAM = CIS_METHOXY_MEROACYL_ACP + 2.0 NADPH + 2.0 SAH
R633	CIS_DELTA_37_ENOYL_METHY_HYDROXY_C56_ACYL_ACP + 2.0 NADP + SAM = CIS_KETO_MEROACYL_ACP + 2.0 NADPH + SAH
R634	CIS_DELTA_37_ENOYL_METHY_HYDROXY_C56_ACYL_ACP + NADP + SAM = CIS_DELTA_37_ENOYL_DIMETHY_HYDROXY_C56_ACYL_ACP + NADPH + SAH
R635	CIS_DELTA_37_ENOYL_DIMETHY_HYDROXY_C56_ACYL_ACP + 2.0 NADP + 2.0 SAM = 2.0 NADPH + 2.0 SAH + TRANS_METHOXY_MEROACYL_ACP
R636	CIS_DELTA_37_ENOYL_DIMETHY_HYDROXY_C56_ACYL_ACP + 2.0 NADP + SAM = 2.0 NADPH + SAH + TRANS_KETO_MEROACYL_ACP
R637	ATP + 0.05 CIS_KETO_MEROACYL_ACP + 0.05 CIS_METHOXY_MEROACYL_ACP + 0.8 CYCLOPROPYL_MEROACYL_ACP + 0.05 TRANS_KETO_MEROACYL_ACP + 0.05 TRANS_METHOXY_MEROACYL_ACP = ACP + MEROACYL_AMP + PI
R638	HEXACOSANOYL_COA_CO2 + MEROACYL_AMP = AMP + C78_3_OXY_MYCOLATE_ENZ + CO2 + COA
R639	C78_3_OXY_MYCOLATE_ENZ + NADPH = C78MYCOLATE_ENZ
R640	C78MYCOLATE_ENZ + PPM = C78MYCOLATE_PP
R641	C78MYCOLATE_PP + TRE6P = PPM + TREHALOSEMONOMYCOLATE_P
R642	TREHALOSEMONOMYCOLATE_P = PI + TREHALOSEMONOMYCOLATE(CY)
R643	COA = MAS
R644	0.25 DOCOSANOYL_ACP + 0.25 EICOSANOYL_ACP + MAS + 0.25 OCTACOSANOYL_ACP + 0.25 TETRACOSANOYL_ACP = ACP + ACYL_MAS
R645	ACYL_MAS + 8.0 NADPH + 4.0 SMMALONYLCOA = 4.0 CO2 + 4.0 COA + MYCOCEROSOYL_MAS + 8.0 NADP
R646	HEXADECANOYL_COA + MAS = COA + HEXADECANOYL_MAS
R647	HEXADECANOYL_MAS + 12.0 NADPH + 6.0 SMMALONYLCOA = 6.0 CO2 + 5.0 COA + MAS + 12.0 NADP + PTHIOCERANOYL_COA
R648	HEXADECANOYL_MAS + 15.0 NADPH + 8.0 SMMALONYLCOA = 8.0 CO2 + 7.0 COA + HYDROXYPHTHIOCERANOYL_COA + MAS + 15.0 NADP
R649	HEXADECANOYL_ACP + 2.0 NADPH + SMMALONYLCOA = CO2 + COA + 2.0 NADP + TUBERCULOSTEROYL_ACP
R650	CHOR = HBA + PYR
R651	ATP + DOCOSANOYL_COA + 3.0 MALCOA + 5.0 NADPH + 2.0 SMMALONYLCOA = AMP + 5.0 CO2 + 5.0 NADP + PHTHIODIOLONE_A + PPI
R652	NADPH + PHTHIODIOLONE_A = NADP + PTT
R653	PTT + SAM = PTC + SAH
R654	2.0 MYCOCEROSOYL_MAS + PTC = DIM_CYTO + 2.0 MAS
R655	ATP + HBA + 8.0 MALCOA + 16.0 NADPH = AMP + 9.0 CO2 + 7.0 COA + PHPAA_COA + PPI
R656	3.0 MALCOA + PHPAA_COA + 2.0 SMMALONYLCOA = 5.0 CO2 + 5.0 COA + PHENOLPHTHIODIOLONE_A
R657	NADPH + PHENOLPHTHIODIOLONE_A = NADP + PPTT
R658	PPTT + SAM = PPTC + SAH
R659	2.0 MYCOCEROSOYL_MAS + PPTC = 2.0 MAS + PHDIM_CYTO
R660	PHDIM_CYTO = PHDIM
R661	DTDPRHAM + PHDIM = DTDP + PHDIMRHAM1
R662	DTDPRHAM + PHDIMRHAM1 = DTDP + PHDIMRHAM2
R663	PHDIMRHAM2 + SAM = MYCOSIDE_B + SAH
R664	DTDPRHAM + HBA = DTDP + HBARHAM1
R665	DTDPRHAM + HBA = DTDP + HBARHAM2
R666	HBARHAM2 + SAM = PHBAD1 + SAH
R667	DTDP + GDPFUC + PHBAD1 + 3.0 SAM = PHBAD2 + SAH
R668	PAPS + TRE = PAP + TRE_S
R669	0.333 EICOSANOYL_COA + 0.333 HEXADECANOYL_COA + 0.333 OCTADECANOYL_COA + TRE_S = ACYL_TRE_S_COA
R670	ACYL_TRE_S_COA + HYDROXYPHTHIOCERANOYL_COA = 2.0 COA + SL1278_CYTO
R671	SL1278_CYTO = SL1278_WALL
R672	6.0 NADPH + OCTADECANOYL_COA + 3.0 RMMALONYLACP = 2.0 ACP + 3.0 CO2 + COA + MYCOLIPANOIC_ACP + 6.0 NADP
R673	5.0 NADPH + OCTADECANOYL_COA + 3.0 RMMALONYLACP = 2.0 ACP + 3.0 CO2 + COA + MYCOLIPENOYL_ACP + 5.0 NADP
R674	4.0 NADPH + OCTADECANOYL_COA + 3.0 RMMALONYLACP = 2.0 ACP + 3.0 CO2 + COA + MYCOLIPDIENOYL_ACP + 4.0 NADP
R678	G3P + PYR = CO2 + DX5P
R679	DX5P + NADPH = MDE4P + NADP
R680	CTP + MDE4P = CDPMDE + PPI
R681	ATP + CDPMDE = 2PCDPMDE + ADP
R682	2PCDPMDE = CMP + MDECPP
R683	MDECPP + NADH = HMB4PP + NAD
R684	HMB4PP + NADH = IPP + NAD
R685	IPP = DMPP
R686	DMPP + IPP = GPP + PPI
R687	GPP + IPP = FPP + PPI
R688	FPP + IPP = GGPP + PPI
R689	GGPP + IPP = PPI + PPPP
R690	IPP + PPPP = HPPP + PPI
R691	HPPP + IPP = HEPPP + PPI
R692	HEPPP + IPP = OPP + PPI
R693	IPP + OPP = NPP + PPI
R694	FPP + 7.0 IPP = DPP
R695	DPP + PRPP = DPPPR + PPI
R696	DPPPR = DPPR + PI
R697	DPPR = ARAFDPP
R698	ALA = DALA
R699	ATP + 2.0 DALA = ADP + ALAALA + PI
R700	DPP + UDPNAG = NAGDPP + UMP
R701	DTDPRHAM + NAGDPP = DTDP + RHAMNAGDPP
R702	RHAMNAGDPP + 30.0 UDPGALF = GALACTANDPP + 30.0 UDP
R705	ARAFDPP + GALACTANDPP = ARA[1]GALACTANDPP + DPP
R706	70.0 ARAFDPP + ARA[1]GALACTANDPP = ARABINOGALACTANDPP + 70.0 DPP
R707	DTTP + G1P = DTDPGLC + PPI
R708	DTDPGLC = DTDP4DH6DGLC
R709	DTDP4DH6DGLC = DTDP4DH6DMAN
R710	DTDP4DH6DMAN + NADPH = DTDPRHAM + NADP
R711	UDPGAL = UDPGALF
R712	F6P + GLN = GA6P + GLU
R713	GLU = DGLU
R714	GA6P = F6P + NH3
R715	GA1P = GA6P
R716	ACCOA + GA1P = COA + NAGA1P
R717	NAGA1P + UTP = PPI + UDPNAG
R718	PEP + UDPNAG = UDPNAGPEE
R719	NADPH + UDPNAGPEE = NADP + UDPNAM
R722	NADPH + UDPNAM = NADP + UDPNGM
R723	ALA + ATP + 0.3 UDPNAM + 0.7 UDPNGM = ADP + PI + UDP[NAM:NGM]ALA
R724	ATP + DGLU + UDP[NAM:NGM]ALA = ADP + PI + UDP[NAM:NGM]ALAGLU
R725	ATP + MDAPIM + UDP[NAM:NGM]ALAGLU = ADP + PI + UDP[NAM:NGM]AGMDAPIM
R726	ALAALA + ATP + UDP[NAM:NGM]AGMDAPIM = ADP + PI + UDP[NAM:NGM]AGMDAPIMAA
R727	DPP + UDP[NAM:NGM]AGMDAPIMAA = LIPID1 + UMP
R728	LIPID1 + UDPNAG = LIPID2 + UDP
R729	ATP + LIPID2 + NH3 = ADP + LIPID2_AMIDATED + PI
R730	LIPID2_AMIDATED = DPP + PEPTIDOGLYCAN
R731	ARABINOGALACTANDPP + 30.0 PEPTIDOGLYCAN = ARABINOGALACTAN_PEPTIDOGLYCAN + DPP
R_PROT	1.324 ALA + 0.696 ARG + 0.213 ASN + 0.537 ASP + 40.74 ATP + 0.094 CYS + 0.283 GLN + 0.429 GLU + 0.958 GLY + 0.208 HIS + 0.389 ILE + 0.899 LEU + 0.192 LYS + 0.173 MET + 0.26 PHE + 0.56 PRO + 0.541 SER + 0.556 THR + 0.132 TRP + 0.187 TYR + 0.832 VAL = PROTEIN
R_RNA	1.98 ATP + 0.708 CTP + 1.13 GTP + 0.641 UTP = 1.25 ADP + 1.25 PI + 3.21 PPI + RNA
R_DNA	4.44 ATP + 0.557 DATP + 1.061 DCTP + 1.061 DGTP + 0.557 DTTP = 4.44 ADP + DNA + 4.44 PI + 3.24 PPI
R_SM_MOL	0.012 ACP + 0.163 COA + 0.159 FAD + 0.001 FE2 + 0.001 FE3 + 0.001 FERI + 0.001 FERO + 0.274 FMN + 0.01 HEME_FE2 + 0.01 HEME_FE3 + 0.012 LIPO + 0.163 MAS + 0.012 MBT_HOLO + 0.146 MK + 0.01 MTR1P + 0.188 NAD + 0.168 NADP + 0.01 SPRMD = SMALLMOLECULES
R_PE	1.23 PS = 1.23 CO2 + PE
R_TAG	0.11 9_HEXADECENOYL_COA + 0.11 9_OCTADECENOYL_COA + 1.16 DAG + 0.11 EICOSANOYL_COA + 0.11 HEXACOSANOYL_COA + 0.22 HEXADECANOYL_COA + 0.11 NONADECANOYL_COA + 0.11 OCTADECANOYL_COA + 0.11 PENTADECANOYL_COA + 0.11 TETRACOSANOYL_COA = 1.1 COA + 1.1 PI + TAGbio
R_PIMS	0.082 AC2PIM1 + 0.082 AC2PIM2 + 0.082 AC3PIM5 + 0.082 AC4PIM6 + 0.082 AC4PIM7 = PIMS
R_LAM	4.5 ARAFDPP + 0.064 LM = 4.5 DPP + LAM
R_MAPC	0.008 ARABINOGALACTAN_PEPTIDOGLYCAN + 0.238 TREHALOSEMONOMYCOLATE = MAPC + 0.238 TRE
R_P_L_GLX	3.4 GLN + 3.4 GLU = P_L_GLX
R_CL	0.647 CDPDG + 0.647 PG = CL + 0.647 CMP
R_LM	0.2 AC3PIM2 + 3.6 PPM = 3.6 DPP + LM
R_SL_1	0.325 HYDROXYPHTHIOCERANOYL_COA + 0.325 PTHIOCERANOYL_COA + 0.325 SL1278_WALL = 0.65 COA + SL_1
R_TDM	0.522 TREHALOSEMONOMYCOLATE(CY) = 0.522 TRE + TREHALOSEDIMYCOLATE
R_TMM	0.48 ATP + 0.48 TREHALOSEMONOMYCOLATE(CY) = 0.48 ADP + 0.48 PI + TREHALOSEMONOMYCOLATE
R_DAT	1.38 MYCOLIPENOYL_ACP + 0.69 TRE6P = 1.38 ACP + DIACYLTREHALOSE
R_PGL	0.259 DTDP + 0.259 GDPFUC + 0.259 MYCOSIDE_B + 0.778 SAM = PGL_TB + 0.778 SAH
R_PAT	0.334 MYCOLIPANOIC_ACP + 0.668 MYCOLIPDIENOYL_ACP + 0.668 MYCOLIPENOYL_ACP + 0.334 TRE6P = 1.67 ACP + POLYACYLTREHALOSE
R_MPD	1.01 GDPMAN + 1.01 PHOSPHO_PENTA_METHYL_TRICONTANOYL_COA = 1.01 COA + 1.01 GDP + MPD
R_DIM	0.436 DIM_CYTO = DIM
R_GLUCAN	5.5 GLC = GLUCAN
R_BIOMASSe	47.0 ATP + 0.022 DNA + 0.186 LAM + 0.208 MAPC + 0.006 PE + 0.04 PIMS + 0.214 PROTEIN + 0.035 P_L_GLX + 0.036 RNA + 0.05 SMALLMOLECULES + 0.016 TAGbio = 47.0 ADP + BIOMASS + 47.0 PI
R_BXT	BIOMASS = BIOMASS_xt
R800	NH3_xt = NH3
R801	H + NO3_xt = NO3
R803	NO2_xt = NO2
R804	O2_xt = O2
R805	CO2_xt = CO2
R806	FOR_xt = FOR
R807	GLYCOLATE_xt = GLYCOLATE
R808	AC_xt = AC
R809	ACAL_xt = ACAL
R810	AN_xt = AN
R811	CITR_xt = CITR
R812	GL_xt = GL
R813	GLYN_xt = GLYN
R814	GN_xt = GN
R815	HYXN_xt = HYXN
R816	NAC_xt = NAC
R817	T3_xt = T3
R818	UREA_xt = UREA
R819	XAN_xt = XAN
R820	ALA_xt + ATP = ADP + ALA
R821	ARG_xt + ATP = ADP + ARG + PI
R822	ASN_xt + ATP = ADP + ASN + PI
R823	ASP_xt + ATP = ADP + ASP + PI
R824	ATP + SUC_xt = ADP + PI + SUC
R825	ATP + CELB_xt = ADP + CELB + PI
R826	ATP + CYS_xt = ADP + CYS + PI
R827	ATP + DAPIM_xt = ADP + DAPIM + PI
R828	ATP + DGLU_xt = ADP + DGLU + PI
R829	ATP + GLN_xt = ADP + GLN + PI
R830	ATP + GLU_xt = ADP + GLU + PI
R831	ATP + HIS_xt = ADP + HIS + PI
R832	ATP + ILE_xt = ADP + ILE + PI
R833	ATP + LEU_xt = ADP + LEU + PI
R834	ATP + LYS_xt = ADP + LYS + PI
R835	ATP + MET_xt = ADP + MET + PI
R836	ATP + MLT_xt = ADP + MLT + PI
R837	ATP + ORN_xt = ADP + ORN + PI
R838	ATP + PI_xt = ADP + 2.0 PI
R839	ATP + PRO_xt = ADP + PI + PRO
R840	ATP + RIB_xt = ADP + PI + RIB
R841	ATP + SLF_xt = ADP + PI + SLF
R842	ATP + THR_xt = ADP + PI + THR
R843	ATP + VAL_xt = ADP + PI + VAL
R844	AC_xt + H = AC
R845	AD_xt + H = AD
R846	ADN_xt + H = ADN
R847	AKG_xt + H = AKG
R848	ASP_xt + H = ASP
R849	ASP_xt + 2.0 H = ASP
R850	ASP_xt + 3.0 H = ASP
R851	CIT_xt + 3.0 H = CIT
R852	DA_xt + H = DA
R853	DALA_xt + H = DALA
R854	DC_xt + H = DC
R855	DIN_xt + H = DIN
R856	DT_xt + H = DT
R857	DU_xt + H = DU
R858	ETH_xt + H = ETH
R859	FUM_xt + 2.0 H = FUM
R860	FUM_xt + 3.0 H = FUM
R861	GABA_xt + H = GABA
R862	GLAC_xt + H = GLAC
R863	GLC_xt + H = GLC
R864	GLU_xt + H = GLU
R865	GLUC_xt + H = GLUC
R866	GLY_xt + H = GLY
R867	GSN_xt + H = GSN
R868	H + HIS_xt = HIS
R869	HIS = H + HIS_xt
R870	H + ILE_xt = ILE
R871	ILE = H + ILE_xt
R872	H + INS_xt = INS
R873	H + LAC_xt = LAC
R874	H + LEU_xt = LEU
R875	LEU = H + LEU_xt
R876	H + LLAC_xt = LLAC
R877	H + LYS_xt = LYS
R878	LYS = H + LYS_xt
R879	2.0 H + MAL_xt = MAL
R880	3.0 H + MAL_xt = MAL
R881	H + PHE_xt = PHE
R882	H + PI_xt = PI
R883	H + PRO_xt = PRO
R884	PRO = H + PRO_xt
R885	H + PYR_xt = PYR
R886	H + SER_xt = SER
R887	SER = H + SER_xt
R888	2.0 H + SUCC_xt = SUCC
R889	3.0 H + SUCC_xt = SUCC
R890	SUCC = H + SUCC_xt
R891	H + THR_xt = THR
R892	THR = H + THR_xt
R893	H + TRP_xt = TRP
R894	H + TYR_xt = TYR
R895	H + URA_xt = URA
R896	H + URI_xt = URI
R897	H + VAL_xt = VAL
R898	VAL = H + VAL_xt
R899	FRU_xt + PEP = F6P + PYR
R900	FRU_xt + PEP = F1P + PYR
R901	MAN_xt + PEP = MAN6P + PYR
R902	PEP + TRE_xt = PYR + TRE6P
R903	CADA + H + LYS_xt = CADA_xt + LYS
R904	CIT_xt + SUCC = CIT + SUCC_xt
R905	FUM_xt + SUCC = FUM + SUCC_xt
R906	GL3P_xt + PI = GL3P + PI_xt
R907	PROPANOATE_xt = PROPANOATE
R908	HEXANOATE_xt = HEXANOATE
R909	HEXACOSANOATE_xt = HEXACOSANOATE
R910	TETRACOSANOATE_xt = TETRACOSANOATE
R911	TETRADECANOATE_xt = TETRADECANOATE
R912	EICOSANOATE_xt = EICOSANOATE
R913	PENTADECANOATE_xt = PENTADECANOATE
R914	HEPTADECANOATE_xt = HEPTADECANOATE
R915	NONADECANOATE_xt = NONADECANOATE
R916	HEXADECANOATE_xt = HEXADECANOATE
R917	9_HEXADECENOATE_xt = 9_HEXADECENOATE
R918	9_OCTADECENOATE_xt = 9_OCTADECENOATE
R919	PENTADECANOATE_xt = PENTADECANOATE
R920	DODECANOATE_xt = DODECANOATE
R921	TAG_xt = TAGcat
R922	PHOSPHATIDYLCHOLINE_xt = PHOSPHATIDYLCHOLINE
R923	ATP + FE3_xt + 0.001 MBTSEC + 0.001 MBTWALL = ADP + FE3 + PI
R924	CIT_xt + FE3_xt = CIT + FE3
R925	BIOTIN_xt = BIOTIN
R926	CO_II_xt = CO_II
R927	MO2_xt = MO2
R928	BSA = 0.05 ALA_xt + 0.05 ARG_xt + 0.05 ASN_xt + 0.05 ASP_xt + 0.05 CYS_xt + 0.05 GLN_xt + 0.05 GLU_xt + 0.05 GLY_xt + 0.05 HIS_xt + 0.05 ILE_xt + 0.05 LEU_xt + 0.05 LYS_xt + 0.05 MET_xt + 0.05 PHE_xt + 0.05 PRO_xt + 0.05 SER_xt + 0.05 THR_xt + 0.05 TRP_xt + 0.05 TYR_xt + 0.05 VAL_xt
R929	ELECTROPHILE_X_xt = ELECTROPHILE_X
R930	H2X_xt = H2X
R931	N_ACETYL_S_CONJUGATE_xt = N_ACETYL_S_CONJUGATE
R932	CHOLESTEROL_xt = CHOLESTEROL
R933	CHOLESTEROL = 4ADSD
R934	4ADSD = ADD
R935	ADD = 9OHADD
R936	9OHADD = 3HSA
R937	3HSA = 34DHSA
R938	34DHSA = 49DHSA
R939	49DHSA = DOHNAA
R940	3.0 COA + DOHNAA = 4ANDROSTENEDIONE + ACCOA + 2.0 PROPIONYLCOA
R941	4ANDROSTENEDIONE + 3.0 COA = 3.0 PROPIONYLCOA + PYR

## Sheet: P-file
!max: BIOMASS			#
R863	0	1	#Glucose uptake limited to maximal value of 1 mmol/g DW/h
R804	-100000	100000	#Oxygen transport. Unlimited.
R800	0	100000	#Ammonium transport. Unlimited
R803	0	0	#Nitric dioxide transport. Unlimited
R838	0	100000	#Phosphate uptake. Unlimited
R841	0	0	#Sulphate uptake. Unlimited
R923	0	100000	#Iron transport. Unlimited
R924	0	100000	#Citrate and iron uptake. Unlimited.
R925	0	100000	#Biotin uptake. Unlimited
R926	0	100000	#Cobalt uptake. Unlimited.
R927	0	0	#Molybdenium uptake. Unlimited.
R812	0	0	#Glycerol
R806	-1	1	#Formate
R807	0	0	#Glycolate
R808	0	0	#Acetate
R809	0	0	#Acetylaldehyde
R810	0	0	#Anthranilate
R811	0	0	#Citrulline
R814	0	0	#Guanine
R815	0	0	#Hypoxantine
R816	0	0	#Nicotinate
R817	0	0	#D-glyceraldehyde-3-phosphate
R818	0	0	#Urea
R819	0	0	#Xanthine
R820	0	0	#Alanine
R821	0	0	#Arginine
R822	0	0	#Asparagine
R823	0	0	#Aspartate
R824	0	0	#Sucrose
R825	0	0	#Cellobiose
R826	0	0	#Cysteine
R827	-1	1	#L,L-diaminopimelate
R828	0	0	#D-glutamate
R829	0	0	#Glutamine
R830	0	0	#Glutamate
R831	0	0	#Histidine
R832	0	0	#Isoleucine
R833	0	0	#Leucine
R834	0	0	#Lysine
R835	-1	1	#Methionine
R836	0	0	#Maltose
R837	0	0	#Ornithine
R839	0	0	#Proline
R840	0	0	#Ribose
R842	0	0	#Threonine
R843	0	0	#Valine
R844	0	0	#Acetate (proton dependent)
R845	0	0	#Adenine
R846	0	0	#Adenosine
R847	0	0	#alpha ketoglutarate
R848	0	0	#aspartate
R849	0	0	#aspartate
R850	0	0	#aspartate
R851	0	0	#citrate
R852	0	0	#deoxyadenosine
R853	0	0	#D-alanine
R854	0	0	#deoxycytosine
R855	0	0	#deoxyinosine
R856	0	0	#deoxytimine
R857	0	0	#DU
R858	0	0	#Ethanol
R859	0	0	#Fumarate
R860	0	0	#Fumarate
R861	0	0	#4-aminobutyrate_(GABA)
R862	0	0	#D-galactose
R864	0	0	#Glutamate
R865	0	0	#GLUC
R866	0	0	#Glycine
R867	0	0	#Guanosine
R868	0	0	#Histidine
R869	0	0	#Histidine secretion
R870	0	0	#Isoleucine
R871	0	0	#Isoleucine
R872	0	0	#Inosine
R873	0	0	#Lactose
R874	0	0	#Leucine
R875	0	0	#Leucine
R876	0	0	#Lactate
R877	0	1	#Lysine
R878	0	0	#Lysine secretion
R879	0	0	#Malate
R880	0	0	#Malate
R881	0	0	#Phenylalanine
R882	0	0	#Phosphate
R883	0	0	#Proline
R884	0	0	#Proline secretion
R885	0	0	#Pyruvate
R886	0	0	#Serine
R887	0	0	#Serine secretion
R888	0	0	#Succinate
R889	0	0	#Succinate
R890	0	0	#Smlp_may_alanine.pfileuccinate secretion
R891	0	0	#Threonine
R892	0	0	#Threonine secretion
R893	0	0	#Tryptophan
R894	0	0	#Tyrosine
R895	0	0	#Uracil
R896	0	0	#URI
R897	0	0	#Valine
R898	0	0	#Valine secretion
R899	0	0	#Fructose PTS transporter
R900	0	0	#Fructose PTS transporter
R901	0	0	#Mannose PTS transporter
R901_b	0	0	#Mannose PTS transporter
R902	0	0	#Trehalose PTS transporter
R903	0	0	#Cadaverine secretion and lysine uptake
R904	0	0	#Succine secretion and citrate uptake
R905	0	0	#Succinate secretion and Fumarate uptake
R906	0	0	#Glucose 3-phosphate
R907	0	0	#Propanoate
R908	0	0	#Hexanoate
R909	0	0	#Hexacosanoate
R910	0	0	#Tetracosanoate
R911	0	0	#Tetradecanoate
R912	0	0	#Eicosanoate
R913	0	0	#Pentadecanoate
R914	0	0	#Heptadecanoate
R915	0	0	#Nonadecanoate
R916	0	0	#Hexadecanate
R917	0	0	#9-Hexadecanoate
R918	0	0	#9-Octadecanoate
R919	0	0	#Pentadecanoate
R920	0	0	#Dodecanoate
R921	0	0	#Triacylglycerol
R922	0	0	#Phosphatidylcholine
R928	-1	0	#Extracellular hydrolysis of bovine serum albumin and aminoacid uptake
R929	-1	1	#Electrophile
R930	-1	0	#H2X
R931	-1	0	#N-acetyl-S-conjugate
R932	0	0	#Cholesterol
!max:			#
;			#
