# Supplementary material for: GSMN-ML- a genome scale metabolic network reconstruction of the obligate human pathogen Mycobacterium leprae
Source: PLoS Negl Trop Dis. 2020 Jul 6;14(7):e0007871. doi: 10.1371/journal.pntd.0007871 (PMC7365477; doi:10.1371/journal.pntd.0007871)
Supplement: S2 File — This composition was used to test and incorporate pseudogenes and orphan reactions that facilitated the growth of GSMN-ML. The p-file includes the list of medium supplements and the upper and lower limits of each medium component uptake used for nutrient utilization analysis. (XLSX) [file pntd.0007871.s002.xlsx]

## Sheet: Sheet1
!max: BIOMASS	Lower limit uptake	Upper limit uptake	Description of medium components
R863	0	1	#Glucose uptake limited to maximal value of 1 mmol/g DW/h
R804	-100000	100000	#Oxygen transport. Unlimited.
R800	0	100000	#Ammonium transport. Unlimited
R803	0	0	#Nitric dioxide transport. Unlimited
R838	0	100000	#Phosphate uptake. Unlimited
R841	0	0	#Sulphate uptake. Unlimited
R923	0	100000	#Iron transport. Unlimited
R924	0	100000	#Citrate and iron uptake. Unlimited.
R925	0	100000	#Biotin uptake. Unlimited
R926	0	100000	#Cobalt uptake. Unlimited.
R927	0	0	#Molybdenium uptake. Unlimited.
R812	0	0	#Glycerol
R806	-1	1	#Formate
R807	0	0	#Glycolate
R808	0	0	#Acetate
R809	0	0	#Acetylaldehyde
R810	0	0	#Anthranilate
R811	0	0	#Citrulline
R814	0	0	#Guanine
R815	0	0	#Hypoxantine
R816	0	0	#Nicotinate
R817	0	0	#D-glyceraldehyde-3-phosphate
R818	0	0	#Urea
R819	0	0	#Xanthine
R820	0	0	#Alanine
R821	0	0	#Arginine
R822	0	0	#Asparagine
R823	0	0	#Aspartate
R824	0	0	#Sucrose
R825	0	0	#Cellobiose
R826	0	0	#Cysteine
R827	-1	1	#L,L-diaminopimelate
R828	0	0	#D-glutamate
R829	0	0	#Glutamine
R830	0	0	#Glutamate
R831	0	0	#Histidine
R832	0	0	#Isoleucine
R833	0	0	#Leucine
R834	0	0	#Lysine
R835	-1	1	#Methionine
R836	0	0	#Maltose
R837	0	0	#Ornithine
R839	0	0	#Proline
R840	0	0	#Ribose
R842	0	0	#Threonine
R843	0	0	#Valine
R844	0	0	#Acetate (proton dependent)
R845	0	0	#Adenine
R846	0	0	#Adenosine
R847	0	0	#alpha ketoglutarate
R848	0	0	#aspartate
R849	0	0	#aspartate
R850	0	0	#aspartate
R851	0	0	#citrate
R852	0	0	#deoxyadenosine
R853	0	0	#D-alanine
R854	0	0	#deoxycytosine
R855	0	0	#deoxyinosine
R856	0	0	#deoxytimine
R857	0	0	#DU
R858	0	0	#Ethanol
R859	0	0	#Fumarate
R860	0	0	#Fumarate
R861	0	0	#4-aminobutyrate_(GABA)
R862	0	0	#D-galactose
R864	0	0	#Glutamate
R865	0	0	#GLUC
R866	0	0	#Glycine
R867	0	0	#Guanosine
R868	0	0	#Histidine
R869	0	0	#Histidine secretion
R870	0	0	#Isoleucine
R871	0	0	#Isoleucine
R872	0	0	#Inosine
R873	0	0	#Lactose
R874	0	0	#Leucine
R875	0	0	#Leucine
R876	0	0	#Lactate
R877	0	1	#Lysine
R878	0	0	#Lysine secretion
R879	0	0	#Malate
R880	0	0	#Malate
R881	0	0	#Phenylalanine
R882	0	0	#Phosphate
R883	0	0	#Proline
R884	0	0	#Proline secretion
R885	0	0	#Pyruvate
R886	0	0	#Serine
R887	0	0	#Serine secretion
R888	0	0	#Succinate
R889	0	0	#Succinate
R890	0	0	#Smlp_may_alanine.pfileuccinate secretion
R891	0	0	#Threonine
R892	0	0	#Threonine secretion
R893	0	0	#Tryptophan
R894	0	0	#Tyrosine
R895	0	0	#Uracil
R896	0	0	#URI
R897	0	0	#Valine
R898	0	0	#Valine secretion
R899	0	0	#Fructose PTS transporter
R900	0	0	#Fructose PTS transporter
R901	0	0	#Mannose PTS transporter
R901_b	0	0	#Mannose PTS transporter
R902	0	0	#Trehalose PTS transporter
R903	0	0	#Cadaverine secretion and lysine uptake
R904	0	0	#Succine secretion and citrate uptake
R905	0	0	#Succinate secretion and Fumarate uptake
R906	0	0	#Glucose 3-phosphate
R907	0	0	#Propanoate
R908	0	0	#Hexanoate
R909	0	0	#Hexacosanoate
R910	0	0	#Tetracosanoate
R911	0	0	#Tetradecanoate
R912	0	0	#Eicosanoate
R913	0	0	#Pentadecanoate
R914	0	0	#Heptadecanoate
R915	0	0	#Nonadecanoate
R916	0	0	#Hexadecanate
R917	0	0	#9-Hexadecanoate
R918	0	0	#9-Octadecanoate
R919	0	0	#Pentadecanoate
R920	0	0	#Dodecanoate
R921	0	0	#Triacylglycerol
R922	0	0	#Phosphatidylcholine
R928	-1	0	#Extracellular hydrolysis of bovine serum albumin and aminoacid uptake
R929	-1	1	#Electrophile
R930	-1	0	#H2X
R931	-1	0	#N-acetyl-S-conjugate
R932	0	0	#Cholesterol
R934	0	0	#Glucose-1-Phosphate import
R935	0	0	#Hydrogen Peroxide Export
R936	0	0	#Tetrahydofolate import
R937	-1	1	#Coenzyme B
R938	-1	1	#Protoporphyrinogen
R939	-1	1	#Pantothenate
R940	0	0	#D-Glucono-1,5-lactone 6-phosphate
R941	-1	0	#S-2-methyl-butyryl-CoA
R942	-1	0	#S-3-methyl-butyryl-CoA
R943	-1	0	#Acetylephosphate
R944	0	0	#Glycoaldehyde
R945	0	0	#Molybdopterin
R946	0	0	#beta-D-Glucose-6-phoshate
R947	0	0	#Acteroacetate
R948	0	0	#2-oxybutanoate
R949	0	0	#D-Glucosamine-1-phosphate
R950	0	0	#Fructose
R951	0	0	#Decanoate
R952	0	0	#Docosanoate
!max:			#
;			#
