# Supplementary material for: GSMN-ML- a genome scale metabolic network reconstruction of the obligate human pathogen Mycobacterium leprae
Source: PLoS Negl Trop Dis. 2020 Jul 6;14(7):e0007871. doi: 10.1371/journal.pntd.0007871 (PMC7365477; doi:10.1371/journal.pntd.0007871)
Supplement: S3 File — The network file includes metabolite lists, pathways and reactions for M. leprae and the problem file (p-file) including the list of medium supplements and the upper and lower limits of each medium component uptake used for nutrient utilization analysis. The network was constructed using SurreyFBA software. (XLSX) [file pntd.0007871.s003.xlsx]

## Sheet: Mleprae reactions
R1	ATP + GL = ADP + GL3P	ML2314	# EC: 2.7.1.30
R2	GL + NADP = NADPH + T3	ML1679 OR ML1730	# EC: 1.1.1.72 AND 1.1.1.2
R3	GL + NAD = NADH + T3	orphan	# EC: 1.1.1.1
R4	GL3P + MK = DHAP + MKH2	ML0713	# EC: 1.1.99.5
R7	ATP + RIB = ADP + R5P	ML1461	# EC: 2.7.1.15
R8	F1P = DHAP + T3	ML0286	# EC: 4.1.2.13
R9	FRU = GLC	orphan	# EC: 5.3.1.5
R10	FRU = MAN	orphan	# EC: 5.3.1.7
R11	MAN6P = F6P	ML0765	# EC: 5.3.1.8
R12	MAN1P = MAN6P	ML0763 OR ML0706	# EC: 5.4.2.8
R13	GTP + MAN1P = GDPMAN + PI	ML0753	# EC: 2.7.7.-
R14	DPP + GDPMAN = GDP + PPM	ML1441	# EC: no EC
R20	UDPG = UDPGAL	ML0204 OR ML2428	# EC: 5.1.3.2
R21	G1P + UTP = PPI + UDPG	ML0182	# EC: 2.7.7.9
R22	bDG6P = IP	ML2692 OR ML0396 OR ( ML0454 AND ML2081 )	# EC: 5.5.1.4
R23	IP = MI + PI	ML1024	# EC: 3.1.3.25
R25	SUC = FRU + GLC	orphan	# EC: 3.2.1.20
R27	G6P + UDPG = TRE6P + UDP	ML2254	# EC: 2.4.1.15
R28	MLT + PI = bDG1P + bDGLC	ML0392	# EC: 2.4.1.8
R29	bDG1P = bDG6P	ML0393	# EC: 5.4.2.6
R30	MLT = TRE	orphan	# EC: 5.4.99.16
R31	TRE6P = PI + TRE	ML0414	# EC: 3.1.3.12
R35	(n)POLYP + GLC = (n-1)POLYP + G6P	ML1023	# EC: 2.7.1.63
R36	(n)POLYP + bDGLC = (n-1)POLYP + bDG6P	ML1023	# EC: 2.7.1.63
R37	G6P = bDG6P	ML0150	# EC: 5.3.1.9
R38	G6P = G1P	orphan	# EC: 5.4.2.2
R39	bDG6P = F6P	ML0150	# EC: 5.3.1.9
R40	G6P = F6P	ML0150	# EC: 5.3.1.9
R41	ATP + F6P = ADP + FDP	ML1701	# EC: 2.7.1.11
R42	ATP + F6P = ADP + FDP	orphan	# EC: 2.7.1.1
R43	FDP = F6P + PI	ML1946	# EC: 3.1.3.11
R44	FDP = DHAP + G3P	ML0286	# EC: 4.1.2.13
R45	DHAP = G3P	ML0572	# EC: 5.3.1.1
R46	G3P + NAD + PI = 13PDG + NADH	ML0570	# EC: 1.2.1.12
R48	13PDG + ADP = 3PG + ATP	ML0571	# EC: 2.7.2.3
R49	3PG = 2PG	ML2441	# EC: 5.4.2.1
R50	2PG = PEP	ML0255	# EC: 4.2.1.11
R51	ADP + PEP = ATP + PYR	ML1277	# EC: 2.7.1.40
R52	LIPO + PYR + 0.001 THI = ADLIPO + CO2	ML1651	# EC: 1.2.4.1
R53	ADLIPO + COA = ACCOA + DLIPO	ML0861	# EC: 2.3.1.12
R54	DLIPO + NAD = LIPO + NADH	ML2387	# EC: 1.8.1.4
R55	ACCOA + OA = CIT + COA	ML2130	# EC: 2.3.3.1
R56	CIT = CISACONITATE	ML1814	# EC: 4.2.1.3
R57	CISACONITATE = ICIT	ML1814	# EC: 4.2.1.3
R58	ICIT + NADP = AKG + CO2 + NADPH	ML2672	# EC: 1.1.1.42
R61	AKG = CO2 + SUCCSAL	ML1095 OR ML2270	# EC: 4.1.1.71
R63	ADP + PI + SUCCOA = ATP + COA + SUCC	ML0156 AND ML0155	# EC: 6.2.1.5
R64	FUM = MAL	ML1947	# EC: 4.2.1.2
R65	MAL + NAD = NADH + OA	ML1091	# EC: 1.1.1.37
R66	CIT = AC + OA	orphan	# EC: 4.1.3.6
R69	ATP + PI + PYR = AMP + PEP + PPI	ML0955	# EC: 2.7.9.1
R71	LLAC + NAD = NADH + PYR	ML2046	# EC: 1.1.1.27
R73	ACAL + NADH = ETH + NAD	ML2053	# EC: 1.1.1.1
R74	ACAL + NADPH = ETH + NADP	ML1730	# EC: 1.1.1.1
R77	ACETYLP = AC + PI	orphan	# EC: 3.6.1.7
R80	SMMALONYLCOA = CO2 + PROPIONYLCOA	ML0731	# EC: 4.1.1.41
R86	MK + PROPIONYLCOA = ACRCOA + MKH2	ML0660	# EC: 1.3.99.3
R88	D6PGL = D6PGC	ML0579	# EC: 3.1.1.31
R89	D6PGC + NADP = CO2 + NADPH + RL5P	ML2065	# EC: 1.1.1.44
R90	RL5P = X5P	ML0554	# EC: 5.1.3.1
R91	RL5P = R5P	ML1484	# EC: 5.3.1.6
R93	R5P + 0.001 THI + X5P = G3P + S7P	ML0583	# EC: 2.2.1.1
R94	G3P + S7P + 0.001 THI = R5P + X5P	ML0583	# EC: 2.2.1.1
R95	E4P + 0.001 THI + X5P = F6P + G3P	ML0583	# EC: 2.2.1.1
R96	F6P + G3P + 0.001 THI = E4P + X5P	ML0583	# EC: 2.2.1.1
R97	G3P + S7P = E4P + F6P	ML0582	# EC: 2.2.1.2
R98	ATP + RIB = ADP + DR5P	ML1461	# EC: 2.7.1.15
R99	DR5P = ACAL + G3P	ML2451	# EC: 4.1.2.4
R100b	BIOTIN-CO2 + PEP = 0.999 BIOTIN + OA + PI	ML0578	# EC: 4.1.1.31
R101	CO2 + GDP + PEP = GTP + OA	ML2624	# EC: 4.1.1.32
R102	ICIT = GLX + SUCC	ML1985	# EC: 4.1.3.1
R103	ACCOA + GLX = COA + MAL	ML2069	# EC: 2.3.3.9
R104	GLAL + NAD = GLYCOLATE + NADH	orphan	# EC: 1.2.1.21
R105	GLYCOLATE + O2 = GLX + H2O2	ML1103	# EC: 1.1.3.15
R106	METTHF + NADP = METHF + NADPH	ML0674	# EC: 1.5.1.5
R107	METHF = FTHF	ML0674	# EC: 3.5.4.9
R108	FADH2 + METTHF = FAD + MTHF	orphan	# EC: 1.7.99.5
R120	MK + NADH = MKH2 + NAD	ML2061	# EC:
R122	MK + SUCC = FUM + MKH2	ML0697 AND ML0696 AND ML0699 AND ML0698	# EC: 1.3.99.1
R123	FAD + SUCC = FADH2 + FUM	ML0697 AND ML0696 AND ML0699 AND ML0698	# EC: 1.3.99.1
R124	FE3 + NADPH = FE2 + NADP	ML0666	# EC: 1.16.1.7
R125	2.0 HEME-FE3 + MKH2 = 2.0 HEME-FE2 + MK	( ML0881 AND ML0880 AND ML0879 AND ML0879 AND ML0584 AND ML0587 AND ML1712 AND ML1711 AND ML0875 AND ML1728 AND ML0882 AND ML1728 )	# EC: 1.10.3.-
R126	2.0 HEME-FE2 + 0.5 O2 = 6.0 H + 2.0 HEME-FE3	( ML0881 AND ML0880 AND ML0879 AND ML0879 AND ML0584 AND ML0587 AND ML1712 AND ML1711 AND ML0875 AND ML1728 AND ML0882 AND ML1728 )	# EC: 1.10.3.-
R128	ADP + 4.0 H + PI = ATP	ML1143 AND ML1139 AND ML1146 AND ML1145 AND ML1140 AND ML1141 AND ML1144 AND ML1142	# EC: 3.6.3.14
R129	ATP = ADP + PI	orphan	# EC: 3.6.3.1
R130	PPI = 2.0 PI	ML0210	# EC: 3.6.1.1
R131	PPI = H + 2.0 PI	ML0210	# EC: 3.6.1.1
R132	(n-1)POLYP + ATP = (n)POLYP + ADP	ML1681	# EC: 2.7.4.1
R133	2.0 FERO + NADP = 2.0 FERI + NADPH	ML0666 OR ML2134	# EC: 1.18.1.2
R134	2.0 H2O2 = O2	orphan	# EC: 1.11.1.6
R136	AKG + GABA = GLU + SUCCSAL	ML0485	# EC: 2.6.1.19
R137	NADP + SUCCSAL = NADPH + SUCC	ML2573	# EC: 1.2.1.16
R139	NAD + P5C = HYDROXYGLU + NADH	orphan	# EC: 1.5.1.12
R140	AKG + HYDROXYGLU = GLU + HYDROXYAKG	orphan	# EC: 1.5.1.12
R141	HYDROXYAKG = GLX + PYR	ML1078	# EC: 4.1.3.16
R145	CAP + ORN = CITR + PI	ML1410	# EC: 2.1.3.3
R146	ORN = CO2 + PTRSC	ML0524	# EC: 4.1.1.17
R149	AKG + ILE = GLU + OMVAL	ML0866	# EC: 2.6.1.42
R152	2MBUTCOA + MK = 2MBECOA + MKH2	ML0660	# EC: 1.3.99.12
R153	2MBECOA = HMBUTCOA	ML2402 OR ML2118 OR ML1241	# EC: 4.2.1.17
R154	HMBUTCOA + NAD = MAACCOA + NADH	ML0120	# EC: 1.1.1.35
R156	BIOTIN-CO2 + PROPIONYLCOA = 0.999 BIOTIN + SMMALONYLCOA	ML0102 OR ML0731 OR ML1657	# EC: 6.4.1.3
R157	SMMALONYLCOA = RMMALONYLCOA	orphan	# EC: 5.1.99.1
R158	0.001 COB-III + RMMALONYLCOA = SUCCOA	ML1800 AND ML1799	# EC: 5.4.99.2
R159	0.001 COB-III + SUCCOA = RMMALONYLCOA	ML1800 AND ML1799	# EC: 5.4.99.2
R162	3MBUTCOA + MK = 3MBECOA + MKH2	ML0660	# EC: 1.3.99.3
R163	3MBECOA + BIOTIN-CO2 = 0.999 BIOTIN + MGLUTCOA	ML0102 OR ML0731 OR ML1657	# EC: 6.4.1.4 OR 6.4.1.3 OR 6.4.1.2
R164	MGLUTCOA = HMGLUTCOA	orphan	# EC: 4.2.1.18
R165	HMGLUTCOA = ACCOA + ACTAC	orphan	# EC: 4.1.3.4
R166	ACTAC + ATP + COA = AACCOA + AMP + PPI	orphan	# EC: 6.2.1.16
R175	ISUCC = NH3 + OA	orphan	# EC: No EC
R176	ASP = CO2 + bALA	ML0231	# EC: 4.1.1.11
R177	ASN = ASP + NH3	ML1198	# EC: 3.5.1.1
R178	NAD + THR = 2A3KB + NADH	ML1784	# EC: 1.1.1.103
R179	2A3KB = AMINOACETONE + CO2	orphan	# EC: No EC
R180	AMINOACETONE + NADH = 1-AMINO-PROPAN-2-OL + NAD	orphan	# EC: 1.1.1.75
R181	CYS + NH3 + OBUT = LLCT	ML2394	# EC: 4.4.1.1
R182	LYS = CADA + CO2	ML0524	# EC: 4.1.1.18
R183	O2 + OBUT + PI = CO2 + PROPIONYLP	orphan	# EC: No EC
R184	SAP + THF = DHLIPOYLPROTEIN + METTHF + NH3	ML0865	# EC: 2.1.2.10
R185	SER + THF = GLY + METTHF	ML1953	# EC: 2.1.2.1
R186	GLY + LIPOYLPROTEIN = CO2 + SAP	ML2072	# EC: 1.4.4.2
R187	DHLIPOYLPROTEIN + NAD = LIPOYLPROTEIN + NADH	ML2387	# EC: 1.8.1.4
R188	SER = NH3 + PYR	ML1755	# EC: 4.2.1.13
R189	CYS = H2S + NH3 + PYR	ML0596	# EC: 4.4.1.-
R190	AKG + TYR = 4HPP + GLU	ML2502	# EC: 2.6.1.5
R191	4HPP + O2 = CO2 + HOMOGEN	ML1157	# EC: 1.13.11.27
R192	HOMOGEN + O2 = MACAC	orphan	# EC: 1.13.11.5
R193	MACAC = FUACAC	orphan	# EC: 5.2.1.2
R194	FUACAC = ACTAC + FUM	orphan	# EC: 3.7.1.2
R195	AKG + PHE = GLU + PHPYR	ML2502	# EC: 2.6.1.5
R196	ATP + GLU + NH3 = ADP + GLN + PI	ML0925	# EC: 6.3.1.2
R197	AKG + GLN + NADH = 2.0 GLU + NAD	ML0061 AND ML0062	# EC: 1.4.1.13
R198	AKG + NADPH + NH3 = GLU + NADP	ML1249	# EC: 1.4.1.4
R199	ATP + GLU = ADP + GLUP	ML1464	# EC: 2.7.2.11
R200	GLUP + NADPH = GLUGSAL + NADP + PI	ML1458	# EC: 1.2.1.41
R201	GLUGSAL = P5C	orphan	# EC: No EC
R202	NADH + NADPH + 2.0 P5C = NAD + NADP + 2.0 PRO	ML2430	# EC: 1.5.1.2
R203	ACCOA + GLU = COA + NAGLU	ML0978	# EC: 2.3.1.1 AND 2.3.1.35
R204	ATP + NAGLU = ADP + NAGLUP	ML1408	# EC: 2.7.2.8
R205	NADPH + NAGLUP = NADP + NAGLUS + PI	ML1406	# EC: 1.2.1.38
R206	GLU + NAGLUS = AKG + NAORN	ML1409	# EC: 2.6.1.11
R207	GLU + NAORN = NAGLU + ORN	ML1407	# EC: 2.3.1.1 AND 2.3.1.35
R208	2.0 ATP + CO2 + GLN = 2.0 ADP + CAP + GLU + PI	ML0535 AND ML0536	# EC: 6.3.5.5
R209	ASP + ATP + CITR = AMP + ARGSUCC + PPI	ML1412	# EC: 6.3.4.5
R210	ARGSUCC = ARG + FUM	ML1413	# EC: 4.3.2.1
R211	2.0 PYR + 0.001 THI = ACLAC + CO2	ML1695 AND ML1696	# EC: 2.2.1.6
R212	ACLAC + NADPH = DHMVA + NADP	ML1694	# EC: 1.1.1.86
R213	DHMVA = OMVAL	ML2608	# EC: 4.2.1.9
R214	GLU + OMVAL = AKG + VAL	ML0866	# EC: 2.6.1.42
R215	THR = NH3 + OBUT	ML1209	# EC: 4.2.1.16
R216	OBUT + PYR = ABUT + CO2	ML0354 OR ML2083 OR ML1696 OR ML1695	# EC: 4.1.3.18
R217	ABUT + NADPH = DIHYDROXYMETHYLPENTANOATE + NADP	ML1694	# EC: 1.1.1.86
R218	DIHYDROXYMETHYLPENTANOATE = OXOMETHYLPENTANOATE	ML2608	# EC: 4.2.1.9
R219	GLU + OXOMETHYLPENTANOATE = AKG + ILE	ML0866	# EC: 2.6.1.42
R220	ACCOA + OMVAL = COA + IPPMAL	ML2324	# EC: 2.3.3.13
R221	IPPMAL = CBHCAP	ML1685 AND ML1684	# EC: 4.2.1.33
R222	CBHCAP + NAD = NADH + OICAP	ML1691	# EC: 1.1.1.85
R223	OICAP = CO2 + MOP	orphan	# EC: No EC
R224	GLU + MOP = AKG + LEU	ML0866	# EC: 2.6.1.42
R225	GLU + OA = AKG + ASP	ML2502	# EC: 2.6.1.1
R226	ASP + ATP + GLN = AMP + ASN + GLU + PPI	ML0874	# EC: 6.3.5.4
R227	ASP + ATP = ADP + ASP4P	ML2323	# EC: 2.7.2.4
R228	ASP4P + NADPH = ASPSA + NADP + PI	ML2322	# EC: 1.2.1.11
R229	ASPSA + NADPH = HSER + NADP	ML1129	# EC: 1.1.1.3
R230	ATP + HSER = ADP + PHSER	ML1131	# EC: 2.7.1.39
R231	PHSER = PI + THR	ML1130	# EC: 4.2.99.2
R237	DAPIM = MDAPIM	ML0996	# EC: 5.1.1.7
R239	HSER + SUCCOA = COA + OSLHSER	orphan	# EC: 2.3.1.46
R244	0.002 COB-I + MET + THF = 0.001 COB-II + HCYS + MTHF	ML1307	# EC: 2.1.1.13
R246	NADH + NH3 + PYR = ALA + NAD	ML1532	# EC: 1.4.1.1
R247	3PG + NAD = NADH + PHP	ML1692	# EC: 1.1.1.95
R248	GLU + PHP = 3PSER + AKG	ML2136	# EC: 2.6.1.52
R249	3PSER = PI + SER	ML1727	# EC: 3.1.3.3
R250	ACCOA + SER = ASER + COA	ML0838	# EC: 2.3.1.30
R251	ASER + H2S = AC + CYS	ML0839	# EC: 2.5.1.47
R252	ACCOA + HSER = COA + OAHSER	ML0682	# EC: 2.3.1.31
R253	CYS + OAHSER = AC + LLCT	ML2394	# EC: 2.5.1.48
R254	H2S + OAHSER = AC + HCYS	ML2394	# EC: 2.5.1.48
R255	H2S + OSLHSER = HCYS + SUCC	ML2394	# EC: 2.5.1.48
R256	OSLHSER = NH3 + OBUT + SUCC	ML2394	# EC: 2.5.1.48
R257	HCYS + SER = LLCT	ML2396	# EC: 4.2.1.22
R258	LLCT = CYS + NH3 + OBUT	ML2394	# EC: 4.4.1.1
R259	ATP + MET = PI + PPI + SAM	ML0544	# EC: 2.5.1.6
R260	SAH = ADN + HCYS	ML0771	# EC: 3.3.1.1
R261	ATP + PRPP = PPI + PRBATP	ML1310	# EC: 2.4.2.17
R262	PRBATP = PPI + PRBAMP	ML1309	# EC: 3.6.1.31
R263	PRBAMP = PRFP	ML1264	# EC: 3.5.4.19
R264	PRFP = PRLP	ML1261	# EC: 5.3.1.16
R265	GLN + PRLP = AICAR + DIMGP + GLU	ML1260	# EC: 2.4.2.-
R266	DIMGP = IMACP	ML1259	# EC: 4.2.1.19
R267	GLU + IMACP = AKG + HISOLP	ML1258	# EC: 2.6.1.9
R268	HISOLP = HISOL + PI	ML1259	# EC: 3.1.3.15
R269	HISOL + 2.0 NAD = HIS + 2.0 NADH	ML1257	# EC: 1.1.1.23
R270	E4P + PEP = 3DDAH7P + PI	ML0896	# EC: 2.5.1.54
R271	3DDAH7P = DQT + PI	ML0518	# EC: 4.2.3.4
R272	DQT = DHSK	ML0519	# EC: 4.2.1.10
R273	DHSK + NADPH = NADP + SME	ML0515	# EC: 1.1.1.25
R274	ATP + SME = ADP + SME3P	ML0517	# EC: 2.7.1.71
R275	PEP + SME3P = 3PSME + PI	ML0792	# EC: 2.5.1.19
R276	3PSME = CHOR + PI	ML0516	# EC: 4.2.3.5
R277	CHOR + GLN = AN + GLU + PYR	ML1269	# EC: 4.1.3.27
R278	AN + PRPP = NPRAN + PPI	ML0883	# EC: 2.4.2.18
R279	NPRAN = CPAD5P	ML1261	# EC: 5.3.1.24
R280	CPAD5P = CO2 + IGP	ML1271	# EC: 4.1.1.48
R281	IGP + SER = G3P + TRP	ML1273 AND ML1272	# EC: 4.2.1.20
R282	CHOR = PHEN	ML0151	# EC: 5.4.99.5
R283	PHEN = CO2 + PHPYR	ML0078	# EC: 4.2.1.51
R284	GLU + PHPYR = AKG + PHE	ML2502	# EC: 2.6.1.1
R285	NAD + PHEN = 4HPP + CO2 + NADH	ML2472	# EC: 1.3.1.12
R286	4HPP + GLU = AKG + TYR	ML2502	# EC: 2.6.1.1
R287	ATP + R5P = AMP + PRPP	ML0248	# EC: 2.7.6.1
R288	ASP + CAP = CAASP + PI	ML0532	# EC: 2.1.3.2
R289	CAASP = DOROA	ML0533	# EC: 3.5.2.3
R290	DOROA + O2 = H2O2 + OROA	ML1293	# EC: 1.3.3.1
R291	OROA + PRPP = OMP + PPI	ML2487	# EC: 2.4.2.10
R292	OMP = CO2 + UMP	ML0537	# EC: 4.1.1.23
R293	ATP + UMP = ADP + UDP	ML1371	# EC: 2.7.4.14
R294	ATP + UDP = ADP + UTP	ML1469	# EC: 2.7.4.6
R295	ATP + GLN + UTP = ADP + CTP + GLU + PI	ML1363	# EC: 6.3.4.2
R296	ATP + NH3 + UTP = ADP + CTP + PI	ML1363	# EC: 6.3.4.2
R297	CDP + O2 + RTHIO = DCDP + OTHIO	ML1734 AND ML1731	# EC: 1.17.4.1
R299	ATP + DCDP = ADP + DCTP	ML1469	# EC: 2.7.4.6
R300	DCTP = DUTP + NH3	ML2507	# EC: 3.5.4.13
R301	DUTP = DUMP + PPI	ML1028	# EC: 3.6.1.23
R302	DUMP + FADH2 + METTHF = DTMP + FAD + THF	ML1514	# EC: 2.1.1.148
R303	DUMP + METTHF = DHF + DTMP	ML1519	# EC: 2.1.1.45
R304	ATP + DTMP = ADP + DTDP	ML0772	# EC: 2.7.4.9
R305	ATP + DTDP = ADP + DTTP	ML1469	# EC: 2.7.4.6
R306	ATP + CDP = ADP + CTP	ML1469	# EC: 2.7.4.6
R307	ATP + CMP = ADP + CDP	ML1371	# EC: 2.7.4.14
R308	DCTP = DCMP + PPI	orphan	# EC: 3.6.1.12
R309	ATP + DCMP = ADP + DCDP	ML1371	# EC: 2.7.4.14
R310	NADPH + OTHIO = NAD + RTHIO	ML2703	# EC: 1.8.1.9
R313	GLN + PRPP = GLU + PPI + PRAM	ML2206	# EC: 2.4.2.14
R314	ATP + GLY + PRAM = ADP + GAR + PI	ML2235	# EC: 6.3.4.13
R315	FTHF + GAR = FGAR + THF	ML0160	# EC: 2.1.2.2
R316	ATP + FGAR + GLN = ADP + FGAM + GLU + PI	ML2211	# EC: 6.3.5.3
R317	ATP + FGAM = ADP + AIR + PI	ML2205	# EC: 6.3.3.1
R318	AIR + ATP + HCO3 = ADP + CAIR + PI	ML0735	# EC: 4.1.1.21
R319	ASP + ATP + CAIR = ADP + PI + SAICAR	ML2227	# EC: 6.3.2.6
R320	SAICAR = AICAR + FUM	ML2230	# EC: 4.3.2.2
R321	AICAR + FTHF = PRFICA + THF	ML0161	# EC: 2.1.2.3
R322	PRFICA = IMP	ML0161	# EC: 2.1.2.3
R323	ATP = PPI + cAMP	ML2341	# EC: 4.6.1.1
R324	GTP = PPI + cGMP	orphan	# EC: 4.6.1.-
R325	cAMP = AMP	orphan	# EC: 3.1.4.17
R326	cGMP = GMP	orphan	# EC: 3.1.4.17
R327	ATP + DGMP = ADP + DGDP	ML0541	# EC: 2.7.4.8
R328	DATP + GMP = DADP + GDP	ML0541	# EC: 2.7.4.8
R329	ATP + DUDP = ADP + DUTP	ML1469	# EC: 2.7.4.6
R330	O2 + RTHIO + UDP = DUDP + OTHIO	ML1734 AND ML1731	# EC: 1.17.4.1
R334	GN + PRPP = GMP + PPI	ML0214	# EC: 2.4.2.8
R335	HYXN + PRPP = IMP + PPI	ML0214	# EC: 2.4.2.8
R336	PRPP + XAN = PPI + XMP	orphan	# EC: 2.4.2.22
R337	DIN + PI = DR1P + HYXN	ML0707	# EC: 2.4.2.1
R338	DA + PI = AD + DR1P	ML0707	# EC: 2.4.2.1
R338b	DR1P = R5P	orphan	# EC: 5.4.2.2
R339	HYXN + R1P = INS + PI	ML0707	# EC: 2.4.2.1
R340	AD + R1P = ADN + PI	ML0707	# EC: 2.4.2.1
R341	GN + R1P = GSN + PI	ML0707	# EC: 2.4.2.1
R342	R1P + XAN = PI + XTSINE	ML0707	# EC: 2.4.2.1
R343	XTSINE = RIB + XAN	orphan	# EC: No EC
R344	ADN = INS + NH3	ML0700	# EC: 3.5.4.4
R345	DA = DIN + NH3	ML0700	# EC: 3.5.4.4
R346	DGTP = DGMP + PPI	orphan	# EC: 3.6.1.-
R347	ATP + GTP = AMP + ppGpp	ML0491	# EC: 2.7.6.5
R348	ppGpp = GDP + PPI	ML0491	# EC: 3.1.7.2
R349	ASP + GTP + IMP = ASUC + GDP + PI	ML0280	# EC: 6.3.4.4
R350	ASUC = AMP + FUM	ML2230	# EC: 4.3.2.2
R351	AMP + ATP = 2.0 ADP	ML1832	# EC: 2.7.4.3
R351b	ADN + ATP = ADP + AMP	ML0873	# EC: 2.7.1.20
R352	ADP + O2 + RTHIO = DADP + OTHIO	ML1734 AND ML1731	# EC: 1.17.4.1
R354	ATP + DADP = ADP + DATP	ML1469	# EC: 2.7.4.6
R355	IMP + NAD = NADH + XMP	ML0387 AND ML0388 AND ML2066	# EC: 1.1.1.205
R356	ATP + GLN + XMP = AMP + GLU + GMP + PPI	ML0395	# EC: 6.3.5.2
R357	ATP + GMP = ADP + GDP	ML0541	# EC: 2.7.4.8
R358	ATP + GDP = ADP + GTP	ML1469	# EC: 2.7.4.6
R359	GDP + O2 + RTHIO = DGDP + OTHIO	ML1734 AND ML1731	# EC: 1.17.4.1
R361	ATP + DGDP = ADP + DGTP	ML1469	# EC: 2.7.4.6
R362	ASP + FUM = ISUCC + SUCC	ML1226	# EC: 1.4.3.16
R363	ASP + O2 = H2O2 + ISUCC	ML1226	# EC: 1.4.3.16
R364	DHAP + ISUCC = PI + QA	ML1225	# EC: No EC
R365	PRPP + QA = CO2 + NACN + PPI	ML1227	# EC: 2.4.2.19
R366	NAM = NAC + NH3	orphan	# EC: 3.5.1.19
R367	NAC + PRPP = NACN + PPI	orphan	# EC: 2.4.2.11
R368	ATP + NACN = NAAD + PPI	ML1454	# EC: 2.7.7.18
R369	ATP + NAAD + NH3 = AMP + NAD + PPI	ML1463	# EC: 6.3.1.5
R370	ATP + GLN + NAAD = AMP + GLU + NAD + PPI	ML1463	# EC: 6.3.5.1
R371	NAC + R1P = NACD + PI	ML0707	# EC: 2.4.2.1
R372	NAM + R1P = NAMD + PI	ML0707	# EC: 2.4.2.1
R373	ATP + NACD = ADP + NACN	ML0304	# EC: 2.7.1.-
R374	ATP + NAMD = ADP + NAMN	orphan	# EC: 2.7.1.22
R375	ATP + NAMN = NAD + PPI	ML1454	# EC: 2.7.7.18
R376	NAD + NADPH = NADH + NADP	ML2636 AND ML2634 AND ML2635	# EC: 1.6.1.2
R377	ATP + NAD = ADP + NADP	ML1359	# EC: 2.7.1.23
R378	NADP = NAD + PI	orphan	# EC: 3.1.3.-
R381	GTP = D6RP5P + FOR + PPI	ML0559	# EC: 3.5.4.25
R382	D6RP5P = A6RP5P + NH3	ML1340 OR ML0555	# EC: 3.5.4.26
R383	A6RP5P + NADPH = A6RP5P2 + NADP	ML1340 OR ML0555	# EC: 1.1.1.193
R384	A6RP5P2 = A6RP + PI	orphan	# EC: No EC
R385	RL5P = DB4P + FOR	orphan	# EC: 3.5.4.25
R386	A6RP + DB4P = D8RL + PI	ML0560	# EC: 2.5.1.9
R387	2.0 D8RL = A6RP + RIBFLAV	ML0558	# EC: 2.5.1.9
R388	ATP + RIBFLAV = ADP + FMN	ML0852	# EC: 2.7.1.26
R389	ATP + FMN = FAD + PPI	ML0852	# EC: 2.7.7.2
R393	ATP + PNTO = 4PPNTO + ADP	ML1954	# EC: 2.7.1.33
R394	4PPNTO + CTP + CYS = 4PPNCYS + CMP + PPI	ML0543	# EC: 6.3.2.5
R395	4PPNCYS = 4PPNTE + CO2	ML0543	# EC: 4.1.1.36
R396	4PPNTE + ATP = DPCOA + PPI	ML1663	# EC: 2.7.7.3
R397	ATP + DPCOA = ADP + COA	ML1383	# EC: 2.7.1.24
R398	COA = ACP	ML1192 OR ML1547	# EC: 2.7.8.7
R409	ATP + GLU + THF = ADP + PI + THFG	ML1471	# EC: 6.3.2.17
R410	THFG = GLU + THF	orphan	# EC: 3.4.19.9
R411	CYS + FE2 = ALA + FERO	ML1708 OR ML0596	# EC: 2.8.1.7
R412	CHOR = ICHOR	ML0808	# EC: 5.4.4.2
R413	AKG + ICHOR = CO2 + PYR + SHCHC	ML2270	# EC: 4.1.3.- AND 4.1.1.71
R414	SHCHC = OSB	orphan	# EC: 4.2.1.-
R415	ATP + COA + OSB = AMP + OSBCOA + PPI	ML2257 AND ML2268	# EC: 6.2.1.26
R416	OSBCOA = COA + DHN	ML2263	# EC: 4.1.3.36
R417	DHN + NPP = CO2 + DMK + PPI	ML2406	# EC: 2.5.1.-
R418	DMK + SAM = MKH2 + SAH	orphan	# EC: 2.1.1.-
R419	4.0 ACCOA = 3.0 COA + PIMELOYL-COA	orphan	# EC:
R420	ALA + PIMELOYL-COA = 8-AMINO7-OXONONANOATE + CO2 + COA	ML1217	# EC: 2.3.1.47
R421	8-AMINO7-OXONONANOATE + SAM = 7-8-DIAMINONONANOATE + SAM-2-OXOBUTANOATE	ML1216	# EC: 2.6.1.62
R422	SAM-2-OXOBUTANOATE = SAM	orphan	# EC:
R423	7-8-DIAMINONONANOATE + ATP + CO2 = ADP + DETHIOBIOTIN	ML1218	# EC: 6.3.3.3
R424	DETHIOBIOTIN + H2S + SAM = BIOTIN + DA	ML1220	# EC: 2.8.1.6
R425	CO2 = HCO3	ML1919	# EC: 4.2.1.1
R426	ATP + BIOTIN = AMP + BIOTIN-BCCP + PPI	ML0732	# EC: 6.3.4.15
R427	ATP + BIOTIN-BCCP + HCO3 = ADP + BIOTIN-CO2 + PI	ML0726	# EC: 6.3.4.14
R427b	OCTANOYL-ACP = ACP + APO-LIPO	ML0859	# EC: no ec
R427c	APO-LIPO + 2.0 H2S + 2.0 SAM = 2.0 DA + LIPO + 2.0 MET	ML0858	# EC: no ec
R428	ATP + GLU = AMP + PPI + TRNA-GLU	ML1688	# EC: 6.1.1.17
R429	NADPH + TRNA-GLU = GLU1SEMIALD + NADP	ML2422	# EC: 1.2.1.70
R430	GLU1SEMIALD = 5-AMINO-LEVULINATE	ML2414	# EC: 5.4.3.8
R431	2.0 5-AMINO-LEVULINATE = PORPHOBILILOGIN	ML2419	# EC: 4.2.1.24
R432	4.0 PORPHOBILILOGIN = HYDROXYMETHYLBILANE + 4.0 NH3	ML2421	# EC: 2.5.1.61
R433	HYDROXYMETHYLBILANE = UROPORPHYRINOGEN-III	ML2420	# EC: 4.2.1.75
R437	1.5 O2 + PROTOPORPHYRINOGEN = PROTOPORPHYRIN-IX	ML1135	# EC: 1.3.3.4
R438	FE2 + PROTOPORPHYRIN-IX = PROTOHEME-FE2	ML1805	# EC: 4.99.1.1
R439	FPP + PROTOHEME-FE2 = HEME-FE2 + PPI	orphan	# EC: 2.5.1.-
R458	COB-II + NADH = COB-I + NAD	orphan	# EC: No EC
R459	COB-III + NADH = COB-II + NAD	orphan	# EC: No EC
R463	MO2 + MOLYBDOPTERIN = MOLYBDENUM	ML0183	# EC: No EC
R465	TYR = TS-COSH-TYR	orphan	# EC: No EC
R466	TS-PROTEIN = TS-COSH-TYR	orphan	# EC: No EC
R467	AIR = AHMMP	ML0294	# EC: No EC
R468	AHMMP + ATP = ADP + AMPMP	ML0295	# EC: 2.7.1.49
R469	AMPMP + ATP = ADP + MAHMPPP	ML0295	# EC: 2.7.4.7
R470	DX5P + TS-COSH-TYR = HEMT + TS-PROTEIN	ML0297	# EC: No EC
R471	ATP + HEMT = ADP + MPET	orphan	# EC: 2.7.1.50
R472	MAHMPPP + MPET = PPI + THIP	ML0300	# EC: 2.5.1.3
R472b	ATP + THIP = ADP + THDP	ML1676	# EC: 2.7.4.16
R473	THIP = PI + THI	orphan	# EC: 3.1.3.-
R474	THI = AHMMP + HEMT	orphan	# EC: 3.5.99.2
R475	GTP + LLAC = 2-PHOSPHO-L-LACTATE + GDP	orphan	# EC:
R476	2-PHOSPHO-L-LACTATE + GTP = LPPG + PPI	orphan	# EC:
R477	4HPP + A6RP = FO + NH3	ML1492	# EC:
R478	FO + LPPG = F420-0 + GMP	ML0759 AND ML0758	# EC:
R479	5.0 ATP + F420-0 + 5.0 GLU = F420	ML0759 AND ML0756	# EC:
R480	IP + UDPNAG = NAG-INS + PI + UDP	ML2443	# EC: No EC
R481	NAG-INS = AC + NG-INS	ML1495	# EC: No EC
R482	ATP + CYS + NG-INS = AMP + CYS-NG-INS + PPI	orphan	# EC: No EC
R483	ACCOA + CYS-NG-INS = COA + MYCOTHIOL	ML2193	# EC: No EC
R484	ELECTROPHILE-X + MYCOTHIOL = H2X + MYCOTHIOL-S-CONJUGATE	orphan	# EC: No EC
R484b	MYCOTHIOL-S-CONJUGATE = N-ACETYL-S-CONJUGATE + 0.999 NG-INS	ML2391	# EC: No EC
R485	ICHOR = PYR + SAL	orphan	# EC: No EC
R486	2.0 COA = MBT-HOLO	ML1192	# EC: 2.7.8.7
R487	ATP + MBT-HOLO + SAL = AMP + MBTA-SAL + PPI	orphan	# EC: 6.-.-.-
R488	ATP + MBT-HOLO + SER = AMP + MBTB-SER + PPI	orphan	# EC: No EC
R489	ATP + LYS + MBT-HOLO = AMP + MBTE-LYS + PPI	orphan	# EC: No EC
R490	ATP + LYS + MBT-HOLO = AMP + MBTF-LYS + PPI	orphan	# EC: No EC
R491	ACCOA + MALCOA + MBT-HOLO = 2.0 COA + MBTCD-HBA	orphan	# EC: No EC
R492	MBTA-SAL + MBTB-SER + MBTCD-HBA + MBTE-LYS + MBTF-LYS = MBT + 5.0 MBT-HOLO	orphan	# EC:
R493	2.0 ACCOA + MBT + 2.0 NADPH = 2.0 COA + MBTSEC + 2.0 NADP	orphan	# EC:
R494	9.0 ACCOA + MBT + 18.0 NADPH = 9.0 COA + MBTWALL + 18.0 NADP	orphan	# EC:
R495	ACCOA + BIOTIN-CO2 = 0.999 BIOTIN + MALCOA	ML0102 OR ML0731 OR ML1657	# EC: 6.4.1.2
R496	ACCOA + ACP = ACACP + COA	( ML1653 ) AND ML1654	# EC: 2.3.1.38
R497	ACACP + 2.0 MALACP + 4.0 NADPH = 2.0 ACP + 2.0 CO2 + HEXANOYL-ACP + 4.0 NADP	ML1191	# EC: 2.3.1.41/1.1.1.100/1.3.1.10
R497b	ACACP + 4.0 MALACP + 8.0 NADPH = 4.0 ACP + 4.0 CO2 + 8.0 NADP + OCTANOYL-ACP	ML1191	# EC: 2.3.1.41/1.1.1.100/1.3.1.11
R498	ACACP + 6.0 MALACP + 12.0 NADPH = 6.0 ACP + 6.0 CO2 + 12.0 NADP + TETRADECANOYL-ACP	ML1191	# EC: 2.3.1.41/1.1.1.100/1.3.1.10
R499	ACACP + 7.0 MALACP + 14.0 NADPH = 7.0 ACP + 7.0 CO2 + HEXADECANOYL-ACP + 14.0 NADP	ML1191	# EC: 2.3.1.41/1.1.1.100/1.3.1.10
R500	ACACP + 7.0 MALACP + 13.0 NADPH = 9-HEXADECENOYL-ACP + 7.0 ACP + 7.0 CO2 + 13.0 NADP	ML1191	# EC: 2.3.1.41/1.1.1.100/1.3.1.10
R501	ACACP + 8.0 MALACP + 16.0 NADPH = 8.0 ACP + 8.0 CO2 + 16.0 NADP + OCTADECANOYL-ACP	ML1191	# EC: 2.3.1.41/1.1.1.100/1.3.1.10
R502	ACACP + 8.0 MALACP + 15.0 NADPH = 9-OCTADECENOYL-ACP + 8.0 ACP + 8.0 CO2 + 15.0 NADP	ML1191	# EC: 2.3.1.41/1.1.1.100/1.3.1.10
R503	ACACP + 9.0 MALACP + 18.0 NADPH = 9.0 ACP + 9.0 CO2 + EICOSANOYL-ACP + 18.0 NADP	ML1191	# EC: 2.3.1.41/1.1.1.100/1.3.1.10
R504	ACACP + 10.0 MALACP + 20.0 NADPH = 10.0 ACP + 10.0 CO2 + DOCOSANOYL-ACP + 20.0 NADP	ML1191	# EC: 2.3.1.41/1.1.1.100/1.3.1.10
R505	ACACP + 11.0 MALACP + 22.0 NADPH = 11.0 ACP + 11.0 CO2 + 22.0 NADP + TETRACOSANOYL-ACP	ML1191	# EC: 2.3.1.41/1.1.1.100/1.3.1.10
R506	ACACP + 12.0 MALACP + 24.0 NADPH = 12.0 ACP + 12.0 CO2 + HEXACOSANOYL-ACP + 24.0 NADP	ML1191	# EC: 2.3.1.41/1.1.1.100/1.3.1.10
R507	ACACP + 13.0 MALACP + 26.0 NADPH = 13.0 ACP + 13.0 CO2 + 26.0 NADP + OCTACOSANOYL-ACP	ML1191	# EC: 2.3.1.41/1.1.1.100/1.3.1.11
R508	BIOTIN-CO2 + HEXACOSANOYL-COA = BIOTIN + HEXACOSANOYL-COA-CO2	ML0731 AND ML0102 AND ML0726	# EC: 6.4.1.2
R509	COA + HEXANOYL-ACP = ACP + HEXANOYL-COA	( ML1653 ) AND ML1654	# EC:
R510	COA + TETRADECANOYL-ACP = ACP + TETRADECANOYL-COA	( ML1653 ) AND ML1654	# EC: 2.3.1.39
R511	COA + HEXADECANOYL-ACP = ACP + HEXADECANOYL-COA	( ML1653 ) AND ML1654	# EC: 2.3.1.39
R512	9-HEXADECENOYL-ACP + COA = 9-HEXADECENOYL-COA + ACP	( ML1653 ) AND ML1654	# EC: 2.3.1.39
R513	COA + OCTADECANOYL-ACP = ACP + OCTADECANOYL-COA	( ML1653 ) AND ML1654	# EC: 2.3.1.39
R514	9-OCTADECENOYL-ACP + COA = 9-OCTADECENOYL-COA + ACP	( ML1653 ) AND ML1654	# EC: 2.3.1.39
R515	COA + EICOSANOYL-ACP = ACP + EICOSANOYL-COA	( ML1653 ) AND ML1654	# EC: 2.3.1.39
R516	COA + DOCOSANOYL-ACP = ACP + DOCOSANOYL-COA	( ML1653 ) AND ML1654	# EC: 2.3.1.39
R517	COA + TETRACOSANOYL-ACP = ACP + TETRACOSANOYL-COA	( ML1653 ) AND ML1654	# EC: 2.3.1.39
R518	COA + HEXACOSANOYL-ACP = ACP + HEXACOSANOYL-COA	( ML1653 ) AND ML1654	# EC: 2.3.1.39
R519	COA + OCTACOSANOYL-ACP = ACP + OCTACOSANOYL-COA	( ML1653 ) AND ML1654	# EC: 2.3.1.39
R520	COA + NONADECANOYL-ACP = ACP + NONADECANOYL-COA	( ML1653 ) AND ML1654	# EC: 2.3.1.39
R521	COA + HEPTADECANOYL-ACP = ACP + HEPTADECANOYL-COA	( ML1653 ) AND ML1654	# EC: 2.3.1.39
R522	COA + PENTADECANOYL-ACP = ACP + PENTADECANOYL-COA	( ML1653 ) AND ML1654	# EC: 2.3.1.39
R533	ACP + PROPIONYLCOA = COA + PROPIONYLACP	( ML1653 ) AND ML1654	# EC: 6.4.1.2
R534	6.0 MALACP + 12.0 NADPH + PROPIONYLACP = 6.0 ACP + 6.0 CO2 + 12.0 NADP + PENTADECANOYL-ACP	ML1191	# EC: 2.3.1.-
R535	MALACP + 2.0 NADPH + PENTADECANOYL-ACP = ACP + CO2 + HEPTADECANOYL-ACP + 2.0 NADP	ML1191	# EC: 2.3.1.-
R536	HEPTADECANOYL-ACP + MALACP + 2.0 NADPH = ACP + CO2 + 2.0 NADP + NONADECANOYL-ACP	ML1191	# EC: 2.3.1.-
R537	ATP + COA + HEXANOATE = AMP + HEXANOYL-COA + PPI	ML1994 OR ML2661 OR ML2546 OR ML1234 OR ML1051 OR ML0887 OR ML0484 OR ML2358 OR ML0138 OR ML0134 OR ML0132 OR ML0100	# EC: 6.2.1.3
R538	ATP + COA + DECANOATE = AMP + DECANOYL-COA + PPI	ML1994 OR ML2661 OR ML2546 OR ML1234 OR ML1051 OR ML0887 OR ML0484 OR ML2358 OR ML0138 OR ML0134 OR ML0132 OR ML0100	# EC: 6.2.1.3
R539	ATP + COA + DODECANOATE = AMP + DODECANOYL-COA + PPI	ML1994 OR ML2661 OR ML2546 OR ML1234 OR ML1051 OR ML0887 OR ML0484 OR ML2358 OR ML0138 OR ML0134 OR ML0132 OR ML0100	# EC: 6.2.1.3
R540	ATP + COA + TETRADECANOATE = AMP + PPI + TETRADECANOYL-COA	ML1994 OR ML2661 OR ML2546 OR ML1234 OR ML1051 OR ML0887 OR ML0484 OR ML2358 OR ML0138 OR ML0134 OR ML0132 OR ML0100	# EC: 6.2.1.3
R541	ATP + COA + HEXADECANOATE = AMP + HEXADECANOYL-COA + PPI	ML1994 OR ML2661 OR ML2546 OR ML1234 OR ML1051 OR ML0887 OR ML0484 OR ML2358 OR ML0138 OR ML0134 OR ML0132 OR ML0100	# EC: 6.2.1.3
R542	9-HEXADECENOATE + ATP + COA = 9-HEXADECENOYL-COA + AMP + PPI	ML1994 OR ML2661 OR ML2546 OR ML1234 OR ML1051 OR ML0887 OR ML0484 OR ML2358 OR ML0138 OR ML0134 OR ML0132 OR ML0100	# EC: 6.2.1.3
R543	ATP + COA + OCTADECANOATE = AMP + OCTADECANOYL-COA + PPI	ML1994 OR ML2661 OR ML2546 OR ML1234 OR ML1051 OR ML0887 OR ML0484 OR ML2358 OR ML0138 OR ML0134 OR ML0132 OR ML0100	# EC: 6.2.1.3
R544	9-OCTADECENOATE + ATP + COA = 9-OCTADECENOYL-COA + AMP + PPI	ML1994 OR ML2661 OR ML2546 OR ML1234 OR ML1051 OR ML0887 OR ML0484 OR ML2358 OR ML0138 OR ML0134 OR ML0132 OR ML0100	# EC: 6.2.1.3
R545	ATP + COA + EICOSANOATE = AMP + EICOSANOYL-COA + PPI	ML1994 OR ML2661 OR ML2546 OR ML1234 OR ML1051 OR ML0887 OR ML0484 OR ML2358 OR ML0138 OR ML0134 OR ML0132 OR ML0100	# EC: 6.2.1.3
R546	ATP + COA + DOCOSANOATE = AMP + DOCOSANOYL-COA + PPI	ML1994 OR ML2661 OR ML2546 OR ML1234 OR ML1051 OR ML0887 OR ML0484 OR ML2358 OR ML0138 OR ML0134 OR ML0132 OR ML0100	# EC: 6.2.1.3
R547	ATP + COA + TETRACOSANOATE = AMP + PPI + TETRACOSANOYL-COA	ML1994 OR ML2661 OR ML2546 OR ML1234 OR ML1051 OR ML0887 OR ML0484 OR ML2358 OR ML0138 OR ML0134 OR ML0132 OR ML0100	# EC: 6.2.1.3
R548	ATP + COA + HEXACOSANOATE = AMP + HEXACOSANOYL-COA + PPI	ML1994 OR ML2661 OR ML2546 OR ML1234 OR ML1051 OR ML0887 OR ML0484 OR ML2358 OR ML0138 OR ML0134 OR ML0132 OR ML0100	# EC: 6.2.1.3
R549	ATP + COA + PENTADECANOATE = AMP + PENTADECANOYL-COA + PPI	ML1994 OR ML2661 OR ML2546 OR ML1234 OR ML1051 OR ML0887 OR ML0484 OR ML2358 OR ML0138 OR ML0134 OR ML0132 OR ML0100	# EC: 6.2.1.3
R550	ATP + COA + HEPTADECANOATE = AMP + HEPTADECANOYL-COA + PPI	ML1994 OR ML2661 OR ML2546 OR ML1234 OR ML1051 OR ML0887 OR ML0484 OR ML2358 OR ML0138 OR ML0134 OR ML0132 OR ML0100	# EC: 6.2.1.3
R551	ATP + COA + NONADECANOATE = AMP + NONADECANOYL-COA + PPI	ML1994 OR ML2661 OR ML2546 OR ML1234 OR ML1051 OR ML0887 OR ML0484 OR ML2358 OR ML0138 OR ML0134 OR ML0132 OR ML0100	# EC: 6.2.1.3
R552	COA + FAD + NAD + OCTACOSANOYL-COA = ACCOA + FADH2 + HEXACOSANOYL-COA + NADH	( ML2563 OR ML0661 OR ML0660 OR ML0737 ) AND ( ML2402 OR ML2401 OR ML1241 OR ML1724 OR ML0120 OR ML2118 ) AND ( ML2461 ) AND ( ML2564 OR ML2399 OR ML1158 OR ML2162 )	# EC: 1.3.99.3 AND 4.2.1.17 AND 1.1.1.35 AND 2.3.1.16
R553	COA + FAD + HEXACOSANOYL-COA + NAD = ACCOA + FADH2 + NADH + TETRACOSANOYL-COA	( ML2563 OR ML0661 OR ML0660 OR ML0737 ) AND ( ML2402 OR ML2401 OR ML1241 OR ML1724 OR ML0120 OR ML2118 ) AND ( ML2461 ) AND ( ML2564 OR ML2399 OR ML1158 OR ML2162 )	# EC: 1.3.99.3 AND 4.2.1.17 AND 1.1.1.35 AND 2.3.1.16
R554	COA + FAD + NAD + TETRACOSANOYL-COA = ACCOA + DOCOSANOYL-COA + FADH2 + NADH	( ML2563 OR ML0661 OR ML0660 OR ML0737 ) AND ( ML2402 OR ML2401 OR ML1241 OR ML1724 OR ML0120 OR ML2118 ) AND ( ML2461 ) AND ( ML2564 OR ML2399 OR ML1158 OR ML2162 )	# EC: 1.3.99.3 AND 4.2.1.17 AND 1.1.1.35 AND 2.3.1.16
R555	COA + DOCOSANOYL-COA + FAD + NAD = ACCOA + EICOSANOYL-COA + FADH2 + NADH	( ML2563 OR ML0661 OR ML0660 OR ML0737 ) AND ( ML2402 OR ML2401 OR ML1241 OR ML1724 OR ML0120 OR ML2118 ) AND ( ML2461 ) AND ( ML2564 OR ML2399 OR ML1158 OR ML2162 )	# EC: 1.3.99.3 AND 4.2.1.17 AND 1.1.1.35 AND 2.3.1.16
R556	COA + EICOSANOYL-COA + FAD + NAD = ACCOA + FADH2 + NADH + OCTADECANOYL-COA	( ML2563 OR ML0661 OR ML0660 OR ML0737 ) AND ( ML2402 OR ML2401 OR ML1241 OR ML1724 OR ML0120 OR ML2118 ) AND ( ML2461 ) AND ( ML2564 OR ML2399 OR ML1158 OR ML2162 )	# EC: 1.3.99.3 AND 4.2.1.17 AND 1.1.1.35 AND 2.3.1.16
R557	COA + FAD + NAD + OCTADECANOYL-COA = ACCOA + FADH2 + HEXADECANOYL-COA + NADH	( ML2563 OR ML0661 OR ML0660 OR ML0737 ) AND ( ML2402 OR ML2401 OR ML1241 OR ML1724 OR ML0120 OR ML2118 ) AND ( ML2461 ) AND ( ML2564 OR ML2399 OR ML1158 OR ML2162 )	# EC: 1.3.99.3 AND 4.2.1.17 AND 1.1.1.35 AND 2.3.1.16
R558	COA + FAD + HEXADECANOYL-COA + NAD = ACCOA + FADH2 + NADH + TETRADECANOYL-COA	( ML2563 OR ML0661 OR ML0660 OR ML0737 ) AND ( ML2402 OR ML2401 OR ML1241 OR ML1724 OR ML0120 OR ML2118 ) AND ( ML2461 ) AND ( ML2564 OR ML2399 OR ML1158 OR ML2162 )	# EC: 1.3.99.3 AND 4.2.1.17 AND 1.1.1.35 AND 2.3.1.16
R559	COA + FAD + NAD + TETRADECANOYL-COA = ACCOA + DODECANOYL-COA + FADH2 + NADH	( ML2563 OR ML0661 OR ML0660 OR ML0737 ) AND ( ML2402 OR ML2401 OR ML1241 OR ML1724 OR ML0120 OR ML2118 ) AND ( ML2461 ) AND ( ML2564 OR ML2399 OR ML1158 OR ML2162 )	# EC: 1.3.99.3 AND 4.2.1.17 AND 1.1.1.35 AND 2.3.1.16
R560	COA + DODECANOYL-COA + FAD + NAD = ACCOA + DECANOYL-COA + FADH2 + NADH	( ML2563 OR ML0661 OR ML0660 OR ML0737 ) AND ( ML2402 OR ML2401 OR ML1241 OR ML1724 OR ML0120 OR ML2118 ) AND ( ML2461 ) AND ( ML2564 OR ML2399 OR ML1158 OR ML2162 )	# EC: 1.3.99.3 AND 4.2.1.17 AND 1.1.1.35 AND 2.3.1.16
R561	COA + DECANOYL-COA + FAD + NAD = ACCOA + FADH2 + NADH + OCTANOYL-COA	( ML2563 OR ML0661 OR ML0660 OR ML0737 ) AND ( ML2402 OR ML2401 OR ML1241 OR ML1724 OR ML0120 OR ML2118 ) AND ( ML2461 ) AND ( ML2564 OR ML2399 OR ML1158 OR ML2162 )	# EC: 1.3.99.3 AND 4.2.1.17 AND 1.1.1.35 AND 2.3.1.16
R562	COA + FAD + NAD + OCTANOYL-COA = ACCOA + FADH2 + HEXANOYL-COA + NADH	( ML2563 OR ML0661 OR ML0660 OR ML0737 ) AND ( ML2402 OR ML2401 OR ML1241 OR ML1724 OR ML0120 OR ML2118 ) AND ( ML2461 ) AND ( ML2564 OR ML2399 OR ML1158 OR ML2162 )	# EC: 1.3.99.3 AND 4.2.1.17 AND 1.1.1.35 AND 2.3.1.16
R563	COA + FAD + HEXANOYL-COA + NAD = ACCOA + BUTANOYL-COA + FADH2 + NADH	( ML2563 OR ML0661 OR ML0660 OR ML0737 ) AND ( ML2402 OR ML2401 OR ML1241 OR ML1724 OR ML0120 OR ML2118 ) AND ( ML2461 ) AND ( ML2564 OR ML2399 OR ML1158 OR ML2162 )	# EC: 1.3.99.3 AND 4.2.1.17 AND 1.1.1.35 AND 2.3.1.16
R564	BUTANOYL-COA + COA + FAD + NAD = 2.0 ACCOA + FADH2 + NADH	( ML2563 OR ML0661 OR ML0660 OR ML0737 ) AND ( ML2402 OR ML2401 OR ML1241 OR ML1724 OR ML0120 OR ML2118 ) AND ( ML2461 ) AND ( ML2564 OR ML2399 OR ML1158 OR ML2162 )	# EC: 1.3.99.3 AND 4.2.1.17 AND 1.1.1.35 AND 2.3.1.16
R565	9-OCTADECENOYL-COA + COA + FAD + NAD = 9-HEXADECENOYL-COA + ACCOA + FADH2 + NADH	( ML2563 OR ML0661 OR ML0660 OR ML0737 ) AND ( ML2402 OR ML2401 OR ML1241 OR ML1724 OR ML0120 OR ML2118 ) AND ( ML2461 ) AND ( ML2564 OR ML2399 OR ML1158 OR ML2162 )	# EC: 1.3.99.3 AND 4.2.1.17 AND 1.1.1.35 AND 2.3.1.17
R566	9-HEXADECENOYL-COA + COA + FAD + NAD = ACCOA + CIS-DELTA-5-TETRADECANOYL-COA + FADH2 + NADH	( ML2563 OR ML0661 OR ML0660 OR ML0737 ) AND ( ML2402 OR ML2401 OR ML1241 OR ML1724 OR ML0120 OR ML2118 ) AND ( ML2461 ) AND ( ML2564 OR ML2399 OR ML1158 OR ML2162 )	# EC: 1.3.99.3 AND 4.2.1.17 AND 1.1.1.35 AND 2.3.1.18
R567	CIS-DELTA-5-TETRADECANOYL-COA + COA + FAD + NAD = ACCOA + CIS-DELTA-3-DODECANOYL-COA + FADH2 + NADH	( ML2563 OR ML0661 OR ML0660 OR ML0737 ) AND ( ML2402 OR ML2401 OR ML1241 OR ML1724 OR ML0120 OR ML2118 ) AND ( ML2461 ) AND ( ML2564 OR ML2399 OR ML1158 OR ML2162 )	# EC: 1.3.99.3 AND 4.2.1.17 AND 1.1.1.35 AND 2.3.1.19
R568	CIS-DELTA-3-DODECANOYL-COA = TRANS-DELTA-2-DODECANOYL-COA	( ML2563 OR ML0661 OR ML0660 OR ML0737 ) AND ( ML2402 OR ML2401 OR ML1241 OR ML1724 OR ML0120 OR ML2118 ) AND ( ML2461 ) AND ( ML2564 OR ML2399 OR ML1158 OR ML2162 )	# EC: 1.3.99.3 AND 4.2.1.17 AND 1.1.1.35 AND 2.3.1.20
R569	TRANS-DELTA-2-DODECANOYL-COA = TRANS-DELTA-2-HYDROXY-DODECANOYL-COA	( ML2563 OR ML0661 OR ML0660 OR ML0737 ) AND ( ML2402 OR ML2401 OR ML1241 OR ML1724 OR ML0120 OR ML2118 ) AND ( ML2461 ) AND ( ML2564 OR ML2399 OR ML1158 OR ML2162 )	# EC: 1.3.99.3 AND 4.2.1.17 AND 1.1.1.35 AND 2.3.1.21
R570	NAD + TRANS-DELTA-2-HYDROXY-DODECANOYL-COA = DODECANOYL-COA + NADH	( ML2563 OR ML0661 OR ML0660 OR ML0737 ) AND ( ML2402 OR ML2401 OR ML1241 OR ML1724 OR ML0120 OR ML2118 ) AND ( ML2461 ) AND ( ML2564 OR ML2399 OR ML1158 OR ML2162 )	# EC: 1.3.99.3 AND 4.2.1.17 AND 1.1.1.35 AND 2.3.1.22
R571	PA = DAG + PI	orphan	# EC: 3.1.3.4
R571b	1.16 TAGcat = TAGbio	orphan	# EC:
R572	TAGcat = 0.1 9-OCTADECENOATE + DAG + 0.1 EICOSANOATE + 0.1 HEXACOSANOATE + 0.2 HEXADECANOATE + 0.1 NONADECANOATE + 0.1 OCTADECANOATE + 0.1 PENTADECANOATE + 0.1 TETRACOSANOATE	orphan	# EC: 3.1.1.3
R573	DAG = 0.1 9-OCTADECENOATE + 0.1 EICOSANOATE + 0.1 HEXACOSANOATE + 0.2 HEXADECANOATE + MAG + 0.1 NONADECANOATE + 0.1 OCTADECANOATE + 0.1 PENTADECANOATE + 0.1 TETRACOSANOATE	orphan	# EC: 3.1.1.3
R574	MAG = 0.1 9-OCTADECENOATE + 0.1 EICOSANOATE + GL + 0.1 HEXACOSANOATE + 0.2 HEXADECANOATE + 0.1 NONADECANOATE + 0.1 OCTADECANOATE + 0.1 PENTADECANOATE + 0.1 TETRACOSANOATE	ML2603	# EC: 3.1.1.23
R575	COA + FAD + NAD + NONADECANOYL-COA = ACCOA + FADH2 + HEPTADECANOYL-COA + NADH	( ML2563 OR ML0661 OR ML0660 OR ML0737 ) AND ( ML2402 OR ML2401 OR ML1241 OR ML1724 OR ML0120 OR ML2118 ) AND ( ML2461 ) AND ( ML2564 OR ML2399 OR ML1158 OR ML2162 )	# EC: 1.3.99.3 AND 4.2.1.17 AND 1.1.1.35 AND 2.3.1.23
R576	COA + FAD + HEPTADECANOYL-COA + NAD = ACCOA + FADH2 + NADH + PENTADECANOYL-COA	( ML2563 OR ML0661 OR ML0660 OR ML0737 ) AND ( ML2402 OR ML2401 OR ML1241 OR ML1724 OR ML0120 OR ML2118 ) AND ( ML2461 ) AND ( ML2564 OR ML2399 OR ML1158 OR ML2162 )	# EC: 1.3.99.3 AND 4.2.1.17 AND 1.1.1.35 AND 2.3.1.24
R577	COA + FAD + NAD + PENTADECANOYL-COA = ACCOA + FADH2 + NADH + TRIDECANOYL-COA	( ML2563 OR ML0661 OR ML0660 OR ML0737 ) AND ( ML2402 OR ML2401 OR ML1241 OR ML1724 OR ML0120 OR ML2118 ) AND ( ML2461 ) AND ( ML2564 OR ML2399 OR ML1158 OR ML2162 )	# EC: 1.3.99.3 AND 4.2.1.17 AND 1.1.1.35 AND 2.3.1.25
R578	COA + FAD + NAD + TRIDECANOYL-COA = ACCOA + FADH2 + NADH + UNDECANOYL-COA	( ML2563 OR ML0661 OR ML0660 OR ML0737 ) AND ( ML2402 OR ML2401 OR ML1241 OR ML1724 OR ML0120 OR ML2118 ) AND ( ML2461 ) AND ( ML2564 OR ML2399 OR ML1158 OR ML2162 )	# EC: 1.3.99.3 AND 4.2.1.17 AND 1.1.1.35 AND 2.3.1.26
R579	COA + FAD + NAD + UNDECANOYL-COA = ACCOA + FADH2 + NADH + NONANOYL-COA	( ML2563 OR ML0661 OR ML0660 OR ML0737 ) AND ( ML2402 OR ML2401 OR ML1241 OR ML1724 OR ML0120 OR ML2118 ) AND ( ML2461 ) AND ( ML2564 OR ML2399 OR ML1158 OR ML2162 )	# EC: 1.3.99.3 AND 4.2.1.17 AND 1.1.1.35 AND 2.3.1.27
R580	COA + FAD + NAD + NONANOYL-COA = ACCOA + FADH2 + HEPTANOYL-COA + NADH	( ML2563 OR ML0661 OR ML0660 OR ML0737 ) AND ( ML2402 OR ML2401 OR ML1241 OR ML1724 OR ML0120 OR ML2118 ) AND ( ML2461 ) AND ( ML2564 OR ML2399 OR ML1158 OR ML2162 )	# EC: 1.3.99.3 AND 4.2.1.17 AND 1.1.1.35 AND 2.3.1.28
R581	COA + FAD + HEPTANOYL-COA + NAD = ACCOA + FADH2 + NADH + PENTANOYL-COA	( ML2563 OR ML0661 OR ML0660 OR ML0737 ) AND ( ML2402 OR ML2401 OR ML1241 OR ML1724 OR ML0120 OR ML2118 ) AND ( ML2461 ) AND ( ML2564 OR ML2399 OR ML1158 OR ML2162 )	# EC: 1.3.99.3 AND 4.2.1.17 AND 1.1.1.35 AND 2.3.1.29
R582	COA + FAD + NAD + PENTANOYL-COA = ACCOA + FADH2 + NADH + PROPIONYLCOA	( ML2563 OR ML0661 OR ML0660 OR ML0737 ) AND ( ML2402 OR ML2401 OR ML1241 OR ML1724 OR ML0120 OR ML2118 ) AND ( ML2461 ) AND ( ML2564 OR ML2399 OR ML1158 OR ML2162 )	# EC: 1.3.99.3 AND 4.2.1.17 AND 1.1.1.35 AND 2.3.1.30
R583	0.1 9-HEXADECENOYL-COA + 0.1 9-OCTADECENOYL-COA + 0.1 EICOSANOYL-COA + GL3P + 0.1 HEXACOSANOYL-COA + 0.2 HEXADECANOYL-COA + 0.1 NONADECANOYL-COA + 0.1 OCTADECANOYL-COA + 0.1 PENTADECANOYL-COA + 0.1 TETRACOSANOYL-COA = AGL3P + COA	ML1246	# EC: 2.3.1.15
R587	0.1 9-HEXADECENOYL-COA + 0.1 9-OCTADECENOYL-COA + AGL3P + 0.1 EICOSANOYL-COA + 0.1 HEXACOSANOYL-COA + 0.2 HEXADECANOYL-COA + 0.1 NONADECANOYL-COA + 0.1 OCTADECANOYL-COA + 0.1 PENTADECANOYL-COA + 0.1 TETRACOSANOYL-COA = COA + PA	ML1245 OR ML0892	# EC: 2.3.1.51
R588	CTP + PA = CDPDG + PPI	ML1589	# EC: 2.7.7.41
R589	CDPDG + SER = CMP + PS	ML0310	# EC: 2.7.8.8
R590	PHOSPHATIDYLCHOLINE = DAG	ML1899 OR ML0314 OR ML1243 OR ML0119	# EC: 3.1.4.3
R591	DHAP + NADH = GL3P + NAD	ML1679	# EC: 1.1.1.94
R592	CDPDG + GL3P = CMP + PGP	ML0979	# EC: 2.7.8.5
R593	PGP = PG + PI	orphan	# EC: 3.1.3.27
R594	GL3P + HEXADECANOYL-ACP = A160GL3P + ACP	ML1246	# EC: 2.3.1.15
R595	A160GL3P + TUBERCULOSTEROYL-ACP = ACP + PA-TBA	ML1245 OR ML0892	# EC: 2.3.1.51
R596	CTP + PA-TBA = CDPDAG-TBA + PPI	ML1589	# EC: 2.7.7.41
R597	CDPDAG-TBA + MI = CMP + PI-TBA	ML0454	# EC: 2.7.8.11
R598	GDPMAN + PI-TBA = AC1PIM1 + GDP	ML0452	# EC: 2.4.1.-
R599	AC1PIM1 + HEXADECANOYL-ACP = AC2PIM1 + ACP	ML0453	# EC: 2.3.1.-
R600	AC2PIM1 + HEXADECANOYL-ACP = AC3PIM1 + ACP	ML0453	# EC: 2.3.1.-
R601	AC3PIM1 + HEXADECANOYL-ACP = AC4PIM1 + ACP	ML0453	# EC: 2.3.1.-
R602	AC1PIM1 + GDPMAN = AC1PIM2 + GDP	ML0886	# EC: 2.4.1.-
R603	AC1PIM2 + HEXADECANOYL-ACP = AC2PIM2 + ACP	ML0453	# EC: 2.3.1.-
R604	AC2PIM2 + HEXADECANOYL-ACP = AC3PIM2 + ACP	ML0453	# EC: 2.3.1.-
R605	AC3PIM2 + HEXADECANOYL-ACP = AC4PIM2 + ACP	ML0453	# EC: 2.3.1.-
R606	AC1PIM2 + GDPMAN = AC1PIM3 + GDP	orphan	# EC: 2.4.1.-
R607	AC1PIM3 + HEXADECANOYL-ACP = AC2PIM3 + ACP	ML0453	# EC: 2.3.1.-
R608	AC2PIM3 + HEXADECANOYL-ACP = AC3PIM3 + ACP	ML0453	# EC: 2.3.1.-
R609	AC3PIM3 + HEXADECANOYL-ACP = AC4PIM3 + ACP	ML0453	# EC: 2.3.1.-
R610	AC3PIM3 + PPM = AC3PIM4 + DPP	orphan	# EC: 2.4.1.-
R611	AC3PIM4 + PPM = AC3PIM5 + DPP	orphan	# EC: 2.4.1.-
R612	AC3PIM5 + HEXADECANOYL-ACP = AC4PIM5 + ACP	ML0453	# EC: 2.3.1.-
R613	AC4PIM5 + PPM = AC4PIM6 + DPP	orphan	# EC: 2.-.-.-
R614	AC4PIM6 + PPM = AC4PIM7 + DPP	orphan	# EC: 2.4.1.-
R618	ACP + MALCOA = COA + MALACP	( ML1653 ) AND ML1654	# EC: 2.3.1.39
R619	ACP + SMMALONYLCOA = COA + RMMALONYLACP	( ML1653 ) AND ML1654	# EC: 2.3.1.39
R620	EICOSANOYL-COA + MALACP = BETA-KETO-C22-ACYL-ACP + CO2 + COA	orphan	# EC: 2.3.1.41
R621	BETA-KETO-C22-ACYL-ACP + NADPH = D-3-HYDROXY-C22-ACYL-ACP + NADP	ML1807 OR ML2565	# EC: 1.1.1.100
R622	D-3-HYDROXY-C22-ACYL-ACP = TRANS-DELTA-2-ENOYL-C22-ACYL-ACP	ML1993	# EC: 4.2.1.61
R623	TRANS-DELTA-2-ENOYL-C22-ACYL-ACP = CIS-DELTA-3-ENOYL-C22-ACYL-ACP	orphan	# EC: 4.2.1.17
R624	CIS-DELTA-3-ENOYL-C22-ACYL-ACP + 5.0 MALACP + 10.0 NADPH = 5.0 ACP + CIS-DELTA-13-ENOYL-C32-ACYL-ACP + 5.0 CO2 + 10.0 NADP	( ML1655 OR ML1656 ) AND ( ML1807 OR ML2565 ) AND ( ML1993 ) AND ML1806	# EC: 2.3.1.41
R625	CIS-DELTA-13-ENOYL-C32-ACYL-ACP + MALACP + NADPH = ACP + CIS-DELTA-2-3,15-ENOYL-C34-ACYL-ACP + CO2 + NADP	( ML1655 OR ML1656 ) AND ( ML1807 OR ML2565 ) AND ( ML1993 )	# EC: 2.3.1.41
R626	CIS-DELTA-2-3,15-ENOYL-C34-ACYL-ACP + 8.0 MALACP + 16.0 NADPH = 8.0 ACP + CIS-DELTA-2-19,31-ENOYL-C50-ACYL-ACP + 8.0 CO2 + 16.0 NADP	( ML1655 OR ML1656 ) AND ( ML1807 OR ML2565 ) AND ( ML1993 )	# EC: 2.1.1.-
R627	CIS-DELTA-2-19,31-ENOYL-C50-ACYL-ACP + 2.0 NADP + 2.0 SAM = CYCLOPROPYL-MEROACYL-ACP + 2.0 NADPH + 2.0 SAH	ML2426	# EC: /2.1.1.-
R628	CIS-DELTA-3-ENOYL-C22-ACYL-ACP + 8.0 MALACP + 16.0 NADPH = 8.0 ACP + CIS-DELTA-19-ENOYL-C38-ACYL-ACP + 8.0 CO2 + 16.0 NADP	( ML1655 OR ML1656 ) AND ( ML1807 OR ML2565 ) AND ( ML1993 ) AND ML1806	# EC: 2.3.1.41
R629	CIS-DELTA-19-ENOYL-C38-ACYL-ACP + MALACP + NADPH = ACP + CIS-DELTA-2-3,21-ENOYL-C40-ACYL-ACP + CO2 + NADP	( ML1655 OR ML1656 ) AND ( ML1807 OR ML2565 ) AND ( ML1993 )	# EC: 2.3.1.41
R630	CIS-DELTA-2-3,21-ENOYL-C40-ACYL-ACP + 8.0 MALACP + 16.0 NADPH = 8.0 ACP + CIS-DELTA-2-19,37-ENOYL-C56-ACYL-ACP + 8.0 CO2 + 16.0 NADP	( ML1655 OR ML1656 ) AND ( ML1807 OR ML2565 ) AND ( ML1993 ) AND ML1806	# EC: 2.3.1.41
R631	CIS-DELTA-2-19,37-ENOYL-C56-ACYL-ACP + SAM = CIS-DELTA-37-ENOYL-METHY-HYDROXY-C56-ACYL-ACP + SAH	ML1903	# EC: 2.1.1.-
R633	CIS-DELTA-37-ENOYL-METHY-HYDROXY-C56-ACYL-ACP + 2.0 NADP + SAM = CIS-KETO-MEROACYL-ACP + 2.0 NADPH + SAH	orphan	# EC: 2.1.1.-
R634	CIS-DELTA-37-ENOYL-METHY-HYDROXY-C56-ACYL-ACP + NADP + SAM = CIS-DELTA-37-ENOYL-DIMETHY-HYDROXY-C56-ACYL-ACP + NADPH + SAH	ML1900	# EC: 2.1.1.-
R636	CIS-DELTA-37-ENOYL-DIMETHY-HYDROXY-C56-ACYL-ACP + 2.0 NADP + SAM = 2.0 NADPH + SAH + TRANS-KETO-MEROACYL-ACP	ML2426	# EC: 2.1.1.79
R637	ATP + 0.1 CIS-KETO-MEROACYL-ACP + 0.8 CYCLOPROPYL-MEROACYL-ACP + 0.1 TRANS-KETO-MEROACYL-ACP = ACP + MEROACYL-AMP + PI	ML0100	# EC: 6.2.1.-
R638	HEXACOSANOYL-COA-CO2 + MEROACYL-AMP = AMP + C78-3-OXY-MYCOLATE-ENZ + CO2 + COA	ML0101	# EC: No EC
R639	C78-3-OXY-MYCOLATE-ENZ + NADPH = C78MYCOLATE-ENZ	orphan	# EC: No EC
R640	C78MYCOLATE-ENZ + PPM = C78MYCOLATE-PP	ML0099	# EC: No EC
R641	C78MYCOLATE-PP + TRE6P = PPM + TREHALOSEMONOMYCOLATE-P	orphan	# EC: No EC
R642	TREHALOSEMONOMYCOLATE-P = PI + TREHALOSEMONOMYCOLATE(CY)	ML0393	# EC: 3.-.-.- OR 3.1.3.12
R643	COA = MAS	orphan	# EC: No EC
R644	0.25 DOCOSANOYL-ACP + 0.25 EICOSANOYL-ACP + MAS + 0.25 OCTACOSANOYL-ACP + 0.25 TETRACOSANOYL-ACP = ACP + ACYL-MAS	ML0138	# EC: 6.2.1.-
R645	ACYL-MAS + 8.0 NADPH + 4.0 SMMALONYLCOA = 4.0 CO2 + 4.0 COA + MYCOCEROSOYL-MAS + 8.0 NADP	ML0139	# EC: No EC
R649	HEXADECANOYL-ACP + 2.0 NADPH + SMMALONYLCOA = CO2 + COA + 2.0 NADP + TUBERCULOSTEROYL-ACP	ML0139	# EC: No EC
R650	CHOR = HBA + PYR	ML0133	# EC: 4.-.-.-
R651	ATP + DOCOSANOYL-COA + 3.0 MALCOA + 5.0 NADPH + 2.0 SMMALONYLCOA = AMP + 5.0 CO2 + 5.0 NADP + PHTHIODIOLONE-A + PPI	ML2357 AND ML2356 AND ML2355 AND ML2354 AND ML2353	# EC: No EC
R652	NADPH + PHTHIODIOLONE-A = NADP + PTT	ML0131	# EC: 1.-.-.-
R653	PTT + SAM = PTC + SAH	ML0130	# EC: 2.1.1.-
R654	2.0 MYCOCEROSOYL-MAS + PTC = DIM-CYTO + 2.0 MAS	ML2349	# EC: No EC
R655	ATP + HBA + 8.0 MALCOA + 16.0 NADPH = AMP + 9.0 CO2 + 7.0 COA + PHPAA-COA + PPI	ML0135	# EC:
R656	3.0 MALCOA + PHPAA-COA + 2.0 SMMALONYLCOA = 5.0 CO2 + 5.0 COA + PHENOLPHTHIODIOLONE-A	ML2357 AND ML2356 AND ML2355 AND ML2354 AND ML2353 AND ML2358 AND ML0138	# EC:
R657	NADPH + PHENOLPHTHIODIOLONE-A = NADP + PPTT	ML0131	# EC: 1.-.-.-
R658	PPTT + SAM = PPTC + SAH	ML0130	# EC: 2.1.1.-
R659	2.0 MYCOCEROSOYL-MAS + PPTC = 2.0 MAS + PHDIM-CYTO	ML2349	# EC: No EC
R660	PHDIM-CYTO = PHDIM	ML0137 AND ML2352 AND ML2351 AND ML2350	# EC:
R661	DTDPRHAM + PHDIM = DTDP + PHDIMRHAM1	ML0125	# EC: 2.4.1.-
R662	DTDPRHAM + PHDIMRHAM1 = DTDP + PHDIMRHAM2	ML0128 OR ML0125	# EC: 2.4.1.-
R663	PHDIMRHAM2 + SAM = MYCOSIDE_B + SAH	ML0127 AND ML0126	# EC: 2.1.1.-
R663b	SAM + bDGLC = GLCP + SAH	ML2346 AND ML2347	# EC: No EC
R672	6.0 NADPH + OCTADECANOYL-COA + 3.0 RMMALONYLACP = 2.0 ACP + 3.0 CO2 + COA + MYCOLIPANOIC-ACP + 6.0 NADP	orphan	# EC:
R673	5.0 NADPH + OCTADECANOYL-COA + 3.0 RMMALONYLACP = 2.0 ACP + 3.0 CO2 + COA + MYCOLIPENOYL-ACP + 5.0 NADP	ML1230	# EC:
R674	4.0 NADPH + OCTADECANOYL-COA + 3.0 RMMALONYLACP = 2.0 ACP + 3.0 CO2 + COA + MYCOLIPDIENOYL-ACP + 4.0 NADP	ML1231	# EC:
R678	G3P + PYR = CO2 + DX5P	ML1038	# EC: 2.2.1.7
R679	DX5P + NADPH = MDE4P + NADP	ML1583	# EC: 1.1.1.267
R680	CTP + MDE4P = CDPMDE + PPI	ML0321	# EC: 2.7.7.60
R681	ATP + CDPMDE = 2PCDPMDE + ADP	ML0242	# EC: 2.7.1.148
R682	2PCDPMDE = CMP + MDECPP	ML0322	# EC: 4.6.1.12
R683	MDECPP + NADH = HMB4PP + NAD	ML1581	# EC: 1.17.4.3
R684	HMB4PP + NADH = IPP + NAD	ML1938	# EC: No EC
R684b	HMB4PP + NADH = DMPP + NAD	Rv3382c OR Rv1110	# EC: No EC
R686	DMPP + IPP = GPP + PPI	orphan	# EC: 2.5.1.1
R687	GPP + IPP = FPP + PPI	ML2467	# EC: 2.5.1.10
R688	FPP + IPP = GGPP + PPI	orphan	# EC: 2.5.1.29
R689	GGPP + IPP = PPI + PPPP	orphan	# EC:
R690	IPP + PPPP = HPPP + PPI	orphan	# EC: 2.5.1.33
R691	HPPP + IPP = HEPPP + PPI	ML2277	# EC: 2.5.1.30
R692	HEPPP + IPP = OPP + PPI	orphan	# EC: 2.5.1.30
R693	IPP + OPP = NPP + PPI	orphan	# EC: 2.5.1.11
R694	FPP + 7.0 IPP = DPP	ML0634	# EC: 2.5.1.31
R695	DPP + PRPP = DPPPR + PPI	ML0095	# EC: No EC
R696	DPPPR = DPPR + PI	orphan	# EC: No EC
R697	DPPR = ARAFDPP	ML0109 AND ML0108	# EC: 1.-.-.-
R698	ALA = DALA	ML0375	# EC: 5.1.1.1
R699	ATP + 2.0 DALA = ADP + ALAALA + PI	ML1678	# EC: 6.3.2.4
R700	DPP + UDPNAG = NAGDPP + UMP	orphan	# EC: No EC
R701	DTDPRHAM + NAGDPP = DTDP + RHAMNAGDPP	ML0752	# EC: 2.-.-.-
R702	RHAMNAGDPP + 30.0 UDPGALF = GALACTANDPP + 30.0 UDP	ML0093	# EC: 2.-.-.-
R705	ARAFDPP + GALACTANDPP = ARA[1]GALACTANDPP + DPP	ML0107	# EC: 2.4.2.34
R706	70.0 ARAFDPP + ARA[1]GALACTANDPP = ARABINOGALACTANDPP + 70.0 DPP	ML0105 OR ML0104	# EC: 2.4.2.34
R707	DTTP + G1P = DTDPGLC + PPI	ML2503	# EC: 2.7.7.24
R708	DTDPGLC = DTDP4DH6DGLC	ML1964 OR ML0204	# EC: 4.2.1.46
R709	DTDP4DH6DGLC = DTDP4DH6DMAN	ML1965	# EC: 5.1.3.13
R710	DTDP4DH6DMAN + NADPH = DTDPRHAM + NADP	ML0760	# EC: 1.1.1.133
R711	UDPGAL = UDPGALF	ML0092	# EC: 5.4.99.9
R712	F6P + GLN = GA6P + GLU	ML0371	# EC: 2.6.1.16
R713	GLU = DGLU	ML1172	# EC: 5.1.1.3
R714	GA6P = F6P + NH3	orphan	# EC: 3.5.99.6
R715	GA1P = GA6P	orphan	# EC: 5.4.2.2
R716	ACCOA + GA1P = COA + NAGA1P	orphan	# EC: 2.3.1.157
R717	NAGA1P + UTP = PPI + UDPNAG	ML0249	# EC: 2.7.7.23
R718	PEP + UDPNAG = UDPNAGPEE	ML1150	# EC: 2.5.1.7
R719	NADPH + UDPNAGPEE = NADP + UDPNAM	ML2447	# EC: 1.1.1.158
R723	ATP + GLY + UDPNAM = ADP + PI + UDP[NAM]GLY	ML0915	# EC: 6.3.2.8
R724	ATP + DGLU + UDP[NAM]GLY = ADP + PI + UDP[NAM]GLYGLU	ML0912	# EC: 6.3.2.9
R725	ATP + MDAPIM + UDP[NAM]GLYGLU = ADP + PI + UDP[NAM]GGMDAPIM	ML0909	# EC: 6.3.2.13
R726	ALAALA + ATP + UDP[NAM]GGMDAPIM = ADP + PI + UDP[NAM]GGMDAPIMAA	ML0910	# EC: 6.3.2.15
R727	DPP + UDP[NAM]GGMDAPIMAA = LIPID1 + UMP	ML0911	# EC: 2.7.8.13
R728	LIPID1 + UDPNAG = LIPID2 + UDP	ML0914	# EC: 2.4.1.-
R729	ATP + LIPID2 + NH3 = ADP + LIPID2-AMIDATED + PI	orphan	# EC:
R730	LIPID2-AMIDATED = DPP + PEPTIDOGLYCAN	orphan	# EC:
R731	ARABINOGALACTANDPP + 30.0 PEPTIDOGLYCAN = ARABINOGALACTAN_PEPTIDOGLYCAN + DPP	orphan	# EC:
PROT	1.324 ALA + 0.696 ARG + 0.213 ASN + 0.537 ASP + 40.74 ATP + 0.094 CYS + 0.283 GLN + 0.429 GLU + 0.958 GLY + 0.208 HIS + 0.389 ILE + 0.899 LEU + 0.192 LYS + 0.173 MET + 0.26 PHE + 0.56 PRO + 0.541 SER + 0.556 THR + 0.132 TRP + 0.187 TYR + 0.832 VAL = PROTEIN	orphan	# EC:
RNAr	1.98 ATP + 0.708 CTP + 1.13 GTP + 0.641 UTP = 1.25 ADP + 1.25 PI + 3.21 PPI + RNA	orphan	# EC:
DNAr	4.44 ATP + 0.557 DATP + 1.061 DCTP + 1.061 DGTP + 0.557 DTTP = 4.44 ADP + DNA + 4.44 PI + 3.24 PPI	orphan	# EC:
SM_MOL	0.012 ACP + 0.163 COA + 0.159 FAD + 0.001 FE2 + 0.001 FE3 + 0.001 FERI + 0.001 FERO + 0.274 FMN + 0.01 HEME-FE2 + 0.01 HEME-FE3 + 0.012 LIPO + 0.163 MAS + 0.012 MBT-HOLO + 0.146 MK + 0.188 NAD + 0.168 NADP = SMALLMOLECULES	orphan	# EC:
PEr	1.23 PS = 1.23 CO2 + PE	ML0311	# EC: 4.1.1.65
TAG	0.11 9-HEXADECENOYL-COA + 0.11 9-OCTADECENOYL-COA + 1.16 DAG + 0.11 EICOSANOYL-COA + 0.11 HEXACOSANOYL-COA + 0.22 HEXADECANOYL-COA + 0.11 NONADECANOYL-COA + 0.11 OCTADECANOYL-COA + 0.11 PENTADECANOYL-COA + 0.11 TETRACOSANOYL-COA = 1.1 COA + 1.1 PI + TAGbio	orphan	# EC:
PIMSr	0.082 AC2PIM1 + 0.082 AC2PIM2 + 0.082 AC3PIM5 + 0.082 AC4PIM6 + 0.082 AC4PIM7 = PIMS	orphan	# EC:
LAMr	4.5 ARAFDPP + 0.064 LM = 4.5 DPP + LAM	ML0106	# EC: 2.4.2.34
MAPCr	0.008 ARABINOGALACTAN_PEPTIDOGLYCAN + 0.238 TREHALOSEMONOMYCOLATE = MAPC + 0.238 TRE	ML0097 AND ML2028 AND ML2655	# EC:
P-L-GLXr	3.4 GLN + 3.4 GLU = P-L-GLX	ML0925	# EC: 6.3.1.2
CLr	0.647 CDPDG + 0.647 PG = CL + 0.647 CMP	ML2081	# EC: 2.7.8.-
LMr	0.2 AC3PIM2 + 3.6 PPM = 3.6 DPP + LM	orphan	# EC: 2.4.1.-
TDM	0.522 TREHALOSEMONOMYCOLATE(CY) = 0.522 TRE + TREHALOSEDIMYCOLATE	ML0097 AND ML2028 AND ML2655	# EC: 2.3.1.-
TMM	0.48 ATP + 0.48 TREHALOSEMONOMYCOLATE(CY) = 0.48 ADP + 0.48 PI + TREHALOSEMONOMYCOLATE	( ML1114 AND ML1113 ) OR ML2084	# EC:
DAT	1.38 MYCOLIPENOYL-ACP + 0.69 TRE6P = 1.38 ACP + DIACYLTREHALOSE	orphan	# EC: hypothetical
PAT	0.334 MYCOLIPANOIC-ACP + 0.668 MYCOLIPDIENOYL-ACP + 0.668 MYCOLIPENOYL-ACP + 0.334 TRE6P = 1.67 ACP + POLYACYLTREHALOSE	orphan	# EC: hypothetical
DIMr	0.436 DIM-CYTO = DIM	ML0137 AND ML2352 AND ML2351 AND ML2350	# EC:
PGL	0.259 DTDP + 0.259 GLCP + 0.259 MYCOSIDE_B + 0.778 SAM = PGL-1 + 0.778 SAH	ML2348	# EC: 2.4.-.-
BIOMASS1	47.0 ATP + 0.007 CL + 0.001 DIACYLTREHALOSE + 0.002 DIM + 0.022 DNA + 0.186 LAM + 0.054 LM + 0.208 MAPC + 0.035 P-L-GLX + 0.006 PE + 0.029 PGL-1 + 0.04 PIMS + 0.001 POLYACYLTREHALOSE + 0.214 PROTEIN + 0.036 RNA + 0.05 SMALLMOLECULES + 0.016 TAGbio + 0.001 TREHALOSEDIMYCOLATE + 0.001 TREHALOSEMONOMYCOLATE = 47.0 ADP + BIOMASS + 47.0 PI	orphan	# EC:
BXT	BIOMASS = BIOMASS_b	orphan	# EC:
R800	NH3_e = NH3	orphan	# EC: No EC
R801	H + NO3_e = NO3	orphan	# EC: No EC
R802	H + NO2_e = NO2	orphan	# EC: No EC
R803	NO2_e = NO2	orphan	# EC: No EC
R804	O2_e = O2	orphan	# EC: No EC
R805	CO2_e = CO2	orphan	# EC: No EC
R806	FOR = FOR_e	orphan	# EC: No EC
R807	GLYCOLATE_e = GLYCOLATE	orphan	# EC: No EC
R808	AC_e = AC	orphan	# EC: No EC
R809	ACAL_e = ACAL	orphan	# EC: No EC
R810	AN_e = AN	orphan	# EC: No EC
R811	CITR_e = CITR	orphan	# EC: No EC
R812	GL_e = GL	orphan	# EC: No EC
R814	GN_e = GN	orphan	# EC: No EC
R815	HYXN_e = HYXN	orphan	# EC: No EC
R816	NAC_e = NAC	orphan	# EC: No EC
R817	T3_e = T3	orphan	# EC: No EC
R818	UREA_e = UREA	orphan	# EC: No EC
R819	XAN_e = XAN	orphan	# EC: No EC
R820	ALA_e + ATP = ADP + ALA	orphan	# EC: No EC
R821	ARG_e + ATP = ADP + ARG + PI	orphan	# EC: No EC
R822	ASN_e + ATP = ADP + ASN + PI	orphan	# EC: No EC
R823	ASP_e + ATP = ADP + ASP + PI	ML1304 OR ML1305	# EC: No EC
R824	ATP + SUC_e = ADP + PI + SUC	orphan	# EC: No EC
R825	ATP + CELB_e = ADP + CELB + PI	orphan	# EC: No EC
R826	ATP + CYS_e = ADP + CYS + PI	orphan	# EC: No EC
R827	ATP + DAPIM_e = ADP + DAPIM + PI	orphan	# EC: No EC
R828	ATP + DGLU_e = ADP + DGLU + PI	orphan	# EC: No EC
R829	ATP + GLN_e = ADP + GLN + PI	ML0303	# EC: No EC
R830	ATP + GLU_e = ADP + GLU + PI	orphan	# EC: No EC
R831	ATP + HIS_e = ADP + HIS + PI	ML0303	# EC: No EC
R832	ATP + ILE_e = ADP + ILE + PI	orphan	# EC: No EC
R833	ATP + LEU_e = ADP + LEU + PI	orphan	# EC: No EC
R834	ATP + LYS_e = ADP + LYS + PI	orphan	# EC: No EC
R835	ATP + MET_e = ADP + MET + PI	orphan	# EC: No EC
R836	ATP + MLT_e = ADP + MLT + PI	orphan	# EC: No EC
R837	ATP + ORN_e = ADP + ORN + PI	orphan	# EC: No EC
R838	ATP + PI_e = ADP + 2.0 PI	( ML2093 AND ML2094 ) OR ( ML2095 AND ML2093 AND ML2095 )	# EC: No EC
R840	ATP + RIB_e = ADP + PI + RIB	orphan	# EC: No EC
R841	ATP + SLF_e = ADP + PI + SLF	ML0615	# EC: No EC
R842	ATP + THR_e = ADP + PI + THR	orphan	# EC: No EC
R843	ATP + VAL_e = ADP + PI + VAL	orphan	# EC: No EC
R844	AC_e + H = AC	orphan	# EC: No EC
R845	AD_e + H = AD	orphan	# EC: No EC
R846	ADN_e + H = ADN	orphan	# EC: No EC
R847	AKG_e + H = AKG	orphan	# EC: No EC
R848	ASP_e + H = ASP	orphan	# EC: No EC
R849	ASP_e + 2.0 H = ASP	orphan	# EC: No EC
R850	ASP_e + 3.0 H = ASP	orphan	# EC: No EC
R851	CIT_e + 3.0 H = CIT	orphan	# EC: No EC
R852	DA_e + H = DA	orphan	# EC: No EC
R853	DALA_e + H = DALA	orphan	# EC: No EC
R854	DC_e + H = DC	orphan	# EC: No EC
R855	DIN_e + H = DIN	orphan	# EC: No EC
R856	DT_e + H = DT	orphan	# EC: No EC
R857	DU_e + H = DU	orphan	# EC: No EC
R858	ETH_e + H = ETH	orphan	# EC: No EC
R859	FUM_e + 2.0 H = FUM	orphan	# EC: No EC
R860	FUM_e + 3.0 H = FUM	orphan	# EC: No EC
R861	GABA_e + H = GABA	orphan	# EC: No EC
R862	GLAC_e + H = GLAC	orphan	# EC: No EC
R863	GLC_e + H = GLC	orphan	# EC: No EC
R864	GLU_e + H = GLU	orphan	# EC: No EC
R865	GLUC_e + H = GLUC	orphan	# EC: No EC
R866	GLY_e + H = GLY	orphan	# EC: No EC
R867	GSN_e + H = GSN	orphan	# EC: No EC
R868	H + HIS_e = HIS	orphan	# EC: No EC
R869	HIS = H + HIS_e	orphan	# EC: No EC
R870	H + ILE_e = ILE	orphan	# EC: No EC
R871	ILE = H + ILE_e	orphan	# EC: No EC
R872	H + INS_e = INS	orphan	# EC: No EC
R873	H + LAC_e = LAC	orphan	# EC: No EC
R874	H + LEU_e = LEU	orphan	# EC: No EC
R875	LEU = H + LEU_e	orphan	# EC: No EC
R876	H + LLAC_e = LLAC	orphan	# EC: No EC
R877	H + LYS_e = LYS	orphan	# EC: No EC
R878	LYS = H + LYS_e	orphan	# EC: No EC
R879	2.0 H + MAL_e = MAL	orphan	# EC: No EC
R880	3.0 H + MAL_e = MAL	orphan	# EC: No EC
R881	H + PHE_e = PHE	orphan	# EC: No EC
R882	H + PI_e = PI	orphan	# EC: No EC
R883	H + PRO_e = PRO	orphan	# EC: No EC
R884	PRO = H + PRO_e	orphan	# EC: No EC
R885	H + PYR_e = PYR	orphan	# EC: No EC
R886	H + SER_e = SER	orphan	# EC: No EC
R887	SER = H + SER_e	orphan	# EC: No EC
R888	2.0 H + SUCC_e = SUCC	orphan	# EC: No EC
R889	3.0 H + SUCC_e = SUCC	orphan	# EC: No EC
R890	SUCC = H + SUCC_e	orphan	# EC: No EC
R891	H + THR_e = THR	orphan	# EC: No EC
R892	THR = H + THR_e	orphan	# EC: No EC
R893	H + TRP_e = TRP	orphan	# EC: No EC
R894	H + TYR_e = TYR	orphan	# EC: No EC
R895	H + URA_e = URA	orphan	# EC: No EC
R896	H + URI_e = URI	orphan	# EC: No EC
R897	H + VAL_e = VAL	orphan	# EC: No EC
R898	VAL = H + VAL_e	orphan	# EC: No EC
R899	FRU_e + PEP = F6P + PYR	orphan	# EC: No EC
R900	FRU_e + PEP = F1P + PYR	orphan	# EC: 2.7.1.69
R901	MAN_e + PEP = MAN6P + PYR	orphan	# EC: 2.7.1.69
R901_b	MAN_e + PEP = MAN1P + PYR	orphan	# EC: 2.7.1.69
R902	PEP + TRE_e = PYR + TRE6P	orphan	# EC: 2.7.1.69
R903	CADA + H + LYS_e = CADA_e + LYS	orphan	# EC: No EC
R904	CIT_e + SUCC = CIT + SUCC_e	orphan	# EC: No EC
R905	FUM_e + SUCC = FUM + SUCC_e	orphan	# EC: No EC
R906	GL3P_e + PI = GL3P + PI_e	orphan	# EC: No EC
R907	PROPANOATE_e = PROPANOATE	orphan	# EC: No EC
R908	HEXANOATE_e = HEXANOATE	orphan	# EC: No EC
R909	HEXACOSANOATE_e = HEXACOSANOATE	orphan	# EC: No EC
R910	TETRACOSANOATE_e = TETRACOSANOATE	orphan	# EC: No EC
R911	TETRADECANOATE_e = TETRADECANOATE	orphan	# EC: No EC
R912	EICOSANOATE_e = EICOSANOATE	orphan	# EC: No EC
R913	PENTADECANOATE_e = PENTADECANOATE	orphan	# EC: No EC
R914	HEPTADECANOATE_e = HEPTADECANOATE	orphan	# EC: No EC
R915	NONADECANOATE_e = NONADECANOATE	orphan	# EC: No EC
R916	HEXADECANOATE_e = HEXADECANOATE	orphan	# EC: No EC
R917	9-HEXADECENOATE_e = 9-HEXADECENOATE	orphan	# EC: No EC
R918	9-OCTADECENOATE_e = 9-OCTADECENOATE	orphan	# EC: No EC
R919	PENTADECANOATE_e = PENTADECANOATE	orphan	# EC: No EC
R920	DODECANOATE_e = DODECANOATE	orphan	# EC: No EC
R921	TAG_e = TAGcat	orphan	# EC: No EC
R922	PHOSPHATIDYLCHOLINE_e = PHOSPHATIDYLCHOLINE	orphan	# EC: No EC
R923	ATP + FE3_e + MBTSEC + MBTWALL = ADP + FE3 + PI	orphan	# EC: No EC
R924	CIT_e + FE3_e = CIT + FE3	orphan	# EC: No EC
R925	BIOTIN_e = BIOTIN	orphan	# EC: No EC
R926	CO-II_e = CO-II	orphan	# EC: No EC
R927	MO2_e = MO2	orphan	# EC: No EC
R928	BSA = 0.05 ALA_e + 0.05 ARG_e + 0.05 ASN_e + 0.05 ASP_e + 0.05 CYS_e + 0.05 GLN_e + 0.05 GLU_e + 0.05 GLY_e + 0.05 HIS_e + 0.05 ILE_e + 0.05 LEU_e + 0.05 LYS_e + 0.05 MET_e + 0.05 PHE_e + 0.05 PRO_e + 0.05 SER_e + 0.05 THR_e + 0.05 TRP_e + 0.05 TYR_e + 0.05 VAL_e	orphan	# EC: No EC
R929	ELECTROPHILE-X_e = ELECTROPHILE-X	orphan	# EC: No EC
R930	H2X_e = H2X	orphan	# EC: No EC
R931	N-ACETYL-S-CONJUGATE_e = N-ACETYL-S-CONJUGATE	orphan	# EC: No EC
R932	CHOLESTEROL_e = CHOLESTEROL	ML1892c	# EC: No EC
R933	CHOLESTEROL + COA = 4ANDROSTENEDIONE + ACCOA + PROPIONYLCOA	orphan	# EC: No EC
R933_2	4ANDROSTENEDIONE + COA = CHOLESTEROL-INT + PROPIONYLCOA	orphan	# EC: No EC
R933_3	CHOLESTEROL-INT = PYR	orphan	# EC: No EC
R934	G1P_e = G1P	orphan	# EC: No EC
R935	H2O2 = H2O2_e	orphan	# EC: No EC
R936	THF_e = THF	orphan	# EC: No EC
R937	COB-I_e = COB-I	orphan	# EC: No EC
R938	PROTOPORPHYRINOGEN_e = PROTOPORPHYRINOGEN	orphan	# EC: No EC
R939	PNTO_e = PNTO	orphan	# Ec: No EC
R940	D6PGL_e = D6PGL	orphan	# EC: No EC
R941	2MBUTCOA_e = 2MBUTCOA	orphan	# EC: No EC
R942	3MBUTCOA_e = 3MBUTCOA	orphan	# EC: No EC
R943	ACETYLP_e = ACETYLP	orphan	# EC: No EC
R944	GLAL_e = GLAL	orphan	# EC: No EC
R945	MOLYBDOPTERIN_e = MOLYBDOPTERIN	orphan	# EC: No EC
R946	bDG6P_e = bDG6P	orphan	# EC: No EC
R947	ACTAC_e = ACTAC	orphan	# EC: No EC
R948	OBUT_e = OBUT	orphan	# EC: No EC
R949	GA1P_e = GA1P	orphan	# EC: No EC
R950	FRU_e = FRU	orphan	# EC: No EC
R951	DECANOATE_e = DECANOATE	orphan	# EC: No EC
R952	DOCOSANOATE_e = DOCOSANOATE	orphan	# EC: No EC
R_EX_NH3	NH3_e = NH3_b	#Exchange: NH3_e = NH3_b
R_EX_NO3	NO3_e = NO3_b	#Exchange: NO3_e = NO3_b
R_EX_NO2	NO2_e = NO2_b	#Exchange: NO2_e = NO2_b
R_EX_O2	O2_e = O2_b	#Exchange: O2_e = O2_b
R_EX_CO2	CO2_e = CO2_b	#Exchange: CO2_e = CO2_b
R_EX_FOR	FOR_e = FOR_b	#Exchange: FOR_e = FOR_b
R_EX_GLYCOLATE	GLYCOLATE_e = GLYCOLATE_b	#Exchange: GLYCOLATE_e = GLYCOLATE_b
R_EX_AC	AC_e = AC_b	#Exchange: AC_e = AC_b
R_EX_ACAL	ACAL_e = ACAL_b	#Exchange: ACAL_e = ACAL_b
R_EX_AN	AN_e = AN_b	#Exchange: AN_e = AN_b
R_EX_CITR	CITR_e = CITR_b	#Exchange: CITR_e = CITR_b
R_EX_GL	GL_e = GL_b	#Exchange: GL_e = GL_b
R_EX_GN	GN_e = GN_b	#Exchange: GN_e = GN_b
R_EX_HYXN	HYXN_e = HYXN_b	#Exchange: HYXN_e = HYXN_b
R_EX_NAC	NAC_e = NAC_b	#Exchange: NAC_e = NAC_b
R_EX_T3	T3_e = T3_b	#Exchange: T3_e = T3_b
R_EX_UREA	UREA_e = UREA_b	#Exchange: UREA_e = UREA_b
R_EX_XAN	XAN_e = XAN_b	#Exchange: XAN_e = XAN_b
R_EX_ALA	ALA_e = ALA_b	#Exchange: ALA_e = ALA_b
R_EX_ARG	ARG_e = ARG_b	#Exchange: ARG_e = ARG_b
R_EX_ASN	ASN_e = ASN_b	#Exchange: ASN_e = ASN_b
R_EX_ASP	ASP_e = ASP_b	#Exchange: ASP_e = ASP_b
R_EX_SUC	SUC_e = SUC_b	#Exchange: SUC_e = SUC_b
R_EX_CELB	CELB_e = CELB_b	#Exchange: CELB_e = CELB_b
R_EX_CYS	CYS_e = CYS_b	#Exchange: CYS_e = CYS_b
R_EX_DAPIM	DAPIM_e = DAPIM_b	#Exchange: DAPIM_e = DAPIM_b
R_EX_DGLU	DGLU_e = DGLU_b	#Exchange: DGLU_e = DGLU_b
R_EX_GLN	GLN_e = GLN_b	#Exchange: GLN_e = GLN_b
R_EX_GLU	GLU_e = GLU_b	#Exchange: GLU_e = GLU_b
R_EX_HIS	HIS_e = HIS_b	#Exchange: HIS_e = HIS_b
R_EX_ILE	ILE_e = ILE_b	#Exchange: ILE_e = ILE_b
R_EX_LEU	LEU_e = LEU_b	#Exchange: LEU_e = LEU_b
R_EX_LYS	LYS_e = LYS_b	#Exchange: LYS_e = LYS_b
R_EX_MET	MET_e = MET_b	#Exchange: MET_e = MET_b
R_EX_MLT	MLT_e = MLT_b	#Exchange: MLT_e = MLT_b
R_EX_ORN	ORN_e = ORN_b	#Exchange: ORN_e = ORN_b
R_EX_PI	PI_e = PI_b	#Exchange: PI_e = PI_b
R_EX_RIB	RIB_e = RIB_b	#Exchange: RIB_e = RIB_b
R_EX_SLF	SLF_e = SLF_b	#Exchange: SLF_e = SLF_b
R_EX_THR	THR_e = THR_b	#Exchange: THR_e = THR_b
R_EX_VAL	VAL_e = VAL_b	#Exchange: VAL_e = VAL_b
R_EX_AD	AD_e = AD_b	#Exchange: AD_e = AD_b
R_EX_ADN	ADN_e = ADN_b	#Exchange: ADN_e = ADN_b
R_EX_AKG	AKG_e = AKG_b	#Exchange: AKG_e = AKG_b
R_EX_CIT	CIT_e = CIT_b	#Exchange: CIT_e = CIT_b
R_EX_DA	DA_e = DA_b	#Exchange: DA_e = DA_b
R_EX_DALA	DALA_e = DALA_b	#Exchange: DALA_e = DALA_b
R_EX_DC	DC_e = DC_b	#Exchange: DC_e = DC_b
R_EX_DIN	DIN_e = DIN_b	#Exchange: DIN_e = DIN_b
R_EX_DT	DT_e = DT_b	#Exchange: DT_e = DT_b
R_EX_DU	DU_e = DU_b	#Exchange: DU_e = DU_b
R_EX_ETH	ETH_e = ETH_b	#Exchange: ETH_e = ETH_b
R_EX_FUM	FUM_e = FUM_b	#Exchange: FUM_e = FUM_b
R_EX_GABA	GABA_e = GABA_b	#Exchange: GABA_e = GABA_b
R_EX_GLAC	GLAC_e = GLAC_b	#Exchange: GLAC_e = GLAC_b
R_EX_GLC	GLC_e = GLC_b	#Exchange: GLC_e = GLC_b
R_EX_GLUC	GLUC_e = GLUC_b	#Exchange: GLUC_e = GLUC_b
R_EX_GLY	GLY_e = GLY_b	#Exchange: GLY_e = GLY_b
R_EX_GSN	GSN_e = GSN_b	#Exchange: GSN_e = GSN_b
R_EX_INS	INS_e = INS_b	#Exchange: INS_e = INS_b
R_EX_LAC	LAC_e = LAC_b	#Exchange: LAC_e = LAC_b
R_EX_LLAC	LLAC_e = LLAC_b	#Exchange: LLAC_e = LLAC_b
R_EX_MAL	MAL_e = MAL_b	#Exchange: MAL_e = MAL_b
R_EX_PHE	PHE_e = PHE_b	#Exchange: PHE_e = PHE_b
R_EX_PRO	PRO_e = PRO_b	#Exchange: PRO_e = PRO_b
R_EX_PYR	PYR_e = PYR_b	#Exchange: PYR_e = PYR_b
R_EX_SER	SER_e = SER_b	#Exchange: SER_e = SER_b
R_EX_SUCC	SUCC_e = SUCC_b	#Exchange: SUCC_e = SUCC_b
R_EX_TRP	TRP_e = TRP_b	#Exchange: TRP_e = TRP_b
R_EX_TYR	TYR_e = TYR_b	#Exchange: TYR_e = TYR_b
R_EX_URA	URA_e = URA_b	#Exchange: URA_e = URA_b
R_EX_URI	URI_e = URI_b	#Exchange: URI_e = URI_b
R_EX_FRU	FRU_e = FRU_b	#Exchange: FRU_e = FRU_b
R_EX_MAN	MAN_e = MAN_b	#Exchange: MAN_e = MAN_b
R_EX_TRE	TRE_e = TRE_b	#Exchange: TRE_e = TRE_b
R_EX_CADA	CADA_e = CADA_b	#Exchange: CADA_e = CADA_b
R_EX_GL3P	GL3P_e = GL3P_b	#Exchange: GL3P_e = GL3P_b
R_EX_PROPANOATE	PROPANOATE_e = PROPANOATE_b	#Exchange: PROPANOATE_e = PROPANOATE_b
R_EX_HEXANOATE	HEXANOATE_e = HEXANOATE_b	#Exchange: HEXANOATE_e = HEXANOATE_b
R_EX_HEXACOSANOATE	HEXACOSANOATE_e = HEXACOSANOATE_b	#Exchange: HEXACOSANOATE_e = HEXACOSANOATE_b
R_EX_TETRACOSANOATE	TETRACOSANOATE_e = TETRACOSANOATE_b	#Exchange: TETRACOSANOATE_e = TETRACOSANOATE_b
R_EX_TETRADECANOATE	TETRADECANOATE_e = TETRADECANOATE_b	#Exchange: TETRADECANOATE_e = TETRADECANOATE_b
R_EX_EICOSANOATE	EICOSANOATE_e = EICOSANOATE_b	#Exchange: EICOSANOATE_e = EICOSANOATE_b
R_EX_PENTADECANOATE	PENTADECANOATE_e = PENTADECANOATE_b	#Exchange: PENTADECANOATE_e = PENTADECANOATE_b
R_EX_HEPTADECANOATE	HEPTADECANOATE_e = HEPTADECANOATE_b	#Exchange: HEPTADECANOATE_e = HEPTADECANOATE_b
R_EX_NONADECANOATE	NONADECANOATE_e = NONADECANOATE_b	#Exchange: NONADECANOATE_e = NONADECANOATE_b
R_EX_HEXADECANOATE	HEXADECANOATE_e = HEXADECANOATE_b	#Exchange: HEXADECANOATE_e = HEXADECANOATE_b
R_EX_9-HEXADECENOATE	9-HEXADECENOATE_e = 9-HEXADECENOATE_b	#Exchange: 9-HEXADECENOATE_e = 9-HEXADECENOATE_b
R_EX_9-OCTADECENOATE	9-OCTADECENOATE_e = 9-OCTADECENOATE_b	#Exchange: 9-OCTADECENOATE_e = 9-OCTADECENOATE_b
R_EX_DODECANOATE	DODECANOATE_e = DODECANOATE_b	#Exchange: DODECANOATE_e = DODECANOATE_b
R_EX_TAG	TAG_e = TAG_b	#Exchange: TAG_e = TAG_b
R_EX_PHOSPHATIDYLCHOLINE	PHOSPHATIDYLCHOLINE_e = PHOSPHATIDYLCHOLINE_b	#Exchange: PHOSPHATIDYLCHOLINE_e = PHOSPHATIDYLCHOLINE_b
R_EX_FE3	FE3_e = FE3_b	#Exchange: FE3_e = FE3_b
R_EX_BIOTIN	BIOTIN_e = BIOTIN_b	#Exchange: BIOTIN_e = BIOTIN_b
R_EX_CO-II	CO-II_e = CO-II_b	#Exchange: CO-II_e = CO-II_b
R_EX_MO2	MO2_e = MO2_b	#Exchange: MO2_e = MO2_b
R_EX_ELECTROPHILE-X	ELECTROPHILE-X_e = ELECTROPHILE-X_b	#Exchange: ELECTROPHILE-X_e = ELECTROPHILE-X_b
R_EX_H2X	H2X_e = H2X_b	#Exchange: H2X_e = H2X_b
R_EX_N-ACETYL-S-CONJUGATE	N-ACETYL-S-CONJUGATE_e = N-ACETYL-S-CONJUGATE_b	#Exchange: N-ACETYL-S-CONJUGATE_e = N-ACETYL-S-CONJUGATE_b
R_EX_CHOLESTEROL	CHOLESTEROL_e = CHOLESTEROL_b	#Exchange: CHOLESTEROL_e = CHOLESTEROL_b
R_EX_G1P	G1P_e = G1P_b	#Exchange: G1P_e = G1P_b
R_EX_H2O2	H2O2_e = H2O2_b	#Exchange: H2O2_e = H2O2_b
R_EX_THF	THF_e = THF_b	#Exchange: THF_e = THF_b
R_EX_COB-I	COB-I_e = COB-I_b	#Exchange: COB-I_e = COB-I_b
R_EX_PROTOPORPHYRINOGEN	PROTOPORPHYRINOGEN_e = PROTOPORPHYRINOGEN_b	#Exchange: PROTOPORPHYRINOGEN_e = PROTOPORPHYRINOGEN_b
R_EX_PNTO	PNTO_e = PNTO_b	#Exchange: PNTO_e = PNTO_b
R_EX_D6PGL	D6PGL_e = D6PGL_b	#Exchange: D6PGL_e = D6PGL_b
R_EX_2MBUTCOA	2MBUTCOA_e = 2MBUTCOA_b	#Exchange: 2MBUTCOA_e = 2MBUTCOA_b
R_EX_3MBUTCOA	3MBUTCOA_e = 3MBUTCOA_b	#Exchange: 3MBUTCOA_e = 3MBUTCOA_b
R_EX_ACETYLP	ACETYLP_e = ACETYLP_b	#Exchange: ACETYLP_e = ACETYLP_b
R_EX_GLAL	GLAL_e = GLAL_b	#Exchange: GLAL_e = GLAL_b
R_EX_MOLYBDOPTERIN	MOLYBDOPTERIN_e = MOLYBDOPTERIN_b	#Exchange: MOLYBDOPTERIN_e = MOLYBDOPTERIN_b
R_EX_bDG6P	bDG6P_e = bDG6P_b	#Exchange: bDG6P_e = bDG6P_b
R_EX_ACTAC	ACTAC_e = ACTAC_b	#Exchange: ACTAC_e = ACTAC_b
R_EX_OBUT	OBUT_e = OBUT_b	#Exchange: OBUT_e = OBUT_b
R_EX_GA1P	GA1P_e = GA1P_b	#Exchange: GA1P_e = GA1P_b
R_EX_DECANOATE	DECANOATE_e = DECANOATE_b	#Exchange: DECANOATE_e = DECANOATE_b
R_EX_DOCOSANOATE	DOCOSANOATE_e = DOCOSANOATE_b	#Exchange: DOCOSANOATE_e = DOCOSANOATE_b

## Sheet: Metabolite pathways
Metabolite	Pathway
DX5P	PPP
HEMT	thiamine
O2	all
DB4P	"Cofactor biosynthesis, Riboflavin (vitamin B2), FMN and FAD biosynthesis"
LIPID2-AMIDATED	"Peptidoglycan Synthesis, NAG and NAM biosynthesis"
LIPID2	"Peptidoglycan Synthesis, NAG and NAM biosynthesis"
LIPID1	"Peptidoglycan Synthesis, NAG and NAM biosynthesis"
4PPNTO	"Cofactor biosynthesis, Coenzyme-A biosynthesis"
CMP	"Nucleotide biosynthesis, Pyrimidines"
PROTOPORPHYRIN-IX	"Cofactor biosynthesis, heme biosynthesis"
DHF	"Nucleotide biosynthesis, de novo biosynthesis of pyrimidine deoxyribonucleotides "
MDAPIM	"Peptidoglycan Synthesis, NAG and NAM biosynthesis"
PNTO	"Cofactor biosynthesis, Coenzyme-A biosynthesis"
GLC	Phosphorylation of glucose
UTP	"Nucleotide biosynthesis, de novo biosynthesis of pyrimidine ribonucleotides "
PROTOPORPHYRINOGEN	"Cofactor biosynthesis, heme biosynthesis"
THF	"Cofactor biosynthesis, Folate biosynthesis"
BIOTIN	"Cofactor biosynthesis, biotin biosynthesis"
DAPIM	"Peptidoglycan Synthesis, NAG and NAM biosynthesis, Amino acid biosynthesis"
METTHF	"Nucleotide biosynthesis, de novo biosynthesis of pyrimidine deoxyribonucleotides, Cofactor biosynthesis, Coenzyme-A biosynthesis, One carbon pool by folate, Amino acid degradation, The serine family, Glycine"
NO3	Nitrogen metabolism
HCO3	"Nucleotide biosynthesis, Purines, Cofactor biosynthesis, biotin biosynthesis"
UDP[NAM]GGMDAPIMAA	"Peptidoglycan Synthesis, NAG and NAM biosynthesis"
PEPTIDOGLYCAN	"Peptidoglycan Synthesis, NAG and NAM biosynthesis"
MET	Amino acid biosynthesis
MTHF	"One carbon pool by folate, Amino acid biosynthesis, The aspartate family, Methionine"
PPM	Phosphatidylinositol mannoside (PIM) synthesis
FE2	Energy metabolism
FE3	Energy metabolism
PROTOHEME-FE2	"Cofactor biosynthesis, heme biosynthesis"
MO2	nitrate/nitrite reductase
UDP[NAM]GGMDAPIM	"Peptidoglycan Synthesis, NAG and NAM biosynthesis"
CO-II	cobalamine
UDP[NAM]GLYGLU	"Peptidoglycan Synthesis, NAG and NAM biosynthesis"
ALAALA	"synthesis of arabinogalactan (incomplete), Peptidoglycan Synthesis, NAG and NAM biosynthesis"
UDP[NAM]GLY	"Peptidoglycan Synthesis, NAG and NAM biosynthesis"
GLY	"Amino acid degradation, Nucleotide biosynthesis, Purines"
FOR	"Organic Acids, Cofactor biosynthesis, Riboflavin (vitamin B2), FMN and FAD biosynthesis, Cofactor biosynthesis, Folate biosynthesis"
MALACP	"lipid biosynthesis,"
MK	"C3 compounds, Glycerol metabolism, Propanoate metabolism, Nitrogen metabolism, Energy metabolism, Amino acid degradation, Branched chain amino acids"
MAS	"lipid biosynthesis, synthesis of branched fatty acids, synthesis of mycocerosic acid"
D-3-HYDROXY-C22-ACYL-ACP	"lipid biosynthesis, Synthesis of mycolic acids, FASIIA module"
NAORN	"Amino acid biosynthesis, Glutamate family, Arginine"
DECANOYL-COA	acylCoA synthases
GDPMAN	"Phosphatidylinositol mannoside (PIM) synthesis, synthesis of mannosyl beta-1-phosphodolichol (MPD), C6 Compounds, mannose, GDP-D-rhamnose biosynthesis/ Fructose and mannose metabolism "
MBTA-SAL	mycobactin synthesis
TETRACOSANOYL-ACP	"lipid biosynthesis, pathway 1"
9-HEXADECENOYL-ACP	"lipid biosynthesis, pathway 1"
CIS-DELTA-3-ENOYL-C22-ACYL-ACP	"lipid biosynthesis, Synthesis of mycolic acids, FASIIA module"
ADLIPO	Glycolysis
HEXADECANOYL-ACP	"lipid biosynthesis, pathway 1, Phosphatidylinositol mannoside (PIM) synthesis, lipid biosynthesis, synthesis of hydroxypthioceranic acid (HPA)"
BUTANOYL-COA	beta oxidation of fatty acids
ACP	"Phosphatidylinositol mannoside (PIM) synthesis, lipid biosynthesis, Synthesis of mycolic acids, common reactions"
MBTCD-HBA	mycobactin synthesis
DOCOSANOYL-ACP	"lipid biosynthesis, pathway 1"
PROTEIN	"Macromolecule biosynthesis, BIOMASS2 BIOSYNTHESIS"
BETA-KETO-C22-ACYL-ACP	"lipid biosynthesis, Synthesis of mycolic acids, FASIIA module"
D6RP5P	"Cofactor biosynthesis, Riboflavin (vitamin B2), FMN and FAD biosynthesis"
PPTC	"Synthesis of Phthiocerol and Phenolphthiocerol, phenolpthiocerol (PPTC) synthesis"
MKH2	"C3 compounds, Glycerol metabolism, Propanoate metabolism, Nitrogen metabolism, Energy metabolism, Amino acid degradation, Branched chain amino acids"
PIMELOYL-COA	"Cofactor biosynthesis, biotin biosynthesis"
PHDIMRHAM1	Phenolic Glycolipid synthesis
OCTADECANOYL-ACP	"lipid biosynthesis, pathway 1"
OCTACOSANOYL-ACP	"lipid biosynthesis, pathway 1"
HEXADECANOYL-COA	"lipid biosynthesis, pathway 1"
DUMP	"Nucleotide biosynthesis, de novo biosynthesis of pyrimidine deoxyribonucleotides "
ACCOA	"Cofactor biosynthesis, biotin biosynthesis, Cofactor biosynthesis, mycothiol biosynthesis, mycobactin synthesis, lipid biosynthesis, pathway 1, beta oxidation of fatty acids, beta oxidation of unsaturated fatty acids, beta oxidation of odd-numbered acyl chain fatty acids, Peptidoglycan Synthesis, NAG and NAM biosynthesis"
TRANS-DELTA-2-DODECANOYL-COA	beta oxidation of unsaturated fatty acids
CIS-DELTA-3-DODECANOYL-COA	beta oxidation of unsaturated fatty acids
ACYL-MAS	"lipid biosynthesis, synthesis of branched fatty acids, synthesis of mycocerosic acid"
GLCP	PGL
TRANS-KETO-MEROACYL-ACP	"lipid biosynthesis, Synthesis of mycolic acids, SYNTHESIS OF KETO MYCOLATE"
OCTACOSANOYL-COA	"lipid biosynthesis, pathway 1, beta oxidation of fatty acids"
LIPO	"Macromolecule biosynthesis, Glycolysis, Amino acid degradation, Branched chain amino acids, Cofactor biosynthesis, lipoic acid biosynthesis"
FERI	"Citrate cycle (TCA cycle), Sulfate metabolism, Nitrogen metabolism , Energy metabolism, Macromolecule biosynthesis"
COA	"Glycolysis, Citrate cycle (TCA cycle), Pyruvate metabolism, Propanoate metabolism, glyoxalate shunt, Amino acid degradation, Branched chain amino acids, Amino acid biosynthesis, Cofactor biosynthesis, Coenzyme-A biosynthesis, Cofactor biosynthesis, mycobactin synthesis, lipid biosynthesis, pathway 1, acylCoA synthases, beta oxidation of fatty acids, beta oxidation of unsaturated fatty acids, bet…
TETRADECANOYL-ACP	"lipid biosynthesis, pathway 1"
TAG	triglyceride synthesis
SAH	"lipid biosynthesis, Synthesis of mycolic acids, Synthesis of Phthiocerol and Phenolphthiocerol, phthiocerol (PTC) synthesis, Phenolic Glycolipid synthesis, pHBAD1 and pHBAD2 synthesis, Amino acid biosynthesis, Cofactor biosynthesis"
LLCT	"Amino acid degradation, Amino acid biosynthesis,"
CYS	"Amino acid degradation, The serine family, cysteine, Amino acid biosynthesis, The aspartate family, Methionine, Amino acid biosynthesis, The serine family, Cysteine, Cofactor biosynthesis, Coenzyme-A biosynthesis, Cofactor biosynthesis, ferredoxin biosynthesis, Cofactor biosynthesis, molybdopterin biosynthesis, Cofactor biosynthesis, mycothiol biosynthesis"
MYCOTHIOL	"Cofactor biosynthesis, mycothiol biosynthesis"
MEROACYL-AMP	"lipid biosynthesis, Synthesis of mycolic acids, MYCOLIC ACID (alpha, keto and methoxy) CONDENSATION"
SAM-2-OXOBUTANOATE	"Cofactor biosynthesis, biotin biosynthesis"
CYCLOPROPYL-MEROACYL-ACP	"lipid biosynthesis, Synthesis of mycolic acids"
TETRACOSANOYL-COA	triglyceride synthesis
SMALLMOLECULES	"Macromolecule biosynthesis, BIOMASS2 BIOSYNTHESIS"
OCTANOYL-COA	beta oxidation of fatty acids
HEXANOYL-COA	"beta oxidation of fatty acids, synthesis of mannosyl beta-1-phosphodolichol (MPD), lipid biosynthesis, pathway 1, acylCoA synthases"
4PPNTE	"Cofactor biosynthesis, Coenzyme-A biosynthesis"
MBTE-LYS	mycobactin synthesis
OCTADECANOYL-COA	"lipid biosynthesis, pathway 1,acylCoA synthase, beta oxidation of fatty acids, Phospholipid synthesis, Synthesis of Phosphatidylethanolamin, sulfolipid-1 (SL-1) synthesis, acyl trehalose sulfate-COA (ACYL-TRE-S), synthesis of mycolipanoic, mycolipenic (phthienoic), mycolipodienoic acid and polyacyl trehalose, triglyceride synthesis, "
PHPAA-COA	"Synthesis of Phthiocerol and Phenolphthiocerol, phenolpthiocerol (PPTC) synthesis"
MBTF-LYS	mycobactin synthesis
PHDIM-CYTO	"Synthesis of Phthiocerol and Phenolphthiocerol, phenolphthiocerol dimycocerosate (PDIM) synthesis"
PHDIM	"Phenolic Glycolipid synthesis, Synthesis of Phthiocerol and Phenolphthiocerol, phenolphthiocerol dimycocerosate (PDIM) synthesis"
PHDIMRHAM2	Phenolic Glycolipid synthesis
ACACP	"lipid biosynthesis, pathway 1"
FERO
SUCCOA	"Citrate cycle (TCA cycle), Sulfate metabolism, Nitrogen metabolism , Energy metabolism, Macromolecule biosynthesis, Cofactor biosynthesis, ferredoxin biosynthesis"
DLIPO	"Citrate cycle (TCA cycle), Amino acid degradation, Branched chain amino acids,Amino acid biosynthesis, The aspartate family, Lysine"
DODECANOYL-COA	"Amino acid degradation, Branched chain amino acids, Glycolysis, Citrate cycle (TCA cycle)"
TETRADECANOYL-COA	"acylCoA synthases, beta oxidation of fatty acid, beta oxidation of unsaturated fatty acids, "
9-OCTADECENOYL-COA	"acylCoA synthases, beta oxidation of fatty acid, beta oxidation of unsaturated fatty acids, lipid biosynthesis"
NONANOYL-COA	"acylCoA synthases,beta oxidation of unsaturated fatty acids, Phospholipid synthesis, Synthesis of Phosphatidylethanolamin, triglyceride synthesis, lipid biosynthesis, pathway 1"
DOCOSANOYL-COA	beta oxidation of odd-numbered acyl chain fatty acids
RMMALONYLACP	"Synthesis of Phthiocerol and Phenolphthiocerol, PHTHIODIOLONE-A synthesis. Lipid biosyntheis, acylCoA synthase, beta oxidation of fatty acid"
H2S	"synthesis of mycolipanoic, mycolipenic (phthienoic), mycolipodienoic acid and polyacyl trehalose, lipid biosynthesis, Synthesis of mycolic acids, common reactions"
EICOSANOYL-COA	"Sulfate metabolism, Amino acid degradation, The serine family, Amino acid biosynthesis, The serine family, Cofactor biosynthesis, biotin biosynthesi, Cofactor biosynthesis, lipoic acid biosynthesis"
HEXANOYL-ACP	"lipid biosynthesis, pathway 1, acylCoA synthase, beta oxidation of fatty acid, Phospholipid synthesis, Synthesis of Phosphatidylethanolamin, lipid biosynthesis, Synthesis of mycolic acids, FASIIA modul, sulfolipid-1 (SL-1) synthesis, acyl trehalose sulfate-COA (ACYL-TRE-S) , triglyceride synthesis"
HEXACOSANOYL-COA-CO2	"lipid biosynthesis, pathway 1"
DPCOA	lipid biosynthesis
MBTB-SER	"Cofactor biosynthesis, Coenzyme-A biosynthesis"
HEXACOSANOYL-ACP	mycobactin synthesis
9-HEXADECENOYL-COA	"lipid biosynthesis, pathway 1"
SMMALONYLCOA	"lipid biosynthesis, pathway 1"
TREHALOSEMONOMYCOLATE	"synthesis of mannosyl beta-1-phosphodolichol (MPD), lipid biosynthesis, Synthesis of mycolic acids, common reaction, lipid biosynthesis, synthesis of branched fatty acids, synthesis of mycocerosic acid, lipid biosynthesis, synthesis of hydroxypthioceranic acid (HPA), Synthesis of Phthiocerol and Phenolphthiocerol, PHTHIODIOLONE-A synthesis, Synthesis of Phthiocerol and Phenolphthiocerol, phenolp…
CIS-DELTA-19-ENOYL-C38-ACYL-ACP	"lipid biosynthesis, Synthesis of mycolic acids, MYCOLIC ACID CONDENSATION, MAPC biosynthesis, lipid biosynthesis, Synthesis of mycolic acids, MYCOLIC ACID CONDENSATION, BIOMASS2 BIOSYNTHESIS"
PHENOLPHTHIODIOLONE-A	"lipid biosynthesis, Synthesis of mycolic acids, SYNTHESIS OF METHOXY MYCOLATE"
PROPIONYLCOA	"Synthesis of Phthiocerol and Phenolphthiocerol, phenolpthiocerol (PPTC) synthesis"
CIS-DELTA-5-TETRADECANOYL-COA	"Propanoate metabolism, Amino acid degradation, Branched chain amino acids, Isoleucin, lipid biosynthesis, odd numbered fatty acid, beta oxidation of odd-numbered acyl chain fatty acids"
UNDECANOYL-COA	beta oxidation of unsaturated fatty acids
RMMALONYLCOA	beta oxidation of odd-numbered acyl chain fatty acids
9-OCTADECENOYL-ACP	"Amino acid degradation, Branched chain amino acids, Isoleucine"
CIS-DELTA-13-ENOYL-C32-ACYL-ACP	"lipid biosynthesis, pathway 1"
C78MYCOLATE-PP	"lipid biosynthesis, Synthesis of mycolic acids, FASIIA module"
BIOMASS	"lipid biosynthesis, Synthesis of mycolic acids, MYCOLIC ACID CONDENSATION"
PENTADECANOYL-COA	BIOMASS2 BIOSYNTHESIS
EICOSANOYL-ACP	"lipid biosynthesis, pathway 1, beta oxidation of fatty acids, phospholipid synthesis, triglyceride synthesis, acylCoA synthases"
MYCOSIDE-B	lipid biosynthesis
OSBCOA	Phenolic Glycolipid synthesis
AACCOA	"Cofactor biosynthesis, Menaquinone biosynthesis"
MALCOA	"Amino acid degradation, Branched chain amino acids"
HCYS	"mycobactin synthesis, lipid biosynthesis, "
CYS-NG-INS	Amino acid biosynthesis
C78-3-OXY-MYCOLATE-ENZ	"Cofactor biosynthesis, mycothiol biosynthesis"
HEPTADECANOYL-ACP	"lipid biosynthesis, Synthesis of mycolic acids, MYCOLIC ACID CONDENSATION"
ACRCOA	lipid biosynthesis
MYCOLIPENOYL-ACP	Propanoate metabolism
TRIDECANOYL-COA	"synthesis of mycolipanoic, mycolipenic (phthienoic), mycolipodienoic acid and polyacyl trehalose"
C78MYCOLATE-ENZ	beta oxidation of odd-numbered acyl chain fatty acids
CIS-DELTA-37-ENOYL-DIMETHY-HYDROXY-C56-ACYL-ACP	"lipid biosynthesis, Synthesis of mycolic acids, MYCOLIC ACID CONDENSATION"
PROPIONYLACP	"lipid biosynthesis, Synthesis of mycolic acids, SYNTHESIS OF METHOXY AND KETO MYCOLATE"
HEXACOSANOYL-COA	"lipid biosynthesis, odd numbered fatty acids"
NONADECANOYL-ACP	"acylCoA synthases, beta oxidation of fatty acids, Phospholipid synthesis, Synthesis of Phosphatidylethanolamine, lipid biosynthesis, Synthesis of mycolic acids, MYCOLIC ACID CONDENSATION, triglyceride synthesis,"
TREHALOSEDIMYCOLATE	lipid biosynthesis
PENTADECANOYL-ACP	"lipid biosynthesis, Synthesis of mycolic acids, MYCOLIC ACID CONDENSATION, BIOMASS2 BIOSYNTHESIS"
4PPNCYS	lipid biosynthesis
CIS-KETO-MEROACYL-ACP	"Cofactor biosynthesis, Coenzyme-A biosynthesis"
TREHALOSEMONOMYCOLATE-P	"lipid biosynthesis, Synthesis of mycolic acids"
PENTANOYL-COA	"lipid biosynthesis, Synthesis of mycolic acids, MYCOLIC ACID CONDENSATION"
TUBERCULOSTEROYL-ACP	beta oxidation of odd-numbered acyl chain fatty acids
PTC	"Phosphatidylinositol mannoside (PIM) synthesis, lipid biosynthesis, synthesis of hydroxypthioceranic acid (HPA)"
HEPTADECANOYL-COA	"Synthesis of Phthiocerol and Phenolphthiocerol, phthiocerol (PTC) synthesis, Synthesis of Phthiocerol and Phenolphthiocerol, phenolpthiocerol (PPTC) synthesis "
PHTHIODIOLONE-A	"lipid biosynthesis, pathway 1, acylCoA synthases, beta oxidation of odd-numbered acyl chain fatty acids"
MYCOCEROSOYL-MAS	Synthesis of Phthiocerol and Phenolphthiocerol
PTT	"Synthesis of Phthiocerol and Phenolphthiocerol, phthiocerol dimycocerosate (DIM) synthesis, Synthesis of Phthiocerol and Phenolphthiocerol, phenolphthiocerol dimycocerosate (PDIM) synthesis, lipid biosynthesis, synthesis of branched fatty acids, synthesis of mycocerosic acid"
HEPTANOYL-COA	"Synthesis of Phthiocerol and Phenolphthiocerol, PTT synthesis, Synthesis of Phthiocerol and Phenolphthiocerol, phthiocerol (PTC) synthesis"
NONADECANOYL-COA	beta oxidation of odd-numbered acyl chain fatty acids
DIM-CYTO	"Phospholipid synthesis, Synthesis of Phosphatidylethanolamine, triglyceride synthesis, lipid biosynthesis, pathway 1, acylCoA synthases, beta oxidation of odd-numbered acyl chain fatty acids"
DIM	"Synthesis of Phthiocerol and Phenolphthiocerol, phenolphthiocerol dimycocerosate (PDIM) synthesis"
F420	"Synthesis of Phthiocerol and Phenolphthiocerol, phenolphthiocerol dimycocerosate (PDIM) synthesis"
A6RP5P2	"Pentose phosphate pathway, Cofactor biosynthesis, F420 biosynthesis, Pentose phosphate pathway, "
MYCOLIPANOIC-ACP	"Cofactor biosynthesis, Riboflavin (vitamin B2), FMN and FAD biosynthesis"
PPTT	"synthesis of mycolipanoic, mycolipenic (phthienoic), mycolipodienoic acid and polyacyl trehalose"
MYCOLIPDIENOYL-ACP	"Synthesis of Phthiocerol and Phenolphthiocerol, phenolpthiocerol (PPTC) synthesis"
MAPC	"synthesis of mycolipanoic, mycolipenic (phthienoic), mycolipodienoic acid and polyacyl trehalose"
PGL-1	MAPC biosynthesis
FRU	phenolic glycolipid -1 biosynthesis
SHCHC	"C6 Compounds, Fructose, Disaccharides, Sucrose, C6 Compounds, mannose"
GLU1SEMIALD	"Cofactor biosynthesis, Menaquinone biosynthesis"
HYDROXYAKG	"Cofactor biosynthesis, heme biosynthesis"
PIMS	"Amino acid degradation, Glutamate family, 4-hydroxyproline degradation, Glyoxylate shunt"
UDP	"Phosphatidylinositol mannoside (PIM) synthesis, BIOMASS synthesis"
CTP	"Trehalose synthesis, Nucleotide biosynthesis, de novo biosynthesis of pyrimidine ribonucleotides , Nucleotide biosynthesis, Purines, Cofactor biosynthesis, mycothiol biosynthesis - hyothetical reaction, synthesis of arabinogalactan (incomplete), Peptidoglycan Synthesis, NAG and NAM biosynthesis"
MAN	"Nucleotide biosynthesis, de novo biosynthesis of pyrimidine ribonucleotides , Nucleotide biosynthesis, de novo biosynthesis of pyrimidine deoxyribonucleotides , Nucleotide biosynthesis, Pyrimidines, Cofactor biosynthesis, Coenzyme-A biosynthesis, Phospholipid synthesis, Synthesis of Phosphatidylethanolamine, Phosphatidylinositol mannoside (PIM) synthesis, Polyprenoids biosynthesis, Macromolecule…
PORPHOBILILOGIN	"C6 Compounds, mannose"
OSB	"Cofactor biosynthesis, heme biosynthesis"
DCMP	"Cofactor biosynthesis, Menaquinone biosynthesis"
DUDP	"Nucleotide biosynthesis, Pyrimidines"
GTP	"Nucleotide biosynthesis, Purines, Nucleotide biosynthesis, de novo biosynthesis of pyrimidine ribonucleotides , "
NAMN	"Nucleotide biosynthesis, Purines, Nucleotide biosynthesis, Purines, ATP, ADP, Nucleotide biosynthesis, Purines, GTP, dGTP, Cofactor biosynthesis, Riboflavin (vitamin B2), FMN and FAD biosynthesis, Cofactor biosynthesis, Folate biosynthesis, Cofactor biosynthesis, cobalamin biosynthesis, Cofactor biosynthesis, molybdopterin biosynthesis, Cofactor biosynthesis, F420 biosynthesis, Macromolecule bio…
DGMP	"Cofactor biosynthesis, Nicotinamide nucleotides (NAD+, NADP) biosynthesis, Cofactor biosynthesis, NAD salvage pathway II "
PRLP	"Nucleotide biosynthesis, Purines"
DGDP	"Amino acid biosynthesis, The histidine family, Histidine"
DNA	"Nucleotide biosynthesis, Purines, Nucleotide biosynthesis, de novo biosynthesis of pyrimidine ribonucleotides , Nucleotide biosynthesis, Purines, GTP, dGTP"
IMACP	Macromolecule biosynthesis
GMP	"Amino acid biosynthesis, The histidine family, Histidine"
DGTP	"Nucleotide biosynthesis, Purines, Cofactor biosynthesis, cobalamin biosynthesis, Cofactor biosynthesis, F420 biosynthesis"
HEPTADECANOATE	"Nucleotide biosynthesis, Purines"
GDP	acylCoA synthases
F420-0	"C6 Compounds, mannose, Anapleurotic reactions, Nucleotide biosynthesis, Purines, Nucleotide biosynthesis, de novo biosynthesis of pyrimidine ribonucleotides , Cofactor biosynthesis, F420 biosynthesis, Phosphatidylinositol mannoside (PIM) synthesis, synthesis of mannosyl beta-1-phosphodolichol (MPD)"
HISOL	"Cofactor biosynthesis, F420 biosynthesis"
FAD	"Amino acid biosynthesis, The histidine family, Histidine"
AMP	"Nucleotide biosynthesis, de novo biosynthesis of pyrimidine deoxyribonucleotides , Cofactor biosynthesis, Riboflavin (vitamin B2), FMN and FAD biosynthesis, beta oxidation of fatty acids, beta oxidation of unsaturated fatty acids, beta oxidation of odd-numbered acyl chain fatty acids, One carbon pool by folate, Energy metabolism, Amino acid degradation, Glutamate family, Proline, "
IMP	"Pyruvate metabolism, Propanoate metabolism, Sulfate metabolism, Amino acid degradation, Amino acid biosynthesis, nucleotide biosynthesis, Cofactor biosynthesis, Nicotinamide nucleotides (NAD+, NADP) biosynthesis, Cofactor biosynthesis, NAD salvage pathway II , Cofactor biosynthesis, Coenzyme-A biosynthesis, Cofactor biosynthesis, Folate biosynthesis, Cofactor biosynthesis, Menaquinone biosynthes…
LPPG	"Nucleotide biosynthesis, Purines"
DTTP	"Cofactor biosynthesis, F420 biosynthesis"
DIN	"synthesis of arabinogalactan (incomplete), dTDP-Rhamnose Synthesis, Nucleotide biosynthesis, de novo biosynthesis of pyrimidine deoxyribonucleotides "
PRFP	"Nucleotide biosynthesis, Purines"
GLUGSAL	"Amino acid biosynthesis, The histidine family, Histidine"
A6RP	"Amino acid degradation, Glutamate family,"
PRBAMP	"Cofactor biosynthesis, Riboflavin (vitamin B2), FMN and FAD biosynthesis, Cofactor biosynthesis, F420 biosynthesis"
PRFICA	"Amino acid biosynthesis, The histidine family, Histidine"
DA	"Nucleotide biosynthesis, Purines"
DADP	"Nucleotide biosynthesis, Purines, Cofactor biosynthesis, biotin biosynthesis, Cofactor biosynthesis, lipoic acid biosynthesis"
DTDP4DH6DMAN	"Nucleotide biosynthesis, Purines, Nucleotide biosynthesis, de novo biosynthesis of pyrimidine ribonucleotides "
HMB4PP	"synthesis of arabinogalactan (incomplete), dTDP-Rhamnose Synthesis"
FO	Polyprenoids biosynthesis
GLU	"Cofactor biosynthesis, F420 biosynthesis"
ADP	"Amino acid degradation, Amino acid biosynthesis, Nucleotide biosynthesis, de novo biosynthesis of pyrimidine ribonucleotides, Nucleotide biosynthesis, Purines, Cofactor biosynthesis, Nicotinamide nucleotides (NAD+, NADP) biosynthesis, Cofactor biosynthesis, Folate biosynthesis, Cofactor biosynthesis, heme biosynthesis, Cofactor biosynthesis, cobalamin biosynthesis, Cofactor biosynthesis, F420 bi…
5-AMINO-LEVULINATE	Energy metabolism
P5C	"Cofactor biosynthesis, heme biosynthesis"
RNA	"Amino acid degradation, Glutamate family, Proline, Amino acid biosynthesis"
FADH2	Macromolecule biosynthesis
XMP	"One carbon pool by folate, energy metabolism, Amino acid degradation, Glutamate family, Proline, Nucleotide biosynthesis, de novo biosynthesis of pyrimidine deoxyribonucleotides, beta oxidation of fatty acids, beta oxidation of unsaurated fatty acids, beta oxidation of odd-numbered acyl chain fatty acids"
DIMGP	"Nucleotide biosynthesis, Purines"
DTDP	"Amino acid biosynthesis, The histidine family, Histidine"
DTDPGLC	"Nucleotide biosynthesis, de novo biosynthesis of pyrimidine deoxyribonucleotides , Phenolic Glycolipid synthesis, pHBAD1 and pHBAD2 synthesis, synthesis of arabinogalactan (incomplete)"
MDECPP	"synthesis of arabinogalactan (incomplete), dTDP-Rhamnose Synthesis"
PRBATP	Polyprenoids biosynthesis
ppGpp	"Amino acid biosynthesis, The histidine family, Histidine"
FMN	"Nucleotide biosynthesis, Purines"
OROA	"Cofactor biosynthesis, Riboflavin (vitamin B2), FMN and FAD biosynthesis"
RIBFLAV	"Nucleotide biosynthesis, de novo biosynthesis of pyrimidine ribonucleotides "
HYXN	"Cofactor biosynthesis, Riboflavin (vitamin B2), FMN and FAD biosynthesis"
D8RL	"Nucleotide biosynthesis, Purines"
HISOLP	"Cofactor biosynthesis, Riboflavin (vitamin B2), FMN and FAD biosynthesis"
cAMP	"Amino acid biosynthesis, The histidine family, Histidine"
DATP	"Nucleotide biosynthesis, Purines"
ATP	"Nucleotide biosynthesis, Purines"
A6RP5P	"Nucleotide biosynthesis, Purines, Cofactor biosynthesis, Nicotinamide nucleotides (NAD+, NADP) biosynthesis, Cofactor biosynthesis, Riboflavin (vitamin B2), FMN and FAD biosynthesis, Cofactor biosynthesis, Coenzyme-A biosynthesis, Cofactor biosynthesis, Folate biosynthesis, Cofactor biosynthesis, Menaquinone biosynthesis, Cofactor biosynthesis, biotin biosynthesis, Cofactor biosynthesis, heme bi…
HIS	"Cofactor biosynthesis, Riboflavin (vitamin B2), FMN and FAD biosynthesis"
NH3	"Amino acid biosynthesis, The histidine family, Histidine"
NAGDPP	"Nitrogen metabolism, Amino acid degradation, Amino acid biosynthesis, Nucleotide biosynthesis, Cofactor biosynthesis, Nicotinamide nucleotides (NAD+, NADP) biosynthesis, Cofactor biosynthesis, Riboflavin (vitamin B2), FMN and FAD biosynthesis, Cofactor biosynthesis, heme biosynthesis, Cofactor biosynthesis, F420 biosynthesis, Peptidoglycan Synthesis, NAG and NAM biosynthesis"
RHAMNAGDPP	synthesis of arabinogalactan (incomplete)
PRO	synthesis of arabinogalactan (incomplete)
NAGLUS	"Amino acid degradation, Glutamate family, Proline, Amino acid biosynthesis, Glutamate family"
AKG	"Amino acid biosynthesis, Glutamate family, Arginine"
AD	"Amino acid biosynthesis, Cofactor biosynthesis, Menaquinone biosynthesis, Citrate cycle (TCA cycle), Amino acid degradation"
DTMP	"Nucleotide biosynthesis, Purines"
MAN1P	"Nucleotide biosynthesis, de novo biosynthesis of pyrimidine deoxyribonucleotides "
SAM	"C6 Compounds, mannose"
DTDPRHAM	"Amino acid biosynthesis, Cofactor biosynthesis, Menaquinone biosynthesis, Amino acid degradation, Cofactor biosynthesis, biotin biosynthesis, Cofactor biosynthesis, lipoic acid biosynthesis, Cofactor biosynthesis, heme biosynthesis, Cofactor biosynthesis, cobalamin biosynthesis, lipid biosynthesis, Synthesis of Phthiocerol and Phenolphthiocerol, phenolpthiocerol (PPTC) synthesis, Phenolic Glycol…
DUTP	"Phenolic Glycolipid synthesis, pHBAD1 and pHBAD2 synthesis, synthesis of arabinogalactan "
MDE4P	Nucleotide biosynthesis
FPP	Polyprenoids biosynthesis
CDP	"Polyprenoids biosynthesis, Cofactor biosynthesis, heme biosynthesis"
LYS	Nucleotide biosynthesis
DTDP4DH6DGLC	"Amino acid degradation, The aspartate family, Lysine, Amino acid biosynthesis, The aspartate family, Lysine, mycobactin synthesis"
IPP	"synthesis of arabinogalactan (incomplete), dTDP-Rhamnose Synthesis"
bDGLC	Polyprenoids biosynthesis
GAR	"Disaccharides, cellobiose, Disaccharides, Trehalose, Phosphorylation of glucose"
DPPR	"Nucleotide biosynthesis, Purines"
DMPP	synthesis of arabinogalactan (incomplete)
AC4PIM6	Polyprenoids biosynthesis
THFG	Phosphatidylinositol mannoside (PIM) synthesis
AC4PIM7	"Cofactor biosynthesis, Folate biosynthesis"
G1P	Phosphatidylinositol mannoside (PIM) synthesis
DPPPR	"synthesis of arabinogalactan (incomplete), dTDP-Rhamnose Synthesis, C6 Compounds, Galactose, Interconversion between glucose-6-phosphate and glucose-1-phosphate"
AC4PIM5	synthesis of arabinogalactan (incomplete)
DPP	Phosphatidylinositol mannoside (PIM) synthesis
GLX	"Phosphatidylinositol mannoside (PIM) synthesis, Polyprenoids biosynthesis, synthesis of arabinogalactan (incomplete), Peptidoglycan Synthesis, NAG and NAM biosynthesis, Arabinogalactan_Petidoglycan Complex biosynthesis, Macromolecule biosynthesis, Lipoarabinomannan (LAM) & Lipomannan (LM) synthesis, C6 Compounds, mannose, "
NAGLU	"poly-L-glutamate/glutamine synthesis (cell wall), Glyoxylate shunt"
QA	"Amino acid biosynthesis, Glutamate family, Arginine"
P-L-GLX	"Cofactor biosynthesis, Nicotinamide nucleotides (NAD+, NADP) biosynthesis"
ASER	poly-L-glutamate/glutamine synthesis (cell wall)
NADH	"Amino acid biosynthesis, The serine family, Cysteine"
GALACTANDPP	"Amino acid biosynthesis, Nucleotide biosynthesis, Cofactor biosynthesis, Nicotinamide nucleotides (NAD+, NADP) biosynthesis, Cofactor biosynthesis, cobalamin biosynthesis, beta oxidation of fatty acids, beta oxidation of unsaturated fatty acids, beta oxidation of odd-numbered acyl chain fatty acids, Phospholipid synthesis, synthesis of phophatidlyglycerol, Polyprenoids biosynthesis, C3 compounds…
NAD	"synthesis of arabinogalactan, Arabinogalactan_Petidoglycan Complex biosynthesis"
AC4PIM3	"triglyceride synthesis, C3 compounds, Glycerol metabolism, C3 compounds, glyceraldehyde, Organic Acids, Glycolysis, Citrate cycle (TCA cycle), Pyruvate metabolism, Glyoxylate shunt, Nitrogen metabolism, Energy metabolism, Amino acid degradation, Amino acid biosynthesis, Nucleotide biosynthesis, Cofactor biosynthesis, Nicotinamide nucleotides (NAD+, NADP) biosynthesis, Cofactor biosynthesis, Nico…
AC3PIM4	Phosphatidylinositol mannoside (PIM) synthesis
INS	Phosphatidylinositol mannoside (PIM) synthesis
MAN6P	"Nucleotide biosynthesis, Purines"
NAAD	"C6 Compounds, mannose"
2PCDPMDE	"Cofactor biosynthesis, Nicotinamide nucleotides (NAD+, NADP) biosynthesis"
DMK	Polyprenoids biosynthesis
3PSME	"Cofactor biosynthesis, Menaquinone biosynthesis"
AC3PIM5	"Amino acid biosynthesis, The aromatic family, The shikimate pathway"
UDPNAM	Phosphatidylinositol mannoside (PIM) synthesis
AC4PIM2	"Peptidoglycan Synthesis, NAG and NAM biosynthesis"
ARAFDPP	Phosphatidylinositol mannoside (PIM) synthesis
UMP	"synthesis of arabinogalactan (incomplete), Macromolecule biosynthesis"
AC	"synthesis of arabinogalactan (incomplete), Peptidoglycan Synthesis, NAG and NAM biosynthesis, Nucleotide biosynthesis, "
NADPH	"Citrate cycle (TCA cycle), Pyruvate metabolism, "
3DDAH7P	all
THDP	"Amino acid biosynthesis, The aromatic family, The shikimate pathway"
GPP	thiamine biosynthesis
NAM	Polyprenoids biosynthesis
CAP	"Cofactor biosynthesis, Nicotinamide nucleotides (NAD+, NADP) biosynthesis, peptidoglycan biosynthesis"
D6PGL	"Amino acid degradation, Amino acid biosynthesis, Nucleotide biosynthesis, "
ARG	Pentose phosphate pathway
NADP	"Amino acid degradation, Amino acid biosynthesis, Macromolecule biosynthesis, "
OPP	"triglyceride synthesis, C3 compounds, Glycerol metabolism, C3 compounds, glyceraldehyde, Organic Acids, Glycolysis, Citrate cycle (TCA cycle), Pyruvate metabolism, Glyoxylate shunt, Nitrogen metabolism, Energy metabolism, Amino acid degradation, Amino acid biosynthesis, Nucleotide biosynthesis, Cofactor biosynthesis, Nicotinamide nucleotides (NAD+, NADP) biosynthesis, Cofactor biosynthesis, Nico…
HEME-FE3	Polyprenoids biosynthesis
HPPP	"Macromolecule biosynthesis, energy metabolism, "
GGPP	Polyprenoids biosynthesis
HEME-FE2	Polyprenoids biosynthesis
NPP	"Macromolecule biosynthesis, energy metabolism, "
HEPPP	"Cofactor biosynthesis, Menaquinone biosynthesis, Polyprenoids biosynthesis"
PPPP	Polyprenoids biosynthesis
DR5P	Polyprenoids biosynthesis
ARABINOGALACTANDPP	Pentose phosphate pathway
AC3PIM2	"synthesis of arabinogalactan (incomplete), ArabinofuranoseDPP Synthesis, Arabinogalactan_Petidoglycan Complex biosynthesis"
AC2PIM2	Phosphatidylinositol mannoside (PIM) synthesis
AC4PIM1	Phosphatidylinositol mannoside (PIM) synthesis
AC3PIM3	Phosphatidylinositol mannoside (PIM) synthesis
AC2PIM3	Phosphatidylinositol mannoside (PIM) synthesis
LM	Phosphatidylinositol mannoside (PIM) synthesis
2-PHOSPHO-L-LACTATE	"Macromolecule biosynthesis, Lipoarabinomannan (LAM) & Lipomannan (LM) synthesis"
cGMP	"Cofactor biosynthesis, F420 biosynthesis"
MOLYBDENUM	"Nucleotide biosynthesis, Purines"
AIR	"Cofactor biosynthesis, molybdopterin biosynthesis, Nitrogen metabolism"
HMBUTCOA	"Nucleotide biosynthesis, Purines, Cofactor biosynthesis, Thiamine biosynthesis"
DCDP	"Amino acid degradation, Branched chain amino acids, Isoleucine"
PTRSC	Nucleotide biosynthesis
XAN	"Amino acid degradation, Glutamate family, Arginine"
3MBUTCOA	"Nucleotide biosynthesis, Purines"
THIP	"Amino acid degradation, Branched chain amino acids, Leucine"
UROPORPHYRINOGEN-III	"Cofactor biosynthesis, Thiamine biosynthesis"
DCTP	"Cofactor biosynthesis, heme biosynthesis, Cofactor biosynthesis, cobalamin biosynthesis"
NAC	"Macromolecule biosynthesis, Nucleotide biosynthesis"
PHPYR	"Cofactor biosynthesis, Nicotinamide nucleotides (NAD+, NADP) biosynthesis"
DHN	"Amino acid degradation, The aromatic family"
bDG6P	"Cofactor biosynthesis, Menaquinone biosynthesis"
PRPP	"Inositols, MYO-INOSITOL SYNTHESIS, Phosphorylation of glucose, Interconversion between alpha and beta forms of glucose-6-phosphate, Interconversion between glucose-6-phosphate and fructose-6-phosphate"
COB-I	"Amino acid biosynthesis, Nucleotide biosynthesis, Cofactor biosynthesis, Nicotinamide nucleotides (NAD+, NADP) biosynthesis, synthesis of arabinogalactan (incomplete)"
MOLYBDOPTERIN	"Cofactor biosynthesis, cobalamin biosynthesis, Amino acid biosynthesis, The aspartate family, Methionine, "
PI	"Cofactor biosynthesis, molybdopterin biosynthesis"
PHE	"Cofactor biosynthesis, Thiamine biosynthesis, Acylglycerol synthesis, Diacylglycerol synthesis, Phospholipid synthesis, synthesis of phophatidlyglycerol, synthesis of arabinogalactan (incomplete), Peptidoglycan Synthesis, NAG and NAM biosynthesis, Macromolecule biosynthesis, lipid biosynthesis, "
IP	"Amino acid degradation, Amino acid biosynthesis, Macromolecule biosynthesis"
FDP	"Inositols, MYO-INOSITOL SYNTHESIS"
GL3P	"Glycolysis, Gluconeogenesis"
CITR	"C3 compounds, Glycerol metabolism, Phospholipid synthesis, Synthesis of Phosphatidylethanolamine, Phospholipid synthesis, synthesis of phophatidlyglycerol, Phosphatidylinositol mannoside (PIM) synthesis, "
SUC	"Amino acid degradation, Amino acid biosynthesis, "
MAHMPPP	"Disaccharides, Sucrose"
SME3P	"Cofactor biosynthesis, Thiamine biosynthesis"
CAIR	"Amino acid biosynthesis, The aromatic family, The shikimate pathway"
OMP	"Nucleotide biosynthesis, Purines"
ARGSUCC	"Nucleotide biosynthesis, de novo biosynthesis of pyrimidine ribonucleotides "
F6P	"Amino acid biosynthesis, Glutamate family, Arginine"
FGAR	"Peptidoglycan Synthesis, NAG and NAM biosynthesis, C6 Compounds, mannose, Interconversion between glucose-6-phosphate and fructose-6-phosphate, glycolysis, Gluconeogenesis, Pentose phosphate pathway"
RTHIO	"Nucleotide biosynthesis, Purines"
GA1P	"Nucleotide biosynthesis, de novo biosynthesis of pyrimidine ribonucleotides, Sulfate metabolism"
F1P	"Peptidoglycan Synthesis, NAG and NAM biosynthesis"
FGAM	"C6 Compounds, Fructose"
UREA	"Nucleotide biosynthesis, Purines"
NO2	"Amino acid degradation, Glutamate family, Arginine"
GLUP	Nitrogen metabolism
GA6P	"Amino acid biosynthesis, Glutamate family, Proline"
PRAM	"Peptidoglycan Synthesis, NAG and NAM biosynthesis"
RL5P	"Nucleotide biosynthesis, Purines"
HMGLUTCOA	"Cofactor biosynthesis, Riboflavin (vitamin B2), FMN and FAD biosynthesis, Pentose phosphate pathway"
SAP	"Amino acid degradation, Branched chain amino acids, Leucine"
PPI	"Amino acid degradation, The serine family, Glycine"
THI	all
LAC	"Glycolysis, Pentose phosphate pathway, amino acid biosynthesis, branched chain, valine, Cofactor biosynthesis, Thiamine biosynthesis, Cofactor biosynthesis, mycothiol biosynthesis, "
OTHIO	Pyruvate metabolism
LIPOYLPROTEIN	"Sulfate metabolism, Nucleotide biosynthesis, pyrimidines"
DT	"Amino acid degradation, The serine family, Glycine"
E4P
CELB	"Pentose phosphate pathway, Amino acid biosynthesis, The aromatic family, The shikimate pathway"
MGLUTCOA	"Disaccharides, cellobiose"
13PDG	"Amino acid degradation, Branched chain amino acids, Leucine"
GN	Glycolysis
G6P	"Nucleotide biosynthesis, Purines"
AMPMP	"Trehalose synthesis, Phosphorylation of glucose, Interconversion between alpha and beta forms of glucose-6-phosphate, Interconversion between glucose-6-phosphate and glucose-1-phosphate, Interconversion between glucose-6-phosphate and fructose-6-phosphate, Pentose phosphate pathway, "
2MBECOA	"Cofactor biosynthesis, Thiamine biosynthesis"
CADA	"Amino acid degradation, Branched chain amino acids, Isoleucine"
GLAC	"Amino acid degradation, The aspartate family, Lysine"
URA	"C6 Compounds, Galactose"
NAGLUP	"Nucleotide biosynthesis, Pyrimidines"
ADN	"Amino acid biosynthesis, Glutamate family, Arginine"
DR1P	"Amino acid biosynthesis, The serine family, Cysteine, Nucleotide biosynthesis, Purines"
ACETYLP	"Nucleotide biosynthesis, Purines"
DHAP	Pyruvate metabolism
PROPANOATE	"Cofactor biosynthesis, Nicotinamide nucleotides (NAD+, NADP) biosynthesis, Phospholipid synthesis, synthesis of phophatidlyglycerol, C3 compounds, Glycerol metabolism, C6 Compounds, Fructose, Glycolysis"
GLYCOLATE	Propanoate metabolism
NG-INS	Glyoxylate shunt
3MBECOA	"Cofactor biosynthesis, mycothiol biosynthesis"
D6PGC	"Amino acid degradation, Branched chain amino acids, Leucine"
bDG1P	Pentose phosphate pathway
R5P	"Disaccharides, Trehalose"
G3P	"Pentose phosphate pathway, Nucleotide biosynthesis, C5 compounds, D-ribose"
GSN	"Pentose phosphate pathway, Amino acid biosynthesis, The aromatic family, Tryptophan biosynthesis, Polyprenoids biosynthesis, Glycolysis"
UDPNAGPEE	"Nucleotide biosynthesis, Purines"
MAACCOA	"Peptidoglycan Synthesis, NAG and NAM biosynthesis"
X5P	"Amino acid degradation, Branched chain amino acids, Isoleucine"
2MBUTCOA	Pentose phosphate pathway
MPET	"Amino acid degradation, Branched chain amino acids, Isoleucine"
DHLIPOYLPROTEIN	"Cofactor biosynthesis, Thiamine biosynthesis"
GLAL	"Amino acid degradation, The serine family, Glycine"
XTSINE	"Cofactor biosynthesis, Folate biosynthesis, Glyoxylate shunt, "
CDPMDE	"Nucleotide biosynthesis, Purines"
AHMMP	Polyprenoids biosynthesis
3PSER	"Cofactor biosynthesis, Thiamine biosynthesis"
R1P	"Amino acid biosynthesis, The serine family, Serine"
AC2PIM1	"Nucleotide biosynthesis, Purines, Cofactor biosynthesis, Nicotinamide nucleotides (NAD+, NADP) biosynthesis, Macromolecule biosynthesis, Pentose phosphate pathway"
AC3PIM1	Phosphatidylinositol mannoside (PIM) synthesis
LAM	Phosphatidylinositol mannoside (PIM) synthesis
AC1PIM3	"Macromolecule biosynthesis, Lipoarabinomannan (LAM) & Lipomannan (LM) synthesis"
AC1PIM2	Phosphatidylinositol mannoside (PIM) synthesis
PROPIONYLP	Phosphatidylinositol mannoside (PIM) synthesis
UDPGAL	"Propanoate metabolism, Amino acid degradation, The aspartate family, methionine"
NAG-INS	"synthesis of arabinogalactan (incomplete), UDP-Galactofuranose Synthesis, C6 Compounds, Galactose"
CHOR	"Cofactor biosynthesis, mycothiol biosynthesis - hyothetical reaction"
7-8-DIAMINONONANOATE	"Synthesis of Phthiocerol and Phenolphthiocerol, p-hydroxybenzoic acid (HBA) synthesis, Amino acid biosynthesis, Cofactor biosynthesis, Folate biosynthesis, Cofactor biosynthesis, Menaquinone biosynthesis"
AICAR	"Cofactor biosynthesis, biotin biosynthesis"
MBTWALL	"Amino acid biosynthesis, The histidine family, Histidine, Nucleotide biosynthesis, Purines"
OICAP	mycobactin synthesis
MOP	"Amino acid biosynthesis, Branched chain amino acids, Leucine"
MBT	"Amino acid biosynthesis, Branched chain amino acids, Leucine"
GLN	"mycobactin synthesis, Macromolecule biosynthesis"
UDPNAG	"Peptidoglycan Synthesis, NAG and NAM biosynthesis, Macromolecule biosynthesis, poly-L-glutamate/glutamine synthesis (cell wall), Amino acid biosynthesis, Nucleotide biosynthesis, Cofactor biosynthesis, Nicotinamide nucleotides (NAD+, NADP) biosynthesis, Cofactor biosynthesis, Folate biosynthesis, Cofactor biosynthesis, cobalamin biosynthesis"
MBTSEC	"Cofactor biosynthesis, mycothiol biosynthesis - hyothetical reaction, synthesis of arabinogalactan (incomplete), Peptidoglycan Synthesis, NAG and NAM biosynthesis"
HYDROXYMETHYLBILANE	mycobactin synthesis
HEXANOATE	"Cofactor biosynthesis, heme biosynthesis"
ETH	acylCoA synthases
ACAL	Pyruvate metabolism
RIB	"Pyruvate metabolism, Pentose phosphate pathway"
PEP	"C5 compounds, D-ribose, Pentose phosphate pathway, Nucleotide biosynthesis, Purines"
PHEN	"Glycolysis, Pyruvate metabolism, Anapleurotic reactions, Amino acid biosynthesis, The aromatic family, The shikimate pathway, Peptidoglycan Synthesis, NAG and NAM biosynthesis"
S7P	"Amino acid biosynthesis, The aromatic family, Tyrosine and phenylalanine"
ASUC	Pentose phosphate pathway
DALA	"Nucleotide biosynthesis, Purines, ATP, ADP"
BIOTIN-CO2	"synthesis of arabinogalactan (incomplete), 4.4 PEPTIDOGLYCAN PRECURSORS BIOSYNTHESIS (Ingraham et al., 1983), p.112, D-alanyl-D-alanine synthesis"
DOCOSANOATE	"Anapleurotic reactions, Amino acid degradation, Branched chain amino acids, Cofactor biosynthesis, biotin biosynthesis, lipid biosynthesis, pathway 1"
TETRADECANOATE	acylCoA synthases
AC1PIM1	acylCoA synthases
H2O2	Phosphatidylinositol mannoside (PIM) synthesis
SLF	"Glyoxylate shunt, Energy metabolism, Nucleotide biosynthesis, de novo biosynthesis of pyrimidine ribonucleotides , Cofactor biosynthesis, Nicotinamide nucleotides (NAD+, NADP) biosynthesis, Cofactor biosynthesis, heme biosynthesis"
TS-COSH-TYR	Sulfate metabolism
ICHOR	"Cofactor biosynthesis, Thiamine biosynthesis"
UDPGALF	"mycobactin synthesis, Cofactor biosynthesis, Menaquinone biosynthesis"
MI	"synthesis of arabinogalactan (incomplete), synthesis of arabinogalactan (incomplete), UDP-Galactofuranose Synthesis"
TYR	"Inositols, MYO-INOSITOL SYNTHESIS, Phosphatidylinositol mannoside (PIM) synthesis"
PHSER	"Amino acid degradation, The aromatic family, Cofactor biosynthesis, Thiamine biosynthesis, Macromolecule biosynthesis"
NAMD	"Amino acid biosynthesis, The aspartate family, Threonine"
SME	"Cofactor biosynthesis, Nicotinamide nucleotides (NAD+, NADP) biosynthesis"
BIOTIN-BCCP	"Amino acid biosynthesis, The aromatic family, The shikimate pathway"
UDPG	"Cofactor biosynthesis, biotin biosynthesis"
4HPP	"C6 Compounds, Galactose, Trehalose synthesis"
4HPP	"Amino acid degradation, The aromatic family, Tyrosine, Amino acid biosynthesis, The aromatic family, Tyrosine and phenylalanine, Cofactor biosynthesis, F420 biosynthesis"
MLT	"Disaccharides, maltose, Disaccharides, Trehalose"
PS	"Phospholipid synthesis, Synthesis of Phosphatidylethanolamine, Phospholipid synthesis, Synthesis of Phosphatidylethanolamine"
TRE	"sulfolipid-1 (SL-1) synthesis, trehalose sulfate (TRE-S) synthesis , MAPC biosynthesis, Disaccharides, Trehalose"
FUACAC	"Amino acid degradation, The aromatic family, Tyrosine"
MACAC	"Amino acid degradation, The aromatic family, Tyrosine"
DQT	"Amino acid biosynthesis, The aromatic family, The shikimate pathway"
ASP4P	"Amino acid biosynthesis, The aspartate family, Threonine"
DHSK	"Amino acid biosynthesis, The aromatic family, The shikimate pathway"
PGP	"Phospholipid synthesis, synthesis of phophatidlyglycerol"
TRE6P	"lipid biosynthesis, Synthesis of mycolic acids, MYCOLIC ACID CONDENSATION, synthesis of mycolipanoic, mycolipenic (phthienoic), mycolipodienoic acid and polyacyl trehalose, Trehalose synthesis, Disaccharides, Trehalose"
TS-PROTEIN	"Cofactor biosynthesis, Thiamine biosynthesis"
OBUT	"Amino acid degradation, The aspartate family, Threonine, Amino acid biosynthesis, Cofactor biosynthesis, biotin biosynthesis"
PE	"Phospholipid synthesis, Synthesis of Phosphatidylethanolamine, BIOMASS2 BIOSYNTHESIS"
PG	"Phospholipid synthesis, synthesis of phophatidlyglycerol, Phospholipid synthesis, synthesis of cardiolipin, C3 compounds, glycerate"
HOMOGEN	"Amino acid degradation, The aromatic family, Tyrosine"
NACN	"Cofactor biosynthesis, Nicotinamide nucleotides (NAD+, NADP) biosynthesis"
CL	"Phospholipid synthesis, synthesis of cardiolipin"
A160GL3P	Phosphatidylinositol mannoside (PIM) synthesis
H	all
ACTAC	"Amino acid degradation, Branched chain amino acids"
GL	"Acylglycerol catabolism, Monoacylglyceride, C3 compounds, Glycerol metabolism"
AN	"Amino acid biosynthesis, The aromatic family, Tryptophan biosynthesis"
ASN	"Amino acid degradation, The aspartate family, Asparagine"
CPAD5P	"Amino acid biosynthesis, The aromatic family, Tryptophan biosynthesis"
ORN	"Amino acid degradation, Glutamate family, Arginine, Amino acid biosynthesis, Glutamate family, Arginine"
ALA	"Amino acid biosynthesis, The pyruvate family, alanine, Cofactor biosynthesis, ferredoxin biosynthesis, Cofactor biosynthesis, biotin biosynthesis"
SUCCSAL	"Citrate cycle (TCA cycle), Amino acid degradation, Glutamate family, Glutamate"
DHMVA	"Amino acid biosynthesis, Branched chain amino acids, Valine"
DETHIOBIOTIN	"Cofactor biosynthesis, biotin biosynthesis"
8-AMINO7-OXONONANOATE	"Cofactor biosynthesis, biotin biosynthesis"
LLAC	"Cofactor biosynthesis, F420 biosynthesis, Pyruvate metabolism"
DGLU	"Peptidoglycan Synthesis, NAG and NAM biosynthesis"
NPRAN	"Amino acid biosynthesis, The aromatic family, Tryptophan biosynthesis"
T3	"C3 compounds, Glycerol metabolism, C3 compounds, glyceraldehyde, C6 Compounds, Fructose"
PA	"Acylglycerol synthesis, Diacylglycerol synthesis, Phospholipid synthesis, Synthesis of Phosphatidylethanolamine"
2A3KB	"Amino acid degradation, The aspartate family, Threonine"
1-AMINO-PROPAN-2-OL	"Amino acid degradation, The aspartate family, Threonine, Cofactor biosynthesis, cobalamin biosynthesis"
MAG	"Acylglycerol catabolism, Diacylglyceride"
DIHYDROXYMETHYLPENTANOATE	"Amino acid biosynthesis, Branched chain amino acids, Isoleucine"
DAG	"Acylglycerol synthesis, Diacylglycerol synthesis, Acylglycerol catabolism, Triacylglyceride, Acylglycerol catabolism, Diacylglyceride, Inositol phosphate metabolism, Glycerophospholipid metabolism"
CAASP	"Nucleotide biosynthesis, de novo biosynthesis of pyrimidine ribonucleotides "
AMINOACETONE	"Amino acid degradation, The aspartate family, Threonine"
PI-TBA	Phosphatidylinositol mannoside (PIM) synthesis
AGL3P	"Phospholipid synthesis, Synthesis of Phosphatidylethanolamine"
IGP	"Amino acid biosynthesis, The aromatic family, Tryptophan biosynthesis"
SUCC	"Cofactor biosynthesis, Nicotinamide nucleotides (NAD+, NADP) biosynthesis, Citrate cycle (TCA cycle), Propanoate metabolism - methycitrate cycle, Glyoxylate shunt, Energy metabolism, Amino acid degradation, Amino acid biosynthesis"
CDPDG	"Phospholipid synthesis, Synthesis of Phosphatidylethanolamine, Phospholipid synthesis, synthesis of phophatidlyglycerol, Phospholipid synthesis, synthesis of cardiolipin"
CO2	"synthesis of mannosyl beta-1-phosphodolichol (MPD), lipid biosynthesis, Synthesis of Phthiocerol and Phenolphthiocerol, PHTHIODIOLONE-A synthesis, synthesis of mycolipanoic, mycolipenic (phthienoic), mycolipodienoic acid and polyacyl trehalose, Polyprenoids biosynthesis, Phospholipid synthesis, Synthesis of Phosphatidylethanolamine, Organic Acids, Glycolysis, Citrate cycle (TCA cycle), Pyruvate …
SAL	mycobactin synthesis
THR	"Amino acid degradation, Amino acid biosynthesis, Macromolecule biosynthesis"
CDPDAG-TBA	Phosphatidylinositol mannoside (PIM) synthesis
HSER	Amino acid biosynthesis
SAICAR	"Nucleotide biosynthesis, Purines"
ASPSA	"Amino acid biosynthesis, The aspartate family, Threonine"
DOROA	"Nucleotide biosynthesis, de novo biosynthesis of pyrimidine ribonucleotides "
ABUT	"Amino acid biosynthesis, Branched chain amino acids, Isoleucine"
TRP	"Amino acid biosynthesis, The aromatic family, Tryptophan biosynthesis"
HBA	"Synthesis of Phthiocerol and Phenolphthiocerol, p-hydroxybenzoic acid (HBA) synthesis, pHBAD1 and pHBAD2 synthesis"
OAHSER	"Amino acid biosynthesis, The serine family, Cysteine"
GABA	"Amino acid degradation, Glutamate family, Glutamate"
EICOSANOATE	"acylCoA synthases, Acylglycerol catabolism, Triacylglyceride, di and mono"
ICIT	"Citrate cycle (TCA cycle), Glyoxylate shunt"
OCTADECANOATE	"acylCoA synthases, Acylglycerol catabolism, Triacylglyceride, di and mono"
CIT	Citrate cycle (TCA cycle)
TRNA-GLU	"Cofactor biosynthesis, heme biosynthesis"
2PG	Glycolysis
OA	"Citrate cycle (TCA cycle), Propanoate metabolism - methycitrate cycle, Anapleurotic reactions, Amino acid degradation, The aspartate family, Aspartate, Amino acid biosynthesis, The aspartate family, Aspartate"
PENTADECANOATE	"acylCoA synthases, Acylglycerol catabolism, Triacylglyceride, di and mono"
9-OCTADECENOATE	"acylCoA synthases, Acylglycerol catabolism, Triacylglyceride, di and mono"
POLYACYLTREHALOSE	"synthesis of mycolipanoic, mycolipenic (phthienoic), mycolipodienoic acid and polyacyl trehalose"
TETRACOSANOATE	"acylCoA synthases, Acylglycerol catabolism, Triacylglyceride, di and mono"
OSLHSER	Amino acid biosynthesis
HEXACOSANOATE	"acylCoA synthases, Acylglycerol catabolism, Triacylglyceride, di and mono"
HEXADECANOATE	"acylCoA synthases, Acylglycerol catabolism, Triacylglyceride, di and mono"
CHOLESTEROL	cholesterol biosynthesis
DIACYLTREHALOSE	"synthesis of mycolipanoic, mycolipenic (phthienoic), mycolipodienoic acid and polyacyl trehalose"
NAGA1P	"Peptidoglycan Synthesis, NAG and NAM biosynthesis"
PA-TBA	Phosphatidylinositol mannoside (PIM) synthesis
CBHCAP	"Amino acid biosynthesis, Branched chain amino acids, Leucine"
LEU	"Amino acid biosynthesis, Branched chain amino acids, Leucine"
FTHF	"Nucleotide biosynthesis, Purines, One carbon pool by folate"
OXOMETHYLPENTANOATE	"Amino acid degradation, Branched chain amino acids, Isoleucine, Amino acid biosynthesis, Branched chain amino acids, Isoleucine"
VAL	"Amino acid biosynthesis, Branched chain amino acids, Valine"
IPPMAL	"Amino acid biosynthesis, Branched chain amino acids, Leucine"
OMVAL	"Cofactor biosynthesis, Coenzyme-A biosynthesis, Amino acid degradation, Amino acid biosynthesis"
NONADECANOATE	"acylCoA synthases, Acylglycerol catabolism, Triacylglyceride, di and mono"
ILE	"Amino acid degradation, Amino acid biosynthesis"
3PG	"Amino acid biosynthesis, The serine family, Serine, C3 compounds, glycerate, Glycolysis"
METHF	One carbon pool by folate
ACLAC	"Amino acid biosynthesis, Branched chain amino acids, Valine"
MAL	"Citrate cycle (TCA cycle), Pyruvate metabolism, Glyoxylate shunt"
FUM	"Nucleotide biosynthesis, Cofactor biosynthesis, Nicotinamide nucleotides (NAD+, NADP) biosynthesis, Citrate cycle (TCA cycle), Energy metabolism, Amino acid degradation, Amino acid biosynthesis"
PYR	"Cofactor biosynthesis, Folate biosynthesis, Cofactor biosynthesis, Menaquinone biosynthesis, mycobactin synthesis, Synthesis of Phthiocerol and Phenolphthiocerol, p-hydroxybenzoic acid (HBA) synthesis, Polyprenoids biosynthesis, Glycolysis, Pyruvate metabolism, Propanoate metabolism - methycitrate cycle, Anapleurotic reactions, Glyoxylate shunt, Amino acid degradation, Amino acid biosynthesis"
ISUCC	"Amino acid degradation, The aspartate family, Aspartate, Cofactor biosynthesis, Nicotinamide nucleotides (NAD+, NADP) biosynthesis"
SER	"Cofactor biosynthesis, molybdopterin biosynthesis, mycobactin synthesis, Phospholipid synthesis, Synthesis of Phosphatidylethanolamine, Amino acid degradation, Amino acid biosynthesis"
NACD	"Cofactor biosynthesis, Nicotinamide nucleotides (NAD+, NADP) biosynthesis"
bALA	"Cofactor biosynthesis, Coenzyme-A biosynthesis, Amino acid degradation, The aspartate family, Aspartate"
PHP	"Amino acid biosynthesis, The serine family, Serine"
ASP	"Nucleotide biosynthesis, Cofactor biosynthesis, Nicotinamide nucleotides (NAD+, NADP) biosynthesis, Amino acid degradation, Amino acid biosynthesis"
PHOSPHATIDYLCHOLINE	"Inositol phosphate metabolism, Glycerophospholipid metabolism"
DECANOATE	"acylCoA synthases, Acylglycerol catabolism, Triacylglyceride, di and mono"
COB-III	"Amino acid degradation, Branched chain amino acids, Isoleucine, Nucleotide biosynthesis, de novo biosynthesis of pyrimidine ribonucleotides , Cofactor biosynthesis, cobalamin biosynthesis"
COB-II	"Amino acid biosynthesis, The aspartate family, Methionine, Nucleotide biosynthesis, de novo biosynthesis of pyrimidine ribonucleotides , Cofactor biosynthesis, cobalamin biosynthesis"
9-HEXADECENOATE	acylCoA synthases
DODECANOATE	acylCoA synthases

## Sheet: Metabolite list
13PDG	1,3-diphosphateglycerate
1_AMINO_PROPAN_2_OL	1-amino-propan-2-ol
2A3KB	2-amino-3-oxobutanoate
2MBECOA	2-methylbut-2-enoyl-CoA
2MBUTCOA	S-2-methyl-butyryl-CoA
2MBUTLIPO	enzyme_N6-(S-[2-methylpropanoyl]dihydrolipoyl)lysine
2METHYLCISACONITATE	2-methyl-cis-aconitate
2METHYLCITRATE	2-methylcitrate
2PCDPMDE	2-phospho-4-(cytidine_5'-diphospho)-2-C-methyl-D-erythritol
2PG	2-phosphoglycerate
2_PHOSPHO_L_LACTATE	2-phospho-L-lactate
3DDAH7P	3-deoxy-D-arabino-heptulosonate-7-phosphate
3MBECOA	3-methylbut-2-enoyl-CoA
3MBUTCOA	S-3-methyl-butyryl-CoA
3MBUTLIPO	enzyme_N6-(S-[3-methylbutanoyl]dihydrolipoyl)lysine
3PG	3-phosphoglycerate
3PSER	3-phospho-serine
3PSME	5-enolpyruvyl-shikimate-3-phosphate
4HPP	p-hydroxyphenylpyruvate
4PPNCYS	R-4'-phosphopantothenoyl-L-cysteine
4PPNTE	pantetheine_4'-phosphate
4PPNTO	D-4'-phosphopantothenate
5_AMINO_LEVULINATE	5-amino-levulinate
5MTA	5'-methylthioadenosine
5PARAPP	5'-phosphoarabinose-pyrophosphate
7_8_DIAMINONONANOATE	7,8-Diaminononanoate
8_AMINO7_OXONONANOATE	8-amino-7-oxononanoate
9_HEXADECENOATE	9-hexadecenoate
9_HEXADECENOYL_ACP	9-hexadecenoyl-ACP
9_HEXADECENOYL_COA	9-hexadecenoyl-CoA
9_OCTADECENOATE	9-octadecenoate
9_OCTADECENOYL_ACP	9-octadecenoyl-ACP
9_OCTADECENOYL_COA	9-octadecenoyl-CoA
A160GL3P	A160GL3P
A6RP	5-amino-6-(5'-phosphoribosylamino)uracil
A6RP5P	5-amino-6-(5'-phosphoribitylamino)uracil
A6RP5P2	5-amino-6-(5'-phosphoribosylamino)uracil
AACCOA	acetoacetyl-CoA
ABUT	2-aceto-2-hydroxy-butyrate
AC	acetate
AC1PIM1	AC1PIM1
AC1PIM2	AC1PIM2
AC1PIM3	AC1PIM3
AC2PIM1	AC2PIM1
AC2PIM2	AC2PIM2
AC2PIM3	AC2PIM3
AC3PIM1	AC3PIM1
AC3PIM2	AC3PIM2
AC3PIM3	AC3PIM3
AC3PIM4	AC3PIM4
AC3PIM5	AC3PIM5
AC4PIM1	AC4PIM1
AC4PIM2	AC4PIM2
AC4PIM3	AC4PIM3
AC4PIM5	AC4PIM5
AC4PIM6	AC4PIM6
AC4PIM7	AC4PIM7
ACACP	acetyl-ACP
ACAL	acetaldehyde
ACCOA	acetyl-CoA
ACETYLP	acetylphosphate
ACLAC	2-acetolactate
ACP	acyl-carrier-protein
ACRCOA	acrylyl-CoA
ACTAC	acetoacetate
ACYL_MAS	ACYL-MAS
ACYL_TRE_S_COA	ACYL-TRE-S-COA
AD	adenine
ADCHOR	4-amino-4-deoxychorismate
ADENOSYLCOBINAMIDE	adenosylcobinamide
ADENOSYLCOBINAMIDE_GDP	adenosylcobinamide-GDP
ADENOSYLCOBINIMIDE_P	adenosylcobinamide-P
ADENOSYL_COBRATE	adenosyl-cobyrate
ADENOSYL_COBRINICACID_A_C_DIAMI	adenosyl-cobyrinic
ADLIPO	enzyme_N6-(S-acetyldihydrolipoyl)lysine
ADN	adenosine
ADP	adenosine-diphosphate
AGL3P	1-acyl-sn-glycerol-3P
AHHMD	2-amino-4-hydroxy-6-hydroxymethyl-7,8-dihydropteridine_diphosphate
AHHMP	6-hydroxymethyl-dihydropterin
AHMMP	hydroxymethylpyrimidine
AHTD	7,8-dihydroneopterin_3'-triphosphate
AICAR	amino-4-imidazolecarboxamide_ribotide
AIR	5-aminoimidazole_ribonucleotide
AKG	?±-ketoglutarate
AKP	2-dehydropantoate
ALA	D-alanine
ALAALA	D-alanyl-D-alanine
AMINOACETONE	aminoacetone
AMP	adenosine-monophosphate
AMPMP	hydroxymethylpyrimidine_phosphate
AN	anthranilate
APS	adenylyl-sulfate
ARABINOGALACTAN_PEPTIDOGLYCA	arabinogalactan_peptidoglycan
ARABINOGALACTANDPP	arabinogalactan-decaprenylphosphate
ARAbr1brGALACTANDPP	ARA[1]GALACTANDPP
ARAFDPP	arabinofuranose-decaprenylphosphate
ARG	L-arginine
ARGSUCC	L-arginino-succinate
ASER	O-acetyl-L-serine
ASN	L-asparagine
ASP	L-aspartate
ASP4P	L-aspartyl-4-phosphate
ASPSA	L-aspartate-semialdehyde
ASUC	adenylo-succinate
ATP	adenosine-triphosphate
bALA	?≤-alanine
bDG1P	?≤-D-Glucose_1-phosphate
bDG6P	?≤-D-glucose-6-phosphate
bDGLC	?≤-D-glucose
BETA_KETO_C22_ACYL_ACP	BETA-KETO-C22-ACYL-ACP
BIOMASS	biomass
BIOTIN	biotin
BIOTIN_BCCP	biotin-BCCP
BIOTIN_CO2	BCCP-biotin-CO2
brn_1brPOLYP	(polyphosphate)(n-1)
brnbrPOLYP	(polyphosphate)(n)
BUTANOYL_COA	butanoyl-CoA
C78_3_OXY_MYCOLATE_ENZ	3-oxo-C78-?±-mycolate-ENZ
C78MYCOLATE_ENZ	C78-?±-mycolate-ENZ
C78MYCOLATE_PP	C78-?±-mycolate-PP
CAASP	carbamoyl-L-aspartate
CADA	cadaverine
CAIR	4-carboxyaminoimidazole_ribonucleotide
cAMP	cyclic-AMP
CAP	carbamoyl-phosphate
CATECHOL	catechol
CBHCAP	3-carboxy-2-hydroxy-4-methylpentanoate
CDP	cytidine-diphosphate
CDPDAG_TBA	CDP-diacylglycerol-TBA
CDPDG	CDP-diacylglycerol
CDPMDE	4-(cytidine_5'-diphospho)-2-C-methyl-D-erythritol
CELB	cellobiose
cGMP	cyclic-GMP
CHOR	chorismate
CIS_DELTA_13_ENOYL_C32_ACYL_ACP	CIS-DELTA-13-ENOYL-C32-ACYL-ACP
CIS_DELTA_19_ENOYL_C38_ACYL_ACP	CIS-DELTA-19-ENOYL-C38-ACYL-ACP
CIS_DELTA_2_19,31_ENOYL_C50_ACYL_	CIS-DELTA-2-19,31-ENOYL-C50-ACYL-ACP
CIS_DELTA_2_19,37_ENOYL_C56_ACYL_	CIS-DELTA-2-19,37-ENOYL-C56-ACYL-ACP
CIS_DELTA_2_3,15_ENOYL_C34_ACYL_A	CIS-DELTA-2-3,15-ENOYL-C34-ACYL-ACP
CIS_DELTA_2_3,21_ENOYL_C40_ACYL_A	CIS-DELTA-2-3,21-ENOYL-C40-ACYL-ACP
CIS_DELTA_37_ENOYL_DIMETHY_HYDR	CIS-DELTA-37-ENOYL-DIMETHY-HYDROXY-C56-ACYL-ACP
CIS_DELTA_37_ENOYL_METHY_HYDRO	CIS-DELTA-37-ENOYL-METHY-HYDROXY-C56-ACYL-ACP
CIS_DELTA_3_DODECANOYL_COA	CIS-DELTA-3-DODECANOYL-COA
CIS_DELTA_3_ENOYL_C22_ACYL_ACP	CIS-DELTA-3-ENOYL-C22-ACYL-ACP
CIS_DELTA_5_TETRADECANOYL_COA	CIS-DELTA-5-TETRADECANOYL-COA
CIS_KETO_MEROACYL_ACP	CIS-KETO-MEROACYL-ACP
CIS_METHOXY_MEROACYL_ACP	CIS-METHOXY-MEROACYL-ACP
CIT	citrate
CITR	citrulline
CITxt	external_citrate
CL	cardiolipin
CMP	cytidine-monophosphate
CO2	carbon_dioxide
CO2xt	external_carbon_dioxide
COA	coenzyme_A
COB_I	coenzyme
COB_II	COB-II
COB_III	COB-III
COB_II_RINICACID_A_C_DIAMIDE	cob(II)yrinic
COB_I_RINICACID_A_C_DIAMIDE	cob(I)yrinic
CO_II	Co2+
CO_IIxt	external
COPROPORPHYRINOGEN_III	coproporphyrinogen_III
CPAD5P	1-(o-carboxyphenylamino)-1'-deoxyribulose-5'-phosphate
CROTONOYLCOA	crotonoyl-CoA
CTP	cytidine-5'-triphosphate
CYCLOPROPYL_MEROACYL_ACP	CYCLOPROPYL-MEROACYL-ACP
CYS	L-cysteine
CYS_NG_INS	desacetylmycothiol_(1-D-myo-inosityl-2-(L-cysteinyl)amido-2-deoxy-?±-D-glucopyranoside)
D_3_HYDROXY_C22_ACYL_ACP	D-3-HYDROXY-C22-ACYL-ACP
D6PGC	6-phospho-D-gluconate
D6PGL	D-glucono-?￥-lactone-6-phosphate
D6RP5P	2,5-diamino-6-(ribosylamino)-4-(3H)-pyrimidinone_5'-phosphate
D8RL	6,7-dimethyl-8-(1-D-ribityl)lumazine
DA	deoxyadenosine
DADP	deoxyadenosine-diphosphate
DAG	1,2-diacylglycerol
DALA	D-alanine
DAPIM	L,L-diaminopimelate
DATP	deoxyadenosine-triphosphate
DB4P	2,5-diamino-6-(ribosylamino)-4-(3H)-pyrimidinone_5'-phosphate
DCDP	deoxycytidine-diphosphate
DCMP	deoxycytidine_monophosphate
DCTP	deoxycytidine-triphosphate
DECANOATE	decanoate
DECANOYL_COA	decanoyl-CoA
DETHIOBIOTIN	dethiobiotin
DG	DG
DGDP	deoxyguanosine-diphosphate
DGLN	D-glutamine
DGLU	D-glutamate
DGLYCERATE	D-glycerate
DGMP	deoxyguanosine-monophosphate
DGTP	deoxyguanosine-triphosphate
DHAP	dihydroxyacetone-phosphate
DHF	7,8-dihydrofolate
DHLIPOYLPROTEIN	enzyme_N6-(dihydrolipoyl)lysine
DHMVA	2,3-dihydroxy-3-methylvalerate
DHN	1,4-dihydroxy-2-naphthoate
DHP	dihydro-neo-pterin
DHPT	7,8-dihydropteroate
DHSK	3-dehydro-shikimate
DIACYLTREHALOSE	diacyltrehalose.
DIHYDRODIPICOLINATE	L-2,3-dihydrodipicolinate
DIHYDROXYMETHYLPENTANOATE	Dihydroxy-methylpentanoate
DIM	dimycocerosate
DIM_CYTO	cytoplasmic_dimycocerosate
DIMGP	D-erythro-imidazole-glycerol-phosphate
DIN	deoxyinosine
DLIPO	DLIPO
DMK	3-demethylubiquinone-8
DMPP	dimethylallyl-pyrophosphate
DNA	deoxyribonucleic
DOCOSANOATE	docosanoate
DOCOSANOYL_ACP	docosanoyl-ACP
DOCOSANOYL_COA	docosanoyl-CoA
DODECANOATE	dodecanoate
DODECANOYL_COA	dodecanoyl-CoA
DOROA	dihydroorotate
DPCOA	dephospho-CoA
DPP	dimethylallyl-pyrophosphate
DPPARA	decaprenylphosphate-arabinose
DPPPR	DPPPR
DPPR	DPPR
DQT	3-dehydroquinate
DR1P	deoxyribose-1-phosphate
DR5P	deoxyribose-5-phosphate
DT	DT
DTDP	deoxythymidine-5'-diphosphate
DTDP4DH6DGLC	dTDP-4-dehydro-6-deoxy-D-glucose
DTDP4DH6DMAN	dTDP-4-dehydro-6-deoxy-L-mannose
DTDPGLC	dTDP-glucose
DTDPRHAM	dTDP-?±-L-rhamnose
DTMP	deoxythymidine
DTTP	deoxythymidine
DUDP	deoxyuridine-diphosphate
DUMP	deoxyuridine-phosphate
DUTP	deoxyuridine-triphosphate
DX5P	1-deoxy-D-xylulose
E4P	D-erythrose-4-phosphate
EICOSANOATE	eicosanoate
EICOSANOYL_ACP	eicosanoyl-ACP
EICOSANOYL_COA	eicosanoyl-CoA
ETH	ethanol
F1P	fructose-1-phosphate
F420	coenzyme
F420_0	F420-0
F6P	D-fructose-6-phosphate
FAD	flavin
FADH2	flavin
FDP	fructose-1,6-bisphosphate
FE2	ferrous
FE3	ferric
FE3xt	external
FERI	oxidized
FERO	reduced
FGAM	5-phosphoribosyl-N-formylglycineamidine
FGAR	5'-phosphoribosyl-N-formylglycineamide
FMN	flavin_mononucleotide
FO	FO
FOR	formate
FPP	trans,
FRU	fructose
FTHF	N10-formyl-THF
FUACAC	4-fumaryl-acetoacetate
FUC1P	?≤-L-fucose_1-phosphate
FUM	fumarate
G1P	?±-D-glucose_1-phosphate
G3P	D-glyceraldehyde-3-phosphate
G6P	?≤-D-glucose-6-phosphate
GA1P	D-glucosamine-1-phosphate
GA6P	D-glucosamine-6-phosphate
GABA	4-aminobutyrate_(GABA)
GAL1P	?±-D-galactose_1-phosphate
GALACTANDPP	galactan-decaprenylphosphate
GAR	5-phospho-ribosyl-glycineamide
GDP	guanosine_diphosphate
GDPDHDOGAL	GDP-4-dehydro-6-L-deoxygalactose
GDPDHDOMAN	GDP-4-dehydro-6-deoxy-D-mannose
GDPFUC	GDP-L-fucose
GDPMAN	guanosine_diphosphate_mannose
GGPP	geranylgeranyl_diphosphate
GL	Glycerol
GL3P	glycerol-3-phosphate
GLAC	D-galactose
GLAL	glycolaldehyde
GLC	?≤-D-glucose
GLCxt	external_?≤-D-glucose
GLN	glutamine
GLU	glutamate
GLU1SEMIALD	glutamate-1-semialdehyde
GLUGSAL	L-glutamate_?≥-semialdehyde
GLUP	L-glutamate-5-phosphate
GLUT	GLUT
GLUTCOA	GLUTCOA
GLX	glyoxylate
GLY	glycine
GLYCOLATE	glycolate
GMP	guanosine-monophosphate
GN	guanine
GPP	geranyl-PP
GSN	guanosine
GTP	guanosine-triphosphate
GUAIACOL	guaiacol
H	proton
H2O2	hydrogen_peroxide
H2S	hydrogen_sulfide
H2SO3	sulfurous_acid_
HBA	salicylate_(o-hydroxybenzoic_acid)
HCO3	bicarbonate
HCYS	L-homocysteine
HEME_FE2	HEME-FE2
HEME_FE3	HEME-FE3
HEMT	4-methyl-5-(?≤-hydroxyethyl)thiazole
HEPPP	HEPPP
HEPTADECANOATE	heptadecanoate
HEPTADECANOYL_ACP	heptadecanoyl-ACP
HEPTADECANOYL_COA	heptadecanoyl-CoA
HEPTANOYL_COA	heptanoyl-CoA
HEXACOSANOATE	hexacosanoate
HEXACOSANOYL_ACP	hexacosanoyl-ACP
HEXACOSANOYL_COA	hexacosanoyl-CoA
HEXACOSANOYL_COA_CO2	hexacosanoyl-CoA-CO2
HEXADECANOATE	hexadecanoate
HEXADECANOYL_ACP	hexadecanoyl-ACP
HEXADECANOYL_COA	hexadecanoyl-COA
HEXADECANOYL_MAS	hexadecanoyl-MAS
HEXANOATE	hexanoate
HEXANOYL_ACP	hexanoyl-ACP
HEXANOYL_COA	hexanoyl-CoA
HIBUT	3-hydroxy-isobutyrate
HIBUTCOA	3-hydroxy-isobutyryl-CoA
HIS	L-histidine
HISOL	histidinol
HISOLP	L-histidinol-phosphate
HMB4PP	1-hydroxy-2-methyl-2-(E)-butenyl_4-diphosphate
HMBUTCOA	3-hydroxybutyryl-CoA
HMGLUTCOA	3-hydroxy-3-methyl-glutaryl-CoA
HOMOGEN	homogentisate
HPCOA	HPCOA
HPPP	HPPP
HSER	homoserine
HYDROGENOBYRINATE	hydrogenobyrinate
HYDROGENOBYRINATE_A_C_DIAMIDE	hydrogenobyrinate_a,c_diamide
HYDROXYAKG	D-4-hydroxy-2-keto-glutarate
HYDROXYMETHYLBILANE	hydroxymethylbilane
HYDROXYPHTHIOCERANOYL_COA	hydroxyphthioceranoyl-CoA
HYXN	hypoxanthine
IBUTCOA	IBUTCOA
IBUTLIPO	IBUTLIPO
ICHOR	isochorismate
ICIT	isocitrate
IDP	inosine_diphosphate
IGP	indole-3-glycerol-phosphate
ILE	L-isoleucine
IMACP	imidazole_acetol-phosphate
IMP	inosine-5'-phosphate
INS	inosine
IP	inositol_phosphate
IPP	??3-isopentenyl-PP
IPPMAL	2-isopropylmalate
ISUCC	iminoaspartate_(?±-iminosuccinate)
ITP	inosine_triphosphate
LAC	D-lactate
LACTAL	lactaldehyde
LAM	lipoarabinomannan
LEU	L-leucine
LIPID1	LIPID1
LIPID2	LIPID2
LIPID2_AMIDATED	LIPID2-AMIDATED
LIPO	enzyme
LIPOYLPROTEIN	H-protein-(lipoyl)lysine
LLAC	lactate
LLCT	cystathionine
LM	ipomannan
LPPG	?
LYS	L-lysine
MAACCOA	MAACCOA
MACAC	4-maleyl-acetoacetate
MACRCOA	methylacrylyl-CoA
MAG	monoacylglycerol
MAHMPPP	4-amino-5-hydroxymethyl-2-methylpyrimidine-pyrophosphate
MAL	malate
MALACP	malonyl-ACP
MALCOA	malonyl-CoA
MAN	mannose
MAN1P	?±-D-mannose_1-phosphate
MAN6P	mannose-6-phosphate
MAPC	mycolic_acid??ìarabinogalactan-peptidoglycan_complex
MAS	MAS
MBT	mycobactin
MBTA_HOLO	mycobactinA-HOLO
MBTA_SAL	mycobactinA-SAL
MBTB_HOLO	mycobactinB-HOLO
MBTB_SER	mycobactinB-SER
MBTCD_HBA	mycobactinCD-HBA
MBTCD_HOLO	mycobactinCD-HOLO
MBTE_HOLO	mycobactinE-HOLO
MBTE_LYS	mycobactinE-LYS
MBTF_HOLO	mycobactinF-HOLO
MBTF_LYS	mycobactinF-LYS
MBTSEC	mycobactinSEC
MBTWALL	mycobactinWALL
MDAPIM	meso-diaminopimelate
MDE4P	2-C-methyl-D-erythritol-4-phosphate
MDECPP	2-C-methyl-D-erythritol-2,4-cyclodiphosphate
MEROACYL_AMP	meroacyl-AMP
MET	methionine
METHF	5,10-methenyl-THF
METHYMALONATE	methylmalonate
METTHF	5,10-methylene-THF
MGLUTCOA	3-methylglutaconyl-CoA
MI	myo-inositol
MK	ubiquinone-8
MKH2	ubiquinol-8
MLT	maltose
MO2	molybdenum_ion
MO2xt	external_molybdenum_ion
MOAD_COOH	MOAD-COOH
MOAD_COSH	MOAD-COSH
MOLYBDENUM	molybdenum
MOLYBDOPTERIN	molybdopterin
MOLYBDOPTERIN_GDP	molybdopterin_guanine_dinucleotide
MOP	4-methyl-2-oxopentanoate
MPD	mannosyl-√ü-1-phosphodolichol
MPET	4-methyl-5-(?≤-hydroxyethyl)thiazole_phosphate
MTHF	5-methyl-THF
MTHPTGLU	MTHPTGLU
MTR1P	5-methylthioribose-1-phosphate
MYCOCEROSOYL_MAS	MYCOCEROSOYL-MAS
MYCOLIPANOIC_ACP	mycolipanoic-ACP
MYCOLIPDIENOYL_ACP	MYCOLIPDIENOYL-ACP
MYCOLIPENOYL_ACP	MYCOLIPENOYL-ACP
MYCOSIDE_B	mycoside_B
MYCOTHIOL	mycothiol
MYCOTHIONE	mycothione
NAAD	deamido-NAD
NAC	nicotinate
NACD	nicotinate_ribonucleoside
NACN	nicotinate_nucleotide
NAD	nicotinamide_adenine_dinucleotide
NADH	nicotinamide_adenine_dinucleotide_-_reduced
NADP	nicotinamide_adenine_dinucleotide_phosphate
NADPH	Nicotinamide_adenine_dinucleotide_phosphate_-_reduced
NAGA1P	N-acetyl-glucosamine-1-phosphate
NAGDPP	N-acetyl-glucosamine-DPP
NAG_INS	1-D-myo-inosityl-2-acetamido-2-deoxy-?±-D-glucopyranoside
NAGLU	N-acetyl-L-glutamate
NAGLUP	N-acetylglutamyl-phosphate
NAGLUS	N-acetyl-L-glutamate_5-semialdehyde
NAM	nicotinamide
NAMD	nicotinamide_riboside
NAMN	nicotinamide_mononucleotide
NAORN	N-acetyl-L-ornithine
NG_INS	glucosaminyl-inositol
NH3	ammonia
NH3xt	external_ammonia
NO2	nitrite
NO2xt	external_nitrite
NO3	nitrate_
NONADECANOATE	nonadecanoate
NONADECANOYL_ACP	nonadecanoyl-ACP
NONADECANOYL_COA	nonadecanoyl-COA
NONANOYL_COA	nonanoyl-COA
NPP	nerylpyrophosphate
NPRAN	N-(5'-phosphoribosyl)-anthranilate
O2	oxygen
O2xt	external_oxygen
OA	oxaloacetate
OAHSER	O-acetyl-L-homoserine
OBUT	2-oxobutanoate
OCTACOSANOYL_ACP	octacosanoyl-ACP
OCTACOSANOYL_COA	octacosanoyl-COA
OCTADECANOATE	octadecanoate
OCTADECANOYL_ACP	octadecanoyl-ACP
OCTADECANOYL_COA	octadecanoyl-CoA
OCTANOYL_COA	octanoyl-CoA
OICAP	OICAP
OMP	orotidine-5'-phosphate
OMVAL	2-keto-3-methyl-valerate
OPP	octaprenyl_diphosphate
ORN	ornithine
OROA	orotate
OSB	O-succinylbenzoate
OSBCOA	O-succinylbenzoyl-CoA
OSLHSER	O-succinyl-L-homoserine
OTHIO	thioredoxin_disulfide
OXOMETHYLPENTANOATE	2-oxo-3-methylpentanoate
P5C	pyrroline_5-carboxylate
PA	L-phosphatidate
PABA	para-aminobenzoic_acid
PANT	L-pantoate
PAP	adenosine_3',5'-bisphosphate
PAPS	3'-phosphoadenylyl-sulfate
PA_TBA	PA-tuberculostearic_acid
PE	L-1-phosphatidyl-ethanolamine
PENTADECANOATE	pentadecanoate
PENTADECANOYL_ACP	pentadecanoyl-ACP
PENTADECANOYL_COA	pentadecanoyl-CoA
PENTA_METHYL_TRICONTANOYL	PENTA-METHYL-TRICONTANOYL
PENTA_METHYL_TRICONTANOYL_COA	PENTA-METHYL-TRICONTANOYL-COA
PENTANOYL_COA	pentanoyl-CoA
PEP	phosphoenolpyruvate
PEPTIDOGLYCAN	peptidoglycan
PG	L-1-phosphatidyl-glycero
PGL_TB	phenolglycolipid_antigen_(PLG-Tb_1)
PGP	L-1-phosphatidylglycerol-phosphate
PHDIM	phthiocerol
PHDIM_CYTO	cytoplasmic_phthiocerol_dimycocerosate
PHDIMRHAM1	PHDIMRHAM1
PHDIMRHAM2	PHDIMRHAM2
PHE	phenylalanine
PHEN	prephenate
PHENOLPHTHIODIOLONE_A	phenolphthiodiolone
PHOSPHATIDYLCHOLINE	phosphatidylcholine
PHOSPHO_PENTA_METHYL_TRICONTA	PHOSPHO-PENTA-METHYL-TRICONTANOYL-COA
PHP	3-phospho-hydroxypyruvate
PHPAA_COA	PHPAA-COA
PHPYR	phenylpyruvate
PHSER	O-phospho-L-homoserine
PHTHIODIOLONE_A	phthiodiolone_A
PI	phosphate
PIMELOYL_COA	pimeloyl-CoA
PIMS	phosphatidyl_myo-inositol_mannosides
PI_TBA	PI-tuberculostearic_acid
PIxt	external_phosphate
P_L_GLX	poly-L-glutamate/glutamine
PNTO	pantothenate
POLYACYLTREHALOSE	polyacyltrehalose
PORPHOBILILOGIN	porphobilinogen
ppGpp	ppGpp
PPI	pyrophosphate
PPM	polyprenolmannose
PPPI	Inorganic_triphosphate
PPPP	PPPP
PPTC	phenolphthiocerol
PPTT	PPTT
PRAM	5-phosphoribosylamine
PRBAMP	phosphoribosylformiminoAICAR-phosphate
PRBATP	5-phosphoribosyl_1-pyrophosphate
PRECORIN_2	precorrin-2
PRECORIN_3A	precorrin-3A
PRECORIN_3B	precorrin-3B
PRECORIN_4B	precorrin-4B
PRECORIN_5	precorrin-5
PRECORIN_6X	precorrin-6x
PRECORIN_6Y	precorrin-6y
PRECORIN_8X	precorrin-8x
PRECURSOR_Z	precursor-Z
PRFICA	phosphoribosyl-formamido-carboxamide
PRFP	phosphoribosylformiminoAICAR-phosphate
PRLP	phosphoribulosylformimino-AICAR-P
PRO	proline
PROPANOATE	propanoate
PROPIONYLACP	propionyl-ACP
PROPIONYLCOA	propionyl-CoA
PROPIONYLP	propionyl-P
PROTEIN	average_mycobacterial_protein
PROTOHEME_FE2	protoheme
PROTOPORPHYRIN_IX	protoporphyrin_IX
PROTOPORPHYRINOGEN	protoporphyrinogen_IX
PRPP	5-phosphoribosyl_1-pyrophosphate
PS	phosphatidylserine
PTC	phthiocerol
PTHIOCERANOYL_COA	phthioceranoyl-COA
PTRSC	putrescine
PTT	PTT
PURI5P	pseudouridine_5'-phosphate
PYR	pyruvate
QA	quinolinate
R1P	ribose-1-phosphate
R5P	D-ribose-5-phosphate
RHAMNAGDPP	Rha-GlcNAc-DPP
RHYDROXYBUTANOYL	(R)-3-Hydroxybutanoyl
RIB	Ribose
RIBFLAV	riboflavin
RL5P	D-ribulose-5-phosphate
RMMALONYLACP	(R)-methylmalonyl-ACP
RMMALONYLCOA	(R)-methylmalonyl-CoA
RNA	ribonucleic_acid
RTHIO	reduced_thioredoxin
S7P	D-sedoheptulose-7-phosphate
SAH	S-adenosyl-L-homocysteine
SAICAR	5'-phosphoribosyl-4-(N-succinocarboxamide)-5-aminoimidazole
SAL	salicylate
SAM	S-adenosyl-L-methionine
SAM_2_OXOBUTANOATE	S-adenosyl-4-methylthio-2-oxobutanoate
SAOPIM	N-succinyl-2-amino-6-ketopimelate
SAP	H-protein-S-(aminomethyldihydrolipoyl)lysine
SDAPIM	N-succinyl-L,L-2,6-diaminopimelate
SER	serine
SHCHC	2-succinyl-6-hydroxy-2,4-cyclohexadiene-1-carboxylate
SHYDROXYBUTANOYL	SHYDROXYBUTANOYL
SL_1	sulfolipid-1
SL1278_CYTO	cyptoplasmic_SL1278_(SL-1_precursor)
SL1278_WALL	wallbound_SL1278_(SL-1_precursor)
SLF	sulfate
SLFxt	external_sulfate
SMALLMOLECULES	small_molecules
SME	shikimate
SME3P	shikimate-3-phosphate
SMMALONYLCOA	(S)-methyl-malonyl-CoA
SPRMD	spermidine
SUC	sucrose
SUCC	succinate
SUCCOA	succinyl-CoA
SUCCSAL	succinate_semialdehyde_(succinic_semialdehyde)
SUGARS	sugars
T3	D-glyceraldehyde-3-phosphate
TAG	triacylglycerol
TETRACOSANOATE	tetracosanoate
TETRACOSANOYL_ACP	tetracosanoyl-ACP
TETRACOSANOYL_COA	tetracosanoyl-CoA
TETRADECANOATE	tetradecanoate_
TETRADECANOYL_ACP	tetradecanoyl-ACP
TETRADECANOYL_COA	tetradecanoyl-CoA
TETRAHYDRODIPICOLINATE	tetrahydrodipicolinate
THF	tetrahydrofolate
THFG	THF-L-glutamate
THI	thiamine
THIP	thiamine-phosphate
THPTGLU	tetrahydropteroyltri-L-glutamate
THR	threonine
THY	THY
TRANS_DELTA_2_DODECANOYL_COA	TRANS-DELTA-2-DODECANOYL-COA
TRANS_DELTA_2_ENOYL_C22_ACYL_AC	TRANS-DELTA-2-ENOYL-C22-ACYL-ACP
TRANS_DELTA_2_HYDROXY_DODECAN	TRANS-DELTA-2-HYDROXY-DODECANOYL-COA
TRANS_KETO_MEROACYL_ACP	TRANS-KETO-MEROACYL-ACP
TRANS_METHOXY_MEROACYL_ACP	TRANS-METHOXY-MEROACYL-ACP
TRE	trehalose
TRE6P	trehalose_6-phosphate
TREHALOSEDIMYCOLATE	trehalosedimycolate_(TDM)
TREHALOSEMONOMYCOLATE	trehalosemonomycolate_(TMM)
TREHALOSEMONOMYCOLATEbrCYbr	cytoplasmic_trehalosemonomycolate_(TMM)
TREHALOSEMONOMYCOLATE_P	cytoplasmic_trehalosemonomycolate-P
TRE_S	sulfated_trehalose
TRIDECANOYL_COA	tridecanoyl-CoA
TRNA_GLU	tRNAGlu
TRP	tryptophan
TS_COSH_TYR	L-tyrosine/ThiS-COSH_complex
TS_PROTEIN	ThiS_protein/C1of_Tyrosine,_4hydroxybenzyl_alcohol_complex
TUBERCULOSTEROYL_ACP	Tuberculostearic
TYR	tyrosine
UDP	uridine-diphosphate
UDPbrNAM:NGMbrAGMDAPIM	UDP[NAM:NGM]AGMDAPIM
UDPbrNAM:NGMbrAGMDAPIMAA	UDP[NAM:NGM]AGMDAPIMAA
UDPbrNAM:NGMbrALA	UDP[NAM:NGM]ALA
UDPbrNAM:NGMbrALAGLU	UDP[NAM:NGM]ALAGLU
UDPDGLUC	UDPDGLUC
UDPG	UDP-D-glucose
UDPGAL	UDP-galactose
UDPGALF	UDP-D-galacto-1,4-furanose
UDPNACVG	UDP-N-acetyl-3-O-(1-carboxyvinyl)-D-glucosamine)
UDPNAG	UDP-N-acetyl-D-glucosamine
UDPNAGPEE	UDP-GlcNAc-pyruvate_enol_ether
UDPNAM	UDP-N-acetylmuramate
UDPNGM	UDPNGM
UMP	uridine-monophosphate
UNDECANOYL_COA	undecanoyl-CoA
URA	uracil
UREA	urea
UROPORPHYRINOGEN_III	uroporphyrinogen-III
UTP	uridine-triphosphate
VAL	valine
X5P	D-xylulose-5-phosphate
XAN	xanthine
XMP	xanthosine-5-phosphate
XTSINE	xanthosine
