# Supplementary material for: GSMN-ML- a genome scale metabolic network reconstruction of the obligate human pathogen Mycobacterium leprae
Source: PLoS Negl Trop Dis. 2020 Jul 6;14(7):e0007871. doi: 10.1371/journal.pntd.0007871 (PMC7365477; doi:10.1371/journal.pntd.0007871)
Supplement: S4 File — The p-files include the list of nutrients and their uptake rates upper and lower limits. (XLSX) [file pntd.0007871.s004.xlsx]

## Sheet: GSMN-ML
	Table 3: Problem file used by SurreyFBA to generate growth with a) M. leprae model and b) GSMN-TB model.
	a) M. leprae p-file:
	!max: BIOMASS			#
	R863	0	1	#Glucose uptake limited to maximal value of 1 mmol/g DW/h
	R804	-100000	100000	#Oxygen transport. Unlimited.
	R800	0	100000	#Ammonium transport. Unlimited
	R803	0	0	#Nitric dioxide transport. Unlimited
	R838	0	100000	#Phosphate uptake. Unlimited
	R841	0	0	#Sulphate uptake. Unlimited
	R923	0	100000	#Iron transport. Unlimited
	R924	0	100000	#Citrate and iron uptake. Unlimited.
	R925	0	100000	#Biotin uptake. Unlimited
	R926	0	100000	#Cobalt uptake. Unlimited.
	R927	0	0	#Molybdenium uptake. Unlimited.
	R812	0	0	#Glycerol
	R806	-1	1	#Formate
	R807	0	0	#Glycolate
	R808	0	0	#Acetate
	R809	0	0	#Acetylaldehyde
	R810	0	0	#Anthranilate
	R811	0	0	#Citrulline
	R814	0	0	#Guanine
	R815	0	0	#Hypoxantine
	R816	0	0	#Nicotinate
	R817	0	0	#D-glyceraldehyde-3-phosphate
	R818	0	0	#Urea
	R819	0	0	#Xanthine
	R820	0	0	#Alanine
	R821	0	0	#Arginine
	R822	0	0	#Asparagine
	R823	0	0	#Aspartate
	R824	0	0	#Sucrose
	R825	0	0	#Cellobiose
	R826	0	0	#Cysteine
	R827	-1	1	#L,L-diaminopimelate
	R828	0	0	#D-glutamate
	R829	0	0	#Glutamine
	R830	0	0	#Glutamate
	R831	0	0	#Histidine
	R832	0	0	#Isoleucine
	R833	0	0	#Leucine
	R834	0	0	#Lysine
	R835	-1	1	#Methionine
	R836	0	0	#Maltose
	R837	0	0	#Ornithine
	R839	0	0	#Proline
	R840	0	0	#Ribose
	R842	0	0	#Threonine
	R843	0	0	#Valine
	R844	0	0	#Acetate (proton dependent)
	R845	0	0	#Adenine
	R846	0	0	#Adenosine
	R847	0	0	#alpha ketoglutarate
	R848	0	0	#aspartate
	R849	0	0	#aspartate
	R850	0	0	#aspartate
	R851	0	0	#citrate
	R852	0	0	#deoxyadenosine
	R853	0	0	#D-alanine
	R854	0	0	#deoxycytosine
	R855	0	0	#deoxyinosine
	R856	0	0	#deoxytimine
	R857	0	0	#DU
	R858	0	0	#Ethanol
	R859	0	0	#Fumarate
	R860	0	0	#Fumarate
	R861	0	0	#4-aminobutyrate_(GABA)
	R862	0	0	#D-galactose
	R864	0	0	#Glutamate
	R865	0	0	#GLUC
	R866	0	0	#Glycine
	R867	0	0	#Guanosine
	R868	0	0	#Histidine
	R869	0	0	#Histidine secretion
	R870	0	0	#Isoleucine
	R871	0	0	#Isoleucine
	R872	0	0	#Inosine
	R873	0	0	#Lactose
	R874	0	0	#Leucine
	R875	0	0	#Leucine
	R876	0	0	#Lactate
	R877	0	1	#Lysine
	R878	0	0	#Lysine secretion
	R879	0	0	#Malate
	R880	0	0	#Malate
	R881	0	0	#Phenylalanine
	R882	0	0	#Phosphate
	R883	0	0	#Proline
	R884	0	0	#Proline secretion
	R885	0	0	#Pyruvate
	R886	0	0	#Serine
	R887	0	0	#Serine secretion
	R888	0	0	#Succinate
	R889	0	0	#Succinate
	R890	0	0	#Smlp_may_alanine.pfileuccinate secretion
	R891	0	0	#Threonine
	R892	0	0	#Threonine secretion
	R893	0	0	#Tryptophan
	R894	0	0	#Tyrosine
	R895	0	0	#Uracil
	R896	0	0	#URI
	R897	0	0	#Valine
	R898	0	0	#Valine secretion
	R899	0	0	#Fructose PTS transporter
	R900	0	0	#Fructose PTS transporter
	R901	0	0	#Mannose PTS transporter
	R901_b	0	0	#Mannose PTS transporter
	R902	0	0	#Trehalose PTS transporter
	R903	0	0	#Cadaverine secretion and lysine uptake
	R904	0	0	#Succine secretion and citrate uptake
	R905	0	0	#Succinate secretion and Fumarate uptake
	R906	0	0	#Glucose 3-phosphate
	R907	0	0	#Propanoate
	R908	0	0	#Hexanoate
	R909	0	0	#Hexacosanoate
	R910	0	0	#Tetracosanoate
	R911	0	0	#Tetradecanoate
	R912	0	0	#Eicosanoate
	R913	0	0	#Pentadecanoate
	R914	0	0	#Heptadecanoate
	R915	0	0	#Nonadecanoate
	R916	0	0	#Hexadecanate
	R917	0	0	#9-Hexadecanoate
	R918	0	0	#9-Octadecanoate
	R919	0	0	#Pentadecanoate
	R920	0	0	#Dodecanoate
	R921	0	0	#Triacylglycerol
	R922	0	0	#Phosphatidylcholine
	R928	-1	0	#Extracellular hydrolysis of bovine serum albumin and aminoacid uptake
	R929	-1	1	#Electrophile
	R930	-1	0	#H2X
	R931	-1	0	#N-acetyl-S-conjugate
	R932	0	0	#Cholesterol
	R934	0	0	#Glucose-1-Phosphate import
	R935	0	0	#Hydrogen Peroxide Export
	R936	0	0	#Tetrahydofolate import
	R937	-1	1	#Coenzyme B
	R938	-1	1	#Protoporphyrinogen
	R939	-1	1	#Pantothenate
	R940	0	0	#D-Glucono-1,5-lactone 6-phosphate
	R941	-1	0	#S-2-methyl-butyryl-CoA
	R942	-1	0	#S-3-methyl-butyryl-CoA
	R943	-1	0	#Acetylephosphate
	R944	0	0	#Glycoaldehyde
	R945	0	0	#Molybdopterin
	R946	0	0	#beta-D-Glucose-6-phoshate
	R947	0	0	#Acteroacetate
	R948	0	0	#2-oxybutanoate
	R949	0	0	#D-Glucosamine-1-phosphate
	R950	0	0	#Fructose
	R951	0	0	#Decanoate
	R952	0	0	#Docosanoate
	!max:			#
	;			#

## Sheet: GSMN-TB_2
	a) GSMN-TB_2 p-file:
	!max: BIOMASS			#
	R863	0	1	#Glucose uptake limited to maximal value of 1 mmol/g DW/h
	R804	-100000	100000	#Oxygen transport. Unlimited.
	R800	0	100000	#Ammonium transport. Unlimited
	R803	0	0	#Nitric dioxide transport. Unlimited
	R838	0	100000	#Phosphate uptake. Unlimited
	R841	0	0	#Sulphate uptake. Unlimited
	R923	0	100000	#Iron transport. Unlimited
	R924	0	100000	#Citrate and iron uptake. Unlimited.
	R925	0	100000	#Biotin uptake. Unlimited
	R926	0	100000	#Cobalt uptake. Unlimited.
	R927	0	0	#Molybdenium uptake. Unlimited.
	R812	0	0	#Glycerol
	R806	-1	1	#Formate
	R807	0	0	#Glycolate
	R808	0	0	#Acetate
	R809	0	0	#Acetylaldehyde
	R810	0	0	#Anthranilate
	R811	0	0	#Citrulline
	R814	0	0	#Guanine
	R815	0	0	#Hypoxantine
	R816	0	0	#Nicotinate
	R817	0	0	#D-glyceraldehyde-3-phosphate
	R818	0	0	#Urea
	R819	0	0	#Xanthine
	R820	0	0	#Alanine
	R821	0	0	#Arginine
	R822	0	0	#Asparagine
	R823	0	0	#Aspartate
	R824	0	0	#Sucrose
	R825	0	0	#Cellobiose
	R826	0	0	#Cysteine
	R827	-1	1	#L,L-diaminopimelate
	R828	0	0	#D-glutamate
	R829	0	0	#Glutamine
	R830	0	0	#Glutamate
	R831	0	0	#Histidine
	R832	0	0	#Isoleucine
	R833	0	0	#Leucine
	R834	0	0	#Lysine
	R835	-1	1	#Methionine
	R836	0	0	#Maltose
	R837	0	0	#Ornithine
	R839	0	0	#Proline
	R840	0	0	#Ribose
	R842	0	0	#Threonine
	R843	0	0	#Valine
	R844	0	0	#Acetate (proton dependent)
	R845	0	0	#Adenine
	R846	0	0	#Adenosine
	R847	0	0	#alpha ketoglutarate
	R848	0	0	#aspartate
	R849	0	0	#aspartate
	R850	0	0	#aspartate
	R851	0	0	#citrate
	R852	0	0	#deoxyadenosine
	R853	0	0	#D-alanine
	R854	0	0	#deoxycytosine
	R855	0	0	#deoxyinosine
	R856	0	0	#deoxytimine
	R857	0	0	#DU
	R858	0	0	#Ethanol
	R859	0	0	#Fumarate
	R860	0	0	#Fumarate
	R861	0	0	#4-aminobutyrate_(GABA)
	R862	0	0	#D-galactose
	R864	0	0	#Glutamate
	R865	0	0	#GLUC
	R866	0	0	#Glycine
	R867	0	0	#Guanosine
	R868	0	0	#Histidine
	R869	0	0	#Histidine secretion
	R870	0	0	#Isoleucine
	R871	0	0	#Isoleucine
	R872	0	0	#Inosine
	R873	0	0	#Lactose
	R874	0	0	#Leucine
	R875	0	0	#Leucine
	R876	0	0	#Lactate
	R877	0	1	#Lysine
	R878	0	0	#Lysine secretion
	R879	0	0	#Malate
	R880	0	0	#Malate
	R881	0	0	#Phenylalanine
	R882	0	0	#Phosphate
	R883	0	0	#Proline
	R884	0	0	#Proline secretion
	R885	0	0	#Pyruvate
	R886	0	0	#Serine
	R887	0	0	#Serine secretion
	R888	0	0	#Succinate
	R889	0	0	#Succinate
	R890	0	0	#Smlp_may_alanine.pfileuccinate secretion
	R891	0	0	#Threonine
	R892	0	0	#Threonine secretion
	R893	0	0	#Tryptophan
	R894	0	0	#Tyrosine
	R895	0	0	#Uracil
	R896	0	0	#URI
	R897	0	0	#Valine
	R898	0	0	#Valine secretion
	R899	0	0	#Fructose PTS transporter
	R900	0	0	#Fructose PTS transporter
	R901	0	0	#Mannose PTS transporter
	R901_b	0	0	#Mannose PTS transporter
	R902	0	0	#Trehalose PTS transporter
	R903	0	0	#Cadaverine secretion and lysine uptake
	R904	0	0	#Succine secretion and citrate uptake
	R905	0	0	#Succinate secretion and Fumarate uptake
	R906	0	0	#Glucose 3-phosphate
	R907	0	0	#Propanoate
	R908	0	0	#Hexanoate
	R909	0	0	#Hexacosanoate
	R910	0	0	#Tetracosanoate
	R911	0	0	#Tetradecanoate
	R912	0	0	#Eicosanoate
	R913	0	0	#Pentadecanoate
	R914	0	0	#Heptadecanoate
	R915	0	0	#Nonadecanoate
	R916	0	0	#Hexadecanate
	R917	0	0	#9-Hexadecanoate
	R918	0	0	#9-Octadecanoate
	R919	0	0	#Pentadecanoate
	R920	0	0	#Dodecanoate
	R921	0	0	#Triacylglycerol
	R922	0	0	#Phosphatidylcholine
	R928	-1	0	#Extracellular hydrolysis of bovine serum albumin and aminoacid uptake
	R929	-1	1	#Electrophile
	R930	-1	0	#H2X
	R931	-1	0	#N-acetyl-S-conjugate
	R932	0	0	#Cholesterol
	!max:			#
	;			#
