# Supplementary material for: GSMN-ML- a genome scale metabolic network reconstruction of the obligate human pathogen Mycobacterium leprae
Source: PLoS Negl Trop Dis. 2020 Jul 6;14(7):e0007871. doi: 10.1371/journal.pntd.0007871 (PMC7365477; doi:10.1371/journal.pntd.0007871)
Supplement: S5 File — The file includes expression data and fold changes in expression of M. leprae freshly harvested vs. 48h incubation in axenic medium. (XLSX) [file pntd.0007871.s005.xlsx]

## Sheet: Protein
Gene_id	Gene_name	Description	Abundance in M. leprae freshly harvested from athymic nude mice foot pads (FP)	Abundance in M. leprae held in axenic medium for 48hrs at 33oC (48hr)	48hr vs FP Fold change	48hr vs FP P value
909134	lpqH	lipoprotein	624.86	366.89	-0.768185	0.0147
910553	argR	arginine repressor ArgR	740.84	449.66	-0.720327	0.0799
909015	esxT	PUTATIVE ESAT-6 LIKE PROTEIN ESXT	766.65	1288.99	0.749601	0.0366
910370	hisI	phosphoribosyl-AMP cyclohydrolase	806.92	257.02	-1.65055	0
910425	hisE	phosphoribosyl-ATP pyrophosphatase	929.23	1871.44	1.01004	0.0003
909681	purE	phosphoribosylaminoimidazole carboxylase catalytic subunit	1000.19	1158.18	0.211585	0.5727
910283	recX	recombination regulator RecX	1018.76	875.19	-0.219146	0.5261
908912	echA6	enoyl-CoA hydratase	1036.66	856.42	-0.275552	0.4162
910371	hisH	imidazole glycerol phosphate synthase subunit HisH	1041.36	875.99	-0.249483	0.4034
908892	ML2140	MarR family transcriptional regulator	1044.92	1929.87	0.885111	0.0011
908904	ML2129	PE-family protein	1088.69	989.01	-0.138536	0.618
909061	aao	D-amino acid oxidase	1100.57	1213.05	0.140388	0.7057
909783	ML0825	ArsR family transcriptional regulator	1113.26	1313.1	0.238186	0.4888
909339	ribH	6,7-dimethyl-8-ribityllumazine synthase	1148.17	2475.49	1.10838	0.0001
910051	leuD	isopropylmalate isomerase small subunit	1177.49	488.78	-1.26846	0
909803	cysE	serine acetyltransferase	1240.39	1673.53	0.432101	0.1441
909703	wbbL	dTDP-rhamnosyl transferase	1255.05	702.77	-0.83662	0.0029
910407	era	GTP-binding protein Era	1303.85	1197.75	-0.122451	0.6723
908523	ML2454	hemagglutinin	1306.66	938.57	-0.477348	0.1003
908949	ML0335	ABC-transporter transmembrane protein	1311.61	1389.03	0.082739	0.8446
910195	udgB	conserved hypothetical protein	1343.59	1096.39	-0.293332	0.3205
910013	fpg	formamidopyrimidine-DNA glycosylase	1349.72	1411.27	0.0643339	0.8179
910374	hisF	imidazole glycerol phosphate synthase subunit HisF	1371.28	991.45	-0.467911	0.1652
910214	ML1123	binding-protein dependent transport protein	1393.53	767.49	-0.860524	0.0036
908304	ML2498	enoyl-CoA hydratase	1397.23	2497.38	0.837846	0.0018
908873	ML0336	ABC-transporter ATP-binding protein	1457.68	1474.28	0.0163365	0.9866
909062	whiB3	transcriptional regulator	1509.93	857.3	-0.81661	0.0052
908411	folB	dihydroneopterin aldolase	1527.35	1360.47	-0.166926	0.8602
908920	ispF	2-C-methyl-D-erythritol 2,4-cyclodiphosphate synthase	1561.64	2540.47	0.702034	0.0243
908689	folK	2-amino-4-hydroxy-6- hydroxymethyldihydropteridine pyrophosphokinase	1566.43	1230.4	-0.348353	0.2088
910148	dapE	succinyl-diaminopimelate desuccinylase	1580.21	3229.57	1.03123	0.0041
908749	ubiE	ubiquinone/menaquinone biosynthesis methyltransferase	1591.21	1267.31	-0.328355	0.2533
908894	ML0311	phosphatidylserine decarboxylase	1591.93	1125.97	-0.499609	0.0584
909410	ML0626	16S ribosomal RNA methyltransferase RsmE	1599.47	2122.09	0.407892	0.1578
910083	smpB	SsrA-binding protein	1680.65	1489.71	-0.173988	0.6613
910096	dut	deoxyuridine 5'-triphosphate nucleotidohydrolase	1684.5	951.04	-0.824743	0.0024
909514	ML1484	ribose-5-phosphate isomerase B	1702.49	1826.94	0.101783	0.771
910791	gatC	aspartyl/glutamyl-tRNA amidotransferase subunit C	1753.17	1597.87	-0.133816	0.7926
908566	moeA	molybdopterin biosynthesis protein	1783.37	2443.99	0.454632	0.1103
908506	ML2467	undecaprenyl pyrophosphate synthetase	1788.52	2015.02	0.172028	0.618
908851	ML0298	sulfur carrier protein ThiS	1806.91	2098.46	0.215806	0.5692
910240	atpC	ATP synthase F0F1 subunit epsilon	1858.57	1378.1	-0.431512	0.2593
910161	ML1075	O-methyltransferase	1885.84	1719.84	-0.132933	0.6318
909065	ML2010	lipoprotein	1915.43	1077.94	-0.829391	0.0033
908530	deoC	deoxyribose-phosphate aldolase	1954.6	1553.73	-0.331138	0.2543
909231	ruvA	Holliday junction DNA helicase RuvA	1968.38	2806.8	0.511918	0.0729
910042	thiL	thiamine monophosphate kinase	2004.69	2425.39	0.274838	0.4043
909305	mihF	integration host factor	2012.26	3018.49	0.58501	0.0399
909850	ML1637	bifunctional RNase H/acid phosphatase	2028.17	1596.04	-0.345682	0.2271
910830	ML2677	TetR family transcriptional regulator	2042.45	4019.1	0.976572	0.0002
910461	tagA	DNA-3-methyladenine glycosidase I	2053.37	3251.39	0.663063	0.019
909811	rnhB	ribonuclease HII	2054.62	2282.91	0.152002	0.6867
908935	thiX	thiredoxin	2062.67	1495.24	-0.464136	0.2046
910131	hemY	protoporphyrinogen oxidase	2128.21	2909.91	0.451334	0.1343
909547	thyX	FAD-dependent thymidylate synthase	2163.46	1260.39	-0.77947	0.0053
909297	carA	carbamoyl phosphate synthase small subunit	2177.85	1952.12	-0.157863	0.5239
908861	thiE	thiamine-phosphate pyrophosphorylase	2189.61	3065.27	0.48534	0.0891
910322	bioD	dithiobiotin synthetase	2234.3	3839.3	0.78102	0.0042
909999	ML0979	CDP-diacylglycerol--glycerol-3-phosphate 3-phosphatidyltransferase	2240.28	977.82	-1.19604	0.0001
909802	tsf	elongation factor Ts	2269.41	1755.93	-0.370082	0.2004
908863	ML2253	antigen 84-like protein	2279.22	2020.84	-0.173585	0.7502
908565	proC	pyrroline-5-carboxylate reductase	2321.68	1460.86	-0.668351	0.0147
908219	ML2485	RNA methyltransferase	2329.3	1758.7	-0.405387	0.1619
908471	pepC	aminopeptidase	2336.64	2235.15	-0.0640638	0.7884
908480	cdd	cytidine deaminase	2340.26	1338.74	-0.805793	0.0032
909652	lpqC	hydrolase	2340.96	3320.47	0.504287	0.0766
909310	ML0542	DNA-directed RNA polymerase subunit omega	2352.96	1601.39	-0.555152	0.0525
909899	ML0898	DNA-binding protein	2371.55	1433.73	-0.726057	0.0251
909760	ML0802	acetyl-CoA carboxylase biotin carboxyl carrier protein subunit	2389.97	5320.69	1.15462	0
910028	coaD	phosphopantetheine adenylyltransferase	2393.36	2016.33	-0.247306	0.4102
910360	mtb12	Low molecular weight antigen, secreted protein	2394.71	1373.05	-0.802467	0.0046
909095	ML1992	oxidoreductase	2403.94	851.6	-1.49715	0
908903	pdxH	pyridoxamine 5'-phosphate oxidase	2418.65	2804.55	0.213567	0.4513
910769	ML1724	enoyl-CoA hydratase	2419.37	2057.41	-0.233802	0.4405
908203	ML2443	glycosyl transferase family protein	2420.75	2469.95	0.0290277	0.952
910248	ogt	methylated-DNA--protein-cysteine methyltransferase	2432.56	2085.27	-0.222241	0.5044
908269	ssb	single-stranded DNA-binding protein	2451.02	2578.33	0.0730547	0.9093
909416	ML0634	undecaprenyl pyrophosphate synthase	2468.35	2530.86	0.0360807	0.8811
909274	aroK	shikimate kinase	2469.06	1930.47	-0.35501	0.2333
910321	bioA	adenosylmethionine-8-amino-7-oxononanoate aminotransferase	2478.96	1841.26	-0.429042	0.1093
909135	rmlC	dTDP-4-dehydrorhamnose 3,5-epimerase	2481.55	1251.41	-0.987687	0.0004
910234	atpE	ATP synthase F0F1 subunit C	2489.03	1511.15	-0.719937	0.0135
909766	entC	isochorismate synthase	2502.51	4101.61	0.712814	0.0078
909743	ML0782	transmembrane transport protein	2504.6	2148.1	-0.221519	0.4072
910133	pgl	6-phosphogluconolactonase	2510.03	1411.09	-0.830895	0.004
910546	argJ	bifunctional ornithine acetyltransferase/N-acetylglutamate synthase	2533.33	1010.19	-1.32641	0
909422	whiB7	transcriptional regulator	2552.38	4979.24	0.964082	0.0025
910435	hisG	ATP phosphoribosyltransferase	2562.21	2257.44	-0.182701	0.5467
908567	ML2429	DNA-binding protein	2582.74	2661.48	0.0433263	0.8673
908182	hns	histone-like protein	2585.54	2076.22	-0.316506	0.2873
909862	cobT	nicotinate-nucleotide--dimethylbenzimidazole phosphoribosyltransferase	2587.89	3699.22	0.515445	0.0674
909645	ML1426	ABC transporter inner membrane protein	2593.03	1591.58	-0.704179	0.0115
909480	ML1452	phosphoglycerate mutase	2598.49	2847.49	0.132017	0.7435
910487	tlyA	cytotoxin/hemolysin	2607.52	2892.07	0.149424	0.6861
909612	rbfA	ribosome-binding factor A	2613.38	3243.4	0.31159	0.2712
909673	maf	Maf-like protein	2625.69	1345.94	-0.964082	0.0007
910041	ung	uracil-DNA glycosylase	2632.26	2442.63	-0.107867	0.7575
910272	rph	ribonuclease PH	2643.85	2214.34	-0.255764	0.4212
908581	hemB	delta-aminolevulinic acid dehydratase	2650.98	2038.18	-0.379244	0.2235
910050	ML1683	histone-like protein	2681.19	2354.38	-0.187526	0.5101
908548	ML2439	two-component system response regulator	2702.7	2775.91	0.0385594	0.8847
910552	argH	argininosuccinate lyase	2708.51	1721.57	-0.653775	0.0152
910045	gpsA	NAD(P)H-dependent glycerol-3-phosphate dehydrogenase	2739.57	1966.99	-0.47796	0.0866
908850	thiG	thiazole synthase	2742.13	3897.79	0.507359	0.0713
909199	ML0452	glycosyltransferase	2792.3	2770.08	-0.0115263	0.9376
909521	fdxA	ferredoxin	2804.14	1956.66	-0.519165	0.0508
910548	argF	ornithine carbamoyltransferase	2818.48	3431.13	0.283766	0.4707
910084	suhB	inositol monophosphatase	2828.95	3021.37	0.0949362	0.7853
910420	ML1301	inositol monophosphatase	2831.88	3857.31	0.445835	0.2919
910348	hisB	imidazoleglycerol-phosphate dehydratase	2844.81	3178.58	0.16005	0.536
908551	ML0174	two-component response regulator	2853.51	2877.61	0.0121335	0.9712
910362	glbO	hemoglobin-like, oxygen carrier	2863.04	2667	-0.10233	0.7448
909090	guaB3	inosine 5-monophosphate dehydrogenase	2871.19	2873.53	0.00117531	0.9844
908715	ML0242	4-diphosphocytidyl-2-C-methyl-D-erythritol kinase	2924.16	3162.02	0.112824	0.7669
910216	ML1124	binding-protein dependent transport protein	2940.76	2914.26	-0.0130595	0.952
909724	manA	mannose-6-phosphate isomerase	2946.89	3584.24	0.282474	0.311
910225	thrB	homoserine kinase	2968.1	3311.3	0.157858	0.6077
910059	ML1689	hydrolase	2972.69	1641.33	-0.856904	0.0079
910103	def	peptide deformylase	3002.78	3912.25	0.3817	0.2322
908853	ML0299	oxidoreductase	3012.38	4525.5	0.587173	0.038
910095	ML1936	GTP-dependent nucleic acid-binding protein EngD	3046.89	1770.4	-0.783262	0.006
910165	ML1079	sec-independent translocase	3060.06	2703.82	-0.178561	0.577
909359	secG	preprotein translocase subunit SecG	3061.26	2265.12	-0.434538	0.1582
909603	truB	tRNA pseudouridine synthase B	3074.33	2893.38	-0.0875162	0.8501
908985	modD	cell surface protein (associated with virulence)	3074.51	2015.08	-0.609519	0.0241
908646	folP	dihydropteroate synthase	3091.22	1463.86	-1.0784	0.0001
909330	rpe	ribulose-phosphate 3-epimerase	3104.53	1875.25	-0.727292	0.0059
909615	nusA	transcription elongation factor NusA	3111.01	3475.07	0.159659	0.6301
908692	ML2326	ligase	3114.21	2013.1	-0.629447	0.015
908557	moaB	molybdenum cofactor biosynthesis protein	3119.7	5289.78	0.7618	0.004
910207	ML1116	lipoprotein	3121.27	1401.17	-1.1555	0
910766	ML1727	phosphoserine phosphatase	3136.33	2744.69	-0.192434	0.4841
908570	rimJ	acetyltransferase	3143.41	4348.79	0.468284	0.2214
909008	oxyR	LysR family transcriptional regulator	3143.62	3356.53	0.0945437	0.8179
910499	ML1370	pseudouridine synthase	3176.72	6194.68	0.963492	0.0003
909919	ML0919	DNA-binding protein	3194.93	2619.46	-0.286515	0.4043
908937	pstC2	membrane-bound component of phosphate transport	3202.18	1889.71	-0.76089	0.006
910549	argD	acetylornithine aminotransferase	3203.43	1742.14	-0.878757	0.0012
910228	prfA	peptide chain release factor 1	3240.65	2598.66	-0.318515	0.2788
908596	cspA	cold shock protein	3276.61	7598.33	1.21348	0.0003
908479	ML2531	cell surface protein	3281.27	2653.98	-0.306097	0.3239
910686	hemH	ferrochelatase	3291.23	2038.47	-0.69114	0.0177
909269	ML0513	Holliday junction resolvase-like protein	3296.08	2856.94	-0.206281	0.488
908665	ML0232	pantothenate kinase	3300.7	2572.76	-0.359455	0.4393
908390	ML2568	TetR family transcriptional regulator	3341.98	5250.95	0.651875	0.0095
910044	ddl	D-alanyl-alanine synthetase A	3367.23	2050.56	-0.715544	0.0129
910685	inhA	enoyl-ACP reductase	3376.34	1983.13	-0.767681	0.0057
910885	ML2583	glycosyl transferase family protein	3380.73	2594.51	-0.381873	0.2046
908695	recR	recombination protein RecR	3398.28	1896.76	-0.841268	0.002
910554	argG	argininosuccinate synthase	3408.97	1818.96	-0.906222	0.001
908454	menE	O-succinylbenzoic acid--CoA ligase	3425.09	2749.68	-0.316878	0.2713
910229	ML1135	protoporphyrinogen oxidase	3441.07	2255.07	-0.609685	0.0519
910236	ML1919	carbonic anhydrase	3453.31	4212.82	0.286806	0.4846
910386	ML1070	TetR family transcriptional regulator	3479.2	5947.03	0.773414	0.0038
910048	ML1681	polyphosphate kinase	3506.98	2344.84	-0.58074	0.0448
908253	pyrB	aspartate carbamoyltransferase	3519.38	6995.92	0.991192	0.0001
909173	ML0429	oxidoreductase	3553.28	3518.71	-0.0141048	0.922
910722	uspE	sugar transport integral membrane protein	3558.93	2091.05	-0.767216	0.0038
909537	pimE	mannosyltransferase	3562.51	3867.22	0.118403	0.7344
908888	cspB	cold shock protein	3578.25	5834.4	0.70533	0.0098
909272	aroE	shikimate 5-dehydrogenase	3589.92	3598.93	0.00361635	1
908376	ML0118	oxidireductase	3602.82	5455.65	0.598625	0.0336
909232	ruvB	Holliday junction DNA helicase RuvB	3628.39	2740.48	-0.404901	0.1803
910547	argB	acetylglutamate kinase	3645.03	3462.51	-0.0741125	0.9681
909217	pssA	CDP-diacylglycerol-serine o-phosphatidyltransferase	3651.24	2183.38	-0.741823	0.007
910375	ML1267	antiporter	3678.89	3568.55	-0.0439326	0.992
909691	ftsE	cell division ATP-binding protein	3686.81	1916.2	-0.944125	0.0006
910737	ML1756	multidrug resistance protein	3693.55	6472.7	0.80936	0.0021
908950	pgsA2	CDP-diacylglycerol--glycerol-3-phosphate 3-phosphatidyltransferase	3701.12	1991.99	-0.893752	0.0014
909435	coaA	pantothenate kinase	3739	4403.96	0.236149	0.3796
910204	ML1114	ABC transporter ATP-binding protein	3741.28	2240.11	-0.739962	0.0074
910053	leuC	isopropylmalate isomerase large subunit	3746.92	2703.88	-0.470674	0.0855
909213	dedA	Possible transmembrane protein DedA	3777.4	3874.01	0.0364341	0.9223
909317	guaA	GMP synthase	3779.05	2755.86	-0.455521	0.0878
909964	ppdK	pyruvate phosphate dikinase	3784.08	2982.96	-0.343198	0.2439
909396	subI	sulfate-binding protein	3798.74	4039.4	0.08862	0.7669
910262	recF	recombination protein F	3799.19	1951.96	-0.960768	0.0005
909655	ftsX	Putative cell division protein FtsX (SEPTATION COMPONENT-TRANSPORT INTEGRAL MEMBRANE PROTEIN ABC TRANSPORTER	3826.26	2661.54	-0.523674	0.0866
908709	tatD	Probable deoxyribonuclease TatD	3847.48	2369.44	-0.699368	0.0093
909326	fmt	methionyl-tRNA formyltransferase	3854.94	3383.62	-0.188141	0.4828
909520	ML1488	N-succinyldiaminopimelate aminotransferase	3875.01	4855.79	0.325506	0.4002
909818	trmD	tRNA (guanine-N(1)-)-methyltransferase	3893.39	1855.91	-1.0689	0.0008
909718	whiB2	transcriptional regulator	3902.27	3991.94	0.0327764	0.817
908424	ML2532	PE-family protein	3908.08	3156.65	-0.308066	0.3958
910697	ML1794	aminotransferase	3919.4	2041.33	-0.941123	0.0188
910318	ML1214	p60-family protein	3932.85	3887.56	-0.0167102	0.9362
908708	gcvT	glycine cleavage system aminomethyltransferase T	3939.57	2186.69	-0.849289	0.0016
910020	dapF	diaminopimelate epimerase	3962.25	4956.4	0.322973	0.2499
910233	atpF	ATP synthase F0F1 subunit B	3984.89	2587.89	-0.622764	0.1154
910675	ML1816	ABC transporter ATP-binding protein	4008.17	3133.01	-0.355394	0.2217
910402	ML1286	two-component response regulatory protein	4034.99	2219.49	-0.862337	0.0011
909275	aroB	3-dehydroquinate synthase	4039.2	3245.64	-0.315567	0.2368
910326	bioF	8-amino-7-oxononanoate synthase	4039.83	4929.54	0.287158	0.4758
910064	nrdR	transcriptional regulator NrdR	4059.81	4588.85	0.17672	0.7829
910786	ML1708	aminotransferase	4067.04	5419.8	0.41426	0.163
909820	rimM	16S rRNA-processing protein RimM	4069.51	2208.51	-0.881782	0.0048
909197	ML0450	pyridoxal biosynthesis lyase PdxS	4075.33	4089.15	0.0048841	0.9902
910181	ML1094	short chain alcohol dehydrogenase	4088.27	5131.18	0.3278	0.249
910327	bioB	biotin synthase	4092.65	3797.48	-0.107993	0.6255
909476	ML1448	RNA polymerase sigma factor SigC	4108.3	4739.11	0.206075	0.5255
909337	ML2186	NifR3/Smm1 family transcriptional regulator	4115.94	2658.85	-0.63042	0.0177
909679	birA	biotin--protein ligase	4121.72	4612.99	0.162456	0.62
909992	acpP	acyl carrier protein	4125.14	988.12	-2.06168	0
909140	rmlB	dTDP-glucose 4,6-dehydratase	4125.37	1754.38	-1.23356	0
909595	pmmB	phospho-sugar mutase	4157.2	2861.51	-0.538836	0.0518
910062	serA	D-3-phosphoglycerate dehydrogenase	4164.51	3156.47	-0.399835	0.1491
909845	panB	3-methyl-2-oxobutanoate hydroxymethyltransferase	4165.74	7809.67	0.906689	0.0007
909586	ML0211	carboxypeptidase	4181.44	9361.95	1.16281	0
910265	ML1167	hydrolase	4181.93	7310.4	0.805781	0.0024
908996	lldD2	L-lactate dehydrogenase	4186.13	6823.35	0.704863	0.0094
910684	fabG1	3-oxoacyl-ACP reductase	4194.44	3229.58	-0.377132	0.1735
909407	ML0628	metalloprotease	4224.97	3935.49	-0.102398	0.8681
909508	clpP	ATP-dependent Clp protease proteolytic subunit	4239.67	2822.58	-0.586938	0.0251
908644	ML2359	thioesterase	4265.12	2575.32	-0.727835	0.1259
908800	ctaB	protoheme IX farnesyltransferase	4274.97	6922.62	0.695404	0.1103
909536	phhB	pterin-4-alpha-carbinolamine dehydratase	4331.28	5305.87	0.292796	0.618
908666	ML0905	cell division protein MraZ	4342.18	1913.96	-1.18186	0.0001
910372	hisA	phosphoribosyl isomerase A	4353.92	3247.52	-0.422976	0.1514
908545	gpmA	phosphoglyceromutase	4364.03	5156.84	0.240826	0.4424
908158	purB	adenylosuccinate lyase	4400.88	3495.84	-0.332153	0.3063
908564	galU	UTP-glucose-1-phosphate uridylyltransferase	4428	3724.83	-0.249481	0.4757
909593	sdhD	succinate dehydrogenase hydrophobic membrane anchor protei	4434.14	2906.74	-0.609252	0.0287
909704	rmlD	dTDP-rhamnose modification protein	4441.15	3394.68	-0.387658	0.1458
910673	trxB	thioredoxin	4441.86	4160.7	-0.0943377	0.9903
910184	ML1093	lipoprotein	4453.46	3897.02	-0.192555	0.6276
908878	ML2156	DNA-binding protein	4477.98	5519.6	0.301716	0.345
908938	pstA1	membrane-bound component of phosphate transport	4540.9	2986.8	-0.604378	0.0319
909431	truA	tRNA pseudouridine synthase A	4575.57	7431.7	0.699741	0.0078
909810	cysK	cysteine synthase	4592.1	4661.57	0.0216619	0.9959
910270	murI	glutamate racemase	4603.26	3610.61	-0.350413	0.2108
910152	ML1064	glucosyl-3-phosphoglycerate synthase	4607.75	6385.16	0.47066	0.101
910368	hisC	histidinol-phosphate aminotransferase	4635.64	5137.77	0.148374	0.6893
908947	ilvG	Probable Acetolactate synthase IlvG	4645.17	6351.04	0.451261	0.1178
910205	ML1115	lipoprotein	4662.95	2534.37	-0.879616	0.0013
908923	cysS	cysteinyl-tRNA synthetase	4665.63	3397.7	-0.457513	0.1014
908167	ppiA	peptidyl-prolyl cis-trans isomerase	4669.81	2978.69	-0.648686	0.0183
908973	ML2063	regulator	4697.1	7879.84	0.746396	0.0232
909819	narK	nitrite extrusion protein	4705.05	2861.88	-0.717247	0.0098
908560	mscL	large-conductance mechanosensitive channel	4712.81	3639.22	-0.372958	0.2157
909158	ML0418	oxidoreductase	4728.42	4035.46	-0.228625	0.4665
910536	tsnR	rRNA methyltransferase	4739.91	7686.35	0.697439	0.0339
909907	mraY	phospho-N-acetylmuramoyl-pentapeptide- transferase	4740.79	2984.95	-0.667421	0.0111
910485	ppnK	inorganic polyphosphate/ATP-NAD kinase	4744.94	6284.26	0.405353	0.1614
910221	argS	arginyl-tRNA synthetase	4756.55	2946.27	-0.691026	0.0128
908225	ML0064	transcriptional regulator	4757.01	4756.42	-0.000178945	0.9516
910275	ML1177	lipoprotein	4803.52	3214.04	-0.579704	0.0312
909507	clpP2	ATP-dependent Clp protease proteolytic subunit	4806.54	2879.75	-0.739055	0.0055
909171	ML0427	oligoribonuclease	4812.08	5006.59	0.0571677	0.8744
908234	ML0079	phosphoglycerate mutase	4813.43	7932.37	0.720687	0.0048
910539	pheS	phenylalanyl-tRNA synthetase subunit alpha	4815.05	3053.41	-0.657129	0.0157
909204	phoY1	phosphate transport system regulator	4838.12	7354.2	0.604122	0.0243
910802	dcd	deoxycytidine triphosphate deaminase	4845.76	2972.9	-0.704852	0.0095
909239	yajC	preprotein translocase subunit YajC	4884.43	1904.1	-1.35908	0
908604	ML2402	enoyl-CoA hydratase	4887.27	2740.37	-0.834658	0.0016
908929	ML0337	periplasmic solute-binding proteins	4905.18	3819.97	-0.360745	0.1944
908519	ML2457	TetR family transcriptional regulator	4916.72	6114.32	0.314496	0.2805
910723	uspA	sugar transport integral membrane protein	4986.26	3690.52	-0.434134	0.1262
908553	ML1330	DNA-binding protein	4990.09	4277.32	-0.222359	0.462
908317	ML2631	oxidoreductase	4990.45	4349.07	-0.198463	0.5028
908909	ML2123	two-component response regulator	5007.48	5241.27	0.0658317	0.8247
910693	ML1798	arginine/ornithine transport system ATPase	5016.91	6838.69	0.446921	0.1202
909409	dnaJ2	molecular chaperone DnaJ	5027	7532.93	0.583513	0.0361
909551	folA	dihydrofolate reductase	5035.16	2814.9	-0.838954	0.0023
910491	scpB	conserved hypothetical protein	5044.51	13621	1.43304	0
910530	infC	translation initiation factor IF-3	5044.81	3795.36	-0.410563	0.163
910223	hom	homoserine dehydrogenase	5049.55	7476.12	0.566135	0.0465
909793	glpX	fructose 1,6-bisphosphatase II	5068.11	7120.39	0.490508	0.0916
909788	pyrH	uridylate kinase	5091.19	4134.6	-0.300255	0.3384
910136	xclC	acyl-CoA synthetase	5102.79	3749.03	-0.444769	0.1125
909895	folE	GTP cyclohydrolase I	5111.03	3973.62	-0.36316	0.2227
909221	ML0474	glutamine amidotransferase subunit PdxT	5111.48	1722.92	-1.56889	0.0073
910150	folP2	dihydropteroate synthase	5116.32	4181.81	-0.290979	0.3268
910574	ML1912	glyoxylase	5117.73	3736.97	-0.453635	0.1269
910222	lysA	diaminopimelate decarboxylase	5141.53	3911.02	-0.394653	0.1679
909166	bcp	antioxidant protein	5143.49	3569.49	-0.52703	0.1204
909784	ML1589	phosphatidate cytidylyltransferase	5143.7	9001.72	0.807394	0.0021
908669	asd	aspartate-semialdehyde dehydrogenase	5153.47	5372.24	0.0599796	0.912
910273	ML1175	deoxyribonucleotide triphosphate pyrophosphatase	5155.12	6758.59	0.390716	0.1636
909860	pepA	leucyl aminopeptidase	5167.61	8901.54	0.784558	0.0364
909304	pgk	phosphoglycerate kinase	5184.12	5583.9	0.107174	0.8062
908542	greA	transcription elongation factor GreA	5188.4	3610.51	-0.523087	0.0573
910853	pntAB	pyridine transhydrogenase subunit [alpha]2	5188.74	2146.52	-1.27338	0
909223	lsr2	lsr2 protein (15 kDa antigen)	5222.4	6734.69	0.366899	0.21
909054	cinA	competence damage-inducible protein A	5272.71	6690.87	0.343649	0.2044
910405	ML2124	sensor histidine kinase	5298.98	7766.39	0.551529	0.1547
909492	proB	gamma-glutamyl kinase	5321.16	13816.5	1.37658	0
910587	mmaA4	methyl mycolic acid synthase 4	5358.05	2794.13	-0.939309	0.0007
908199	ML2157	DNA helicase	5358.13	4429.67	-0.27453	0.311
908227	hemH	phosphoribosylaminoimidazole-succinocarboxamide synthase	5377.39	4049.68	-0.409098	0.1415
909295	pyrC	dihydroorotase	5420.58	11361.5	1.06763	0.0001
910293	acpS	4'-phosphopantetheinyl transferase	5427.47	4473.82	-0.278773	0.463
909982	fabD	ACP S-malonyltransferase	5441.5	3069.9	-0.825813	0.0014
910489	recN	recombination and DNA repair	5443.34	4404.6	-0.305481	0.3084
910789	ligA	NAD-dependent DNA ligase LigA	5445.08	4180.34	-0.381333	0.212
909491	nadE	NAD synthetase	5476.8	4457.66	-0.297047	0.3441
910162	rseA	conserved hypothetical protein	5498.31	4476.85	-0.296504	0.3157
910907	ML2534	PE-family protein	5502.06	5005.74	-0.136389	0.676
910257	fadA4	acetyl-CoA acetyltransferase	5503.84	4197.56	-0.390888	0.1636
909509	tig	trigger factor	5509.94	2271.74	-1.27824	0.0003
908627	ML2377	small membrane protein	5537.48	2028.72	-1.44866	0
910783	eftA	electron transfer flavoprotein [alpha] subunit	5566.06	6188.77	0.152996	0.6311
909096	PPE	PPE family protein	5580.31	2116.17	-1.39889	0
910144	esxK1	ESAT-6 LIKE PROTEIN ESXK1 (ESAT-6 LIKE PROTEIN 3)	5590.09	2478	-1.1737	0
910142	PE5	PE FAMILY PROTEIN	5600.89	2101.82	-1.41402	0
910175	ML1088	ABC transporter inner membrane protein	5613.35	2060.22	-1.44606	0.0002
909707	rmlA2	sugar-phosphate nucleotidyl transferase	5624.01	5412.6	-0.0552774	0.912
910708	ML1783	transcriptional regulator	5641.83	6511.11	0.20674	0.4023
909336	ribC	riboflavin synthase subunit alpha	5651.53	6315	0.160141	0.575
910881	trmB	tRNA (guanine-N(7)-)-methyltransferase	5664.63	7429.01	0.391188	0.3414
910753	ML1740	short chain dehydrogenase	5679.62	12897.6	1.18324	0.0185
910285	PE6	PE FAMILY PROTEIN	5703.32	2127.98	-1.42232	0
910213	ML1121	ABC transporter substrate-binding protein	5709.51	6372.65	0.158526	0.6777
909230	ruvC	Holliday junction resolvase	5709.93	5425.75	-0.0736505	0.7883
909117	pyrF	orotidine 5'-phosphate decarboxylase	5731.64	4953.28	-0.210564	0.4999
909016	espH	ESX-1 SECRETION-ASSOCIATED PROTEIN ESPH	5738.27	2903.09	-0.983027	0.0004
909722	manB	phosphomannomutase	5761.82	6082.67	0.0781801	0.8351
910767	ML1726	ABC transporter protein, ATP-binding component	5785.16	4760.88	-0.281129	0.3322
908346	ML0108	short chain dehydrogenase	5788.34	4691.77	-0.303017	0.6287
908529	purH	bifunctional phosphoribosylaminoimidazolecarboxamide formyltransferase/IMP cyclohydrolase	5797.06	5190.48	-0.159453	0.618
909302	PE	PE-family protein	5826.76	2764.16	-1.07585	0
908755	ML2269	hydrolase	5840.35	1964.73	-1.57172	0
909202	pgsA	phosphatidyltransferase	5849.26	5109.09	-0.195188	0.5208
909266	ML0510	recombination factor protein RarA	5875.82	8590.94	0.548026	0.0487
908725	pth	peptidyl-tRNA hydrolase	5883.76	9767.18	0.731204	0.0235
910108	sodC	superoxide dismutase (Cu-Zn)	5905.24	4999.42	-0.240235	0.3691
908361	rfbE	glycosyl transferase family protein	5909.94	8127.95	0.459748	0.096
908554	ML0175	two-component system sensor kinase	5924.74	6520.4	0.138209	0.6969
910035	ML1669	aldo/keto reductase	5927.22	6941.52	0.227896	0.4604
909160	ML0419	tRNA/rRNA methyltransferase	5943.43	5996.74	0.0128827	0.9749
908608	rmlB2	sugar-nucleotide dehydratase	5943.58	5540.18	-0.101399	0.7422
910168	mutY	DNA glycosylase	5945.36	5233.41	-0.184013	0.4604
910438	pafB	conserved hypothetical protein	5968.86	7081.68	0.246636	0.5359
909145	infA	translation initiation factor IF-1	6011.58	5788.64	-0.0545198	0.9889
908785	ML0269	F420-dependent glucose-6-phosphate dehydrogenase	6036.68	6465.58	0.0990245	0.7031
908207	ML2297	hydrolase	6051.25	6104.99	0.0127557	0.9223
908928	ML2193	acetyltransferase	6052.54	3196.55	-0.921025	0.0091
909579	mesJ	Possible cell cycle protein MesJ	6053.94	12482.2	1.04392	0.0001
910333	nadA	quinolinate synthetase	6071.07	51626.7	3.08809	0.0585
908812	ML2219A	phosphoribosylformylglycinamidine synthase subunit PurS	6111.73	8863.21	0.536248	0.1614
909885	trpD	anthranilate phosphoribosyltransferase	6172.38	6899.05	0.160571	0.618
909917	murG	undecaprenyldiphospho-muramoylpentapeptide beta-N- acetylglucosaminyltransferase	6176.42	9345.57	0.597512	0.0705
910501	cmk	cytidylate kinase	6179.43	9913.24	0.681883	0.0107
909307	gmk	guanylate kinase	6183.02	10803.4	0.805106	0.0407
910353	ML1248	ABC transporter ATP-binding protein	6233.23	3276.06	-0.928018	0.0004
910390	tesB	acyl CoA thioesterase II	6237.87	5078.64	-0.296611	0.301
908490	ML1596	amidase	6246.87	9011.35	0.52861	0.0612
910280	esxK2	Putative ESAT-6 like protein EsxK2	6265.12	2436.38	-1.3626	0
908288	ML2659	serine protease	6309.58	5638.03	-0.162353	0.5419
908843	phoT	phosphate transporter ATP-binding protein	6316.24	4242.81	-0.574046	0.1453
909920	yfiH	conserved hypothetical protein YfiH	6320.15	5831.32	-0.116136	0.7694
910156	glgC	glucose-1-phosphate adenylyltransferase	6320.59	4440.79	-0.509243	0.0649
910208	ML1122	ABC transporter ATP-binding protein	6328.4	5868.37	-0.108881	0.7731
910580	ML1909	(3R)-hydroxyacyl-ACP dehydratase subunit HadB	6334.77	4826.4	-0.392345	0.1654
908601	ML2406	1,4-dihydroxy-2-naphthoate octaprenyltransferase	6335.05	15057.1	1.24902	0
909482	nadD	nicotinic acid mononucleotide adenylyltransferase	6388.62	7068	0.145798	0.6458
910190	ML1099	lipoprotein	6421.42	9641.33	0.58634	0.0866
909238	gcvH	glycine cleavage system protein H	6456.47	4668.26	-0.467861	0.0906
910787	mnmA	tRNA-specific 2-thiouridylase MnmA	6493.8	7436.77	0.195613	0.5028
908699	ask	aspartate kinase	6494.06	5959.16	-0.124012	0.6881
910232	atpB	ATP synthase F0F1 subunit A	6527.95	3273.97	-0.995589	0.0003
910238	atpG	ATP synthase F0F1 subunit gamma	6573.89	2424.53	-1.43904	0
909787	frr	ribosome recycling factor	6613.15	7012.1	0.0845089	0.8011
910460	ribD	POSSIBLE BIFUNCTIONAL ENZYME RIBOFLAVIN BIOSYNTHESIS PROTEIN RIBD: DIAMINOHYDROXYPHOSPHORIBOSYLAMINOPYRIMIDINE DEAMINASE	6615.76	10819.4	0.709646	0.026
910482	ML1351	3-methyladenine DNA glycosylase	6625.91	13013.5	0.973813	0.1441
908527	purN	phosphoribosylglycinamide formyltransferase	6667.04	5772.96	-0.207735	0.5101
908722	ML2306	anion transporter protein	6695.82	9023.49	0.430425	0.1125
909610	proS	prolyl-tRNA synthetase	6697.66	3351.09	-0.999027	0.0002
910058	gltX	glutamyl-tRNA synthetase	6711.77	3209.15	-1.0645	0.0001
910801	dnaB	replicative DNA helicase	6723.83	4873.34	-0.464372	0.0866
910263	clpS	ATP-dependent Clp protease adaptor protein ClpS	6736.3	5667.48	-0.249249	0.4555
908145	nth	endonuclease III	6748.1	5516.99	-0.2906	0.3731
910763	adhA	alcohol dehydrogenase	6748.44	5601.6	-0.268715	0.4059
910220	ML1137	glycosyltransferase	6766.65	4733.85	-0.515428	0.062
909312	metK	S-adenosylmethionine synthetase	6780.65	6344.54	-0.095908	0.7366
908246	rnpA	ribonuclease P	6820.16	8129.56	0.253372	0.3424
908898	serC	phosphoserine aminotransferase	6839.82	6744.02	-0.0203495	0.9168
910455	xerD	site-specific tyrosine recombinase XerD	6917.42	7275.07	0.0727271	0.8389
909998	ML0978	N-acetylglutamate synthase	6917.64	7911.96	0.193755	0.4102
910332	nadC	nicotinate-nucleotide pyrophosphorylase	6923.15	11682.1	0.754805	0.0041
909785	hemA	glutamyl-tRNA reductase	6940.37	8129.34	0.228126	0.4018
908555	ML0176	serine protease	6976.73	10693.2	0.616076	0.0253
909544	ML1511	NAD-dependent deacetylase	6983.61	6192.07	-0.173551	0.5253
910130	opcA	Putative OxPP cycle protein OpcA	7017.4	5655.22	-0.311353	0.3174
908815	purA	adenylosuccinate synthetase	7020.17	7166.88	0.0298392	0.9551
910174	ML1087	ABC transporter inner membrane protein	7027.15	3270.21	-1.10356	0
909910	murE	UDP-N-acetylmuramoylalanyl-D-glutamate--2, 6-diaminopimelate ligase	7030.14	17568.8	1.32139	0
909678	folD	bifunctional 5,10-methylene-tetrahydrofolate dehydrogenase/ 5,10-methylene-tetrahydrofolate cyclohydrolase	7083.88	19403.6	1.45371	0
909624	mapB	methionine aminopeptidase	7097.58	4785.34	-0.568706	0.0432
909683	purK	phosphoribosylaminoimidazole carboxylase ATPase subunit	7121.58	11361.4	0.673873	0.0158
909576	hpt	hypoxanthine-guanine phosphoribosyltransferase	7123.37	9308.57	0.386	0.1385
909794	dgt	deoxyguanosinetriphosphate triphosphohydrolase-like protein	7137.16	6008.91	-0.248247	0.4072
909909	pbpB	penicillin-binding protein 2	7166.56	7393.61	0.0449982	0.9362
908711	phoS2	PstS component of phosphate uptake	7187.49	6267.73	-0.197545	0.5438
909729	mtrB	two-component system sensor kinase	7232.44	6978.46	-0.0515738	0.8489
910760	ML1733	TetR family transcriptional regulator	7252.17	6185.14	-0.229606	0.4475
910344	ML1245	transferase	7279.79	4980.18	-0.547699	0.0638
909922	wag31	CONSERVED HYPOTHETICAL PROTEIN WAG31	7299.27	5457.35	-0.419552	0.2035
908728	arsC	arsenate reductase	7316.82	10720.3	0.551055	0.0831
909708	ML0756	DNA methylase	7335.22	4237.04	-0.791783	0.0025
910494	ML1367	regulatory protein	7352.09	4721.15	-0.639016	0.0175
910395	pheA	prephenate dehydratase	7361.69	11243.1	0.610927	0.0255
908410	aac	aminoglycoside 2'-N-acetyltransferase	7366.42	17935	1.28374	0.0008
908727	lpqT	lipoprotein	7382.6	10045.9	0.444412	0.1103
908840	phoS3	phosphate-binding protein 3	7395.81	8081.62	0.127936	0.7123
908399	ML2302	Crp/Fnr family transcriptional regulator	7415.63	5734.4	-0.370927	0.2017
910779	ML1715	transferase	7434.97	5496.88	-0.435714	0.1044
908302	murB	UDP-N-acetylenolpyruvoylglucosamine reductase	7435.55	5906.19	-0.332212	0.2415
910721	uspC	sugar transport periplasmic binding protein	7454.11	3503.81	-1.08911	0
909103	ML0393	hydrolase	7465.11	3934.35	-0.924038	0.0004
909071	gcp	DNA-binding/iron metalloprotein/AP endonuclease	7505.45	7630.94	0.0239222	0.9866
910092	hemE	uroporphyrinogen decarboxylase	7570.46	5416.06	-0.483137	0.0821
908468	hspR	heat shock regulator	7591.82	24936	1.71571	0
909449	metX	homoserine O-acetyltransferase	7623.55	15150	0.990778	0.0099
910193	ML1103	oxidoreductase subunit	7683.07	11787.9	0.617546	0.0285
910385	ML1274	prolipoprotein diacylglyceryl transferase	7713.68	3618.78	-1.09192	0.0012
910518	add	adenosine deaminase	7750.77	5180.05	-0.581374	0.0255
910073	ML1013	iron dependent repressor	7831.72	13562.9	0.792259	0.0565
910324	lspA	lipoprotein signal peptidase	7956.12	13323.9	0.743877	0.0054
909311	dfp	bifunctional phosphopantothenoylcysteine decarboxylase/phosphopantothenate synthase	7964.3	7640.83	-0.0598182	0.8487
909308	ML1612	ignal peptidase I	7969.57	8046.52	0.0138631	0.9487
909365	ML0458	oxidoreductase	7971.17	7966.52	-0.000841845	0.9681
910452	ML1332	membrane transport protein	7980.79	5038.8	-0.663451	0.0152
910442	ML0087	acyltransferase	8017.34	6505.69	-0.301422	0.3045
908611	ML0202	DNA polymerase III subunit delta'	8017.74	7628.9	-0.0717206	0.826
909725	tmk	thymidylate kinase	8022.48	8523.49	0.087396	0.8329
909601	eccB5	ESX CONSERVED COMPONENT ECCB5. POSSIBLE MEMBRANE PROTEIN.	8097.71	5546.06	-0.546051	0.0374
909457	ML0662	monophosphatase	8106.34	22784.7	1.49094	0
910085	ppgK	polyphosphate glucokinase	8122.64	5768.3	-0.493803	0.0706
910799	ilvH	acetolactate synthase 3 regulatory subunit	8137.48	5232.56	-0.637065	0.023
908467	dnaJ	molecular chaperone DnaJ	8158.37	21429.8	1.39327	0.0007
910177	ML1089	ABC transporter ATP-binding protein	8159.57	4771.43	-0.774071	0.004
908760	menB	naphthoate synthase	8172.39	13224	0.694332	0.0309
908426	ML2530	DNA-binding protein	8177.53	11808.5	0.530094	0.0585
908286	ML0095	phosphoribose diphosphate:decaprenyl-phosphate phosphoribosyltransferase	8209	7028.91	-0.223906	0.4419
908971	gnd	6-phosphogluconate dehydrogenase	8224.27	5975.19	-0.460903	0.0965
909486	proA	gamma-glutamyl phosphate reductase	8235.1	8829.1	0.10048	0.7694
909660	ML0717	TetR family transcriptional regulator	8259.29	7708.84	-0.099504	0.7492
910037	recG	ATP-dependent DNA helicase RecG	8284.5	8372.39	0.0152249	0.939
909546	dapA	dihydrodipicolinate synthase	8288.31	5510.42	-0.588916	0.028
909854	pepR	zinc protease	8298.63	7460.85	-0.153533	0.6145
908997	ilvX	Probable acetohydroxyacid synthase IlvX (acetolactate synthase)	8328.99	21743.4	1.38437	0.0034
909871	ML0873	carbohydrate kinase	8333.84	11048.9	0.406855	0.1636
909604	pptT	probable phosphopantetheinyl transferase, by homology with phosphopantetheinyl transferase pptT	8387.08	9258.62	0.142629	0.6406
910584	nusG	transcription antitermination protein NusG	8395.4	9997.7	0.251997	0.4034
908609	cysM2	cystathionine [beta]-synthase	8401.5	11020.7	0.391498	0.2035
908736	glmU	bifunctional N-acetylglucosamine-1-phosphate uridyltransferase/glucosamine-1-phosphate acetyltransferase	8414.38	5369.95	-0.647948	0.0137
908846	thiC	thiamine biosynthesis protein ThiC	8430.14	11865.8	0.493177	0.0798
908623	ppa	inorganic pyrophosphatase	8474.57	5145.93	-0.719708	0.0072
908591	ML2413	phosphoglycerate mutase	8474.95	10016.3	0.241076	0.5362
910437	ML1315	lipoprotein	8484.05	2860.07	-1.5687	0
909400	hrcA	heat-inducible transcription repressor	8498.03	10470.7	0.301155	0.3469
908657	ML2348	glycosyl transferase family protein	8500.44	6591.4	-0.366953	0.1743
909347	ML0565	transcriptional regulator	8531.72	15457.5	0.857401	0.0259
908238	serS	seryl-tRNA synthetase	8554.04	10325	0.271468	0.3805
908869	glnH	glutamine-binding protein	8555.71	7518.47	-0.186448	0.5744
909427	rpoA	DNA-directed RNA polymerase subunit alpha	8584.19	9015.39	0.0707079	0.9247
909904	ML0902	lipoprotein	8711.31	4780.73	-0.865659	0.0013
908293	fbpC	antigen 85C, mycolyltransferase	8734.2	8886.55	0.0249479	0.9351
909897	aroG	3-deoxy-D-arabinoheptulosonate-7-phosphate synthase	8754.75	9233.03	0.0767382	0.8462
908388	echA1	enoyl-CoA hydratase	8762.83	10665.3	0.28346	0.3191
910545	argC	N-acetyl-gamma-glutamyl-phosphate reductase	8792.18	19856	1.17529	0.0668
909338	ribA	bifunctional 3,4-dihydroxy-2-butanone 4-phosphate synthase/GTP cyclohydrolase II protein	8793.91	13047.2	0.569165	0.0855
909806	xerC	site-specific tyrosine recombinase XerC	8796.63	14230.6	0.693979	0.0196
908756	ML2268	O-succinylbenzoate synthase	8816.65	15297.4	0.794985	0.0133
910658	adk	adenylate kinase	8833	3638	-1.27976	0
910892	ML2561	oxidoreductase	8855.32	10055.3	0.183343	0.4617
909276	aroD	3-dehydroquinate dehydratase	8874.35	10261.8	0.209566	0.4806
909592	sdhC	succinate dehydrogenase cytochrome B-556 subunit	8878.64	6410.73	-0.46985	0.0876
909246	hisS	histidyl-tRNA synthetase	8898.79	15574	0.807458	0.004
910559	fprA	NADPH-ferredoxin reductase	8908.58	5102.82	-0.803901	0.0026
910500	engA	GTP-binding protein EngA	8915.09	12096.7	0.440293	0.0906
909812	ML0841	major membrane protein I	8972.5	5503.25	-0.705226	0.007
910443	pup	conserved hypothetical protein	9008.06	8570.83	-0.0717815	0.9415
908747	ML2276	FAD-linked oxidoreductase	9023.66	9463.35	0.0686383	0.8811
908605	ML2401	3-hydroxyisobutyryl-CoA hydrolase	9023.79	4608.36	-0.96948	0.0002
910812	ilvC	ketol-acid reductoisomerase	9034.85	9300.79	0.0418526	0.9224
910581	ML1908	(3R)-hydroxyacyl-ACP dehydratase subunit HadC	9044.08	4673.42	-0.952495	0.0029
909468	ML1440	glycosyl transferase family protein	9056.87	4596.04	-0.978621	0.0003
909497	ndk	nucleoside diphosphate kinase	9072.48	11344.9	0.322479	0.2333
910782	eftB	electron transfer flavoprotein [beta] subunit	9123.38	5676.21	-0.68464	0.0095
910017	miaA	tRNA delta(2)-isopentenylpyrophosphate transferase	9130.08	10758.1	0.236725	0.4133
909529	lpqW	PROBABLE CONSERVED LIPOPROTEIN LPQW	9158	12195.9	0.413291	0.1636
910866	ilvD	dihydroxy-acid dehydratase	9177.62	14068.3	0.616255	0.025
909118	ML1974	permease	9184.64	7830.3	-0.230156	0.5028
908312	pntAA	pyridine transhydrogenase subunit [alpha]1	9186.43	10374.3	0.175432	0.5628
908465	grpE	heat shock protein GrpE	9198.99	29214.2	1.66712	0.0034
908398	fabG	3-ketoacyl-ACP reductase	9208.53	10706.5	0.21744	0.6194
910568	ML1425	ABC transporter inner membrane protein	9249.34	7411.49	-0.319587	0.4485
909891	ML0892	acyltransferase	9277.7	5479.01	-0.759852	0.004
909879	mmpS3	PROBABLE CONSERVED MEMBRANE PROTEIN MMPS3	9303.31	7469.44	-0.316744	0.3005
909091	fadD10	acyl-CoA synthetase	9391.15	5205.37	-0.851301	0.0019
909361	ML0590	ABC transporter ATP-binding protein	9394.17	15788.7	0.749055	0.0253
910118	ML1036	membrane transporter	9403.24	7374.72	-0.35057	0.2227
910567	ML1424	binding-protein-dependent transport protein	9457.54	5629.73	-0.748399	0.0068
908295	ML2647	methionine sulfoxide reductase A	9475.83	9612.9	0.0207194	0.9252
910005	ML1657	acetyl/propionyl CoA carboxylase subunit beta	9483.62	9678.48	0.0293426	0.9843
909354	tpiA	triosephosphate isomerase	9491.2	27815.7	1.55124	0
909236	ML0493	hydrolase	9494.13	16900.2	0.83193	0.0017
908650	lysS	lysyl-tRNA synthetase	9525.78	3289.32	-1.53405	0
910235	atpH	ATP synthase F0F1 subunit delta	9560.04	6165.43	-0.632815	0.0215
908667	eccD1	ESX CONSERVED COMPONENT ECCD1. PROBABLE TRANSMEMBRANE PROTEIN.	9577.52	7738.61	-0.307578	0.2712
908653	panC	pantoate--beta-alanine ligase	9641.16	11891.5	0.302648	0.2805
908597	ML2411	cytochrome C-type biogenesis protein	9646.79	22153.5	1.19941	0
908655	pknB	serine/threonine protein kinase	9670.71	6638.27	-0.542815	0.0564
909283	nusB	transcription antitermination protein NusB	9676.77	14870.1	0.619819	0.0251
909726	ML0013	septation inhibitor protein	9758.98	7743.83	-0.333683	0.257
909025	glmM	phosphoglucosamine mutase	9772.52	9668.13	-0.0154938	0.9817
908144	dnaN	DNA polymerase III subunit beta	9796.4	7299.72	-0.424411	0.2481
908913	ispD	2-C-methyl-D-erythritol 4-phosphate cytidylyltransferase	9865.63	30172.2	1.61274	0
908678	panD	aspartate alpha-decarboxylase	9894.97	10992	0.151688	0.576
910018	xseB	exodeoxyribonuclease VII small subunit	9920.81	30512.8	1.62089	0
908284	oxyS	LysR family transcriptional regulator	9928.29	8136.54	-0.28713	0.3185
910822	ML2696	MarR family transcriptional regulator	10020.9	7913.12	-0.340694	0.2516
909915	murF	UDP-N-acetylmuramoylalanyl-D-glutamyl-2,6- diaminopimelate--D-alanyl-D-alanyl ligase (D-alanine:D-alanine-adding enzyme)	10055.4	10582	0.0736375	0.8546
909685	fadE25	acyl-CoA dehydrogenase	10080.4	5860.37	-0.782486	0.0033
910514	sodA	superoxide dismutase	10082.4	3900.47	-1.37011	0
910164	ML1086	solute-binding transport lipoprotein	10132.7	9966.42	-0.02387	0.9224
910757	nrdH	glutaredoxin electron transport component of NrdEF	10145.6	13019.2	0.359794	0.1889
910019	rnc	ribonuclease III	10168	12209.5	0.263967	0.3958
910363	hisD	histidinol dehydrogenase	10176	18029.8	0.825209	0.0024
910378	trpE	anthranilate synthase component I	10181	7388.44	-0.46254	0.0858
909644	ML1583	1-deoxy-D-xylulose 5-phosphate reductoisomerase	10238.9	12507.5	0.288742	0.3005
909499	folC	folylpolyglutamate synthase	10242.9	11814.3	0.205904	0.5119
910180	mdh	malate dehydrogenase	10249.9	9447.59	-0.117589	0.8154
908364	ML0114	ABC transporter ATP-binding protein	10256.4	19057.9	0.89387	0.0006
910336	mmpL10	large membrane protein	10275.5	4756.94	-1.1111	0
908515	fadB2	3-hydroxybutyryl-CoA dehydrogenase	10295.8	6304.67	-0.707562	0.028
909469	ML1441	apolipoprotein N-acyltransferase	10318.5	7347.19	-0.48997	0.0707
910167	glpQ	glycerophosphoryl diester phosphodiesterase	10351.2	16940.7	0.710687	0.0079
909281	efp	elongation factor P	10366.8	8912.62	-0.218045	0.4914
909587	sdhB	succinate dehydrogenase iron-sulfur subunit	10408.6	8210.9	-0.342171	0.2217
909578	trpS	tryptophanyl-tRNA synthetase	10462.9	8640.55	-0.276089	0.3469
908231	menG	ribonuclease activity regulator protein RraA	10490	18257.4	0.799475	0.002
909245	ppiB	peptidyl-prolyl cis-trans isomerase	10491.4	9485.24	-0.145457	0.576
910337	papA3	PROBABLE CONSERVED POLYKETIDE SYNTHASE ASSOCIATED PROTEIN PAPA3	10497	3965.69	-1.40434	0
909148	ML0398	D-ribose-binding protein	10579.5	10976.1	0.0530942	0.8816
910381	trpB	tryptophan synthase subunit beta	10632.4	5504.09	-0.949885	0.0004
909902	mraW	S-adenosyl-methyltransferase MraW	10667.6	17475.5	0.712098	0.008
910147	ML1058	transferase	10678.1	28835.3	1.43319	0
908169	ML2472	prephenate dehydrogenase	10697.5	12249.1	0.195412	0.5644
909792	dnaG	DNA primase	10716	13037.2	0.282867	0.3456
908289	fbpA	antigen 85A, mycolytransferase	10731.3	9712.85	-0.143857	0.6188
908813	purQ	phosphoribosylformylglycinamidine synthase I	10773.6	10950.4	0.0234766	0.9681
908753	menD	2-succinyl-5-enolpyruvyl-6-hydroxy-3- cyclohexene-1-carboxylate synthase	10793.2	8476.54	-0.348582	0.2004
910842	fbpC2	antigen 85A, mycolyltransferase	10803.4	7998.96	-0.433606	0.2205
909092	guaB2	inosine 5'-monophosphate dehydrogenase	10818.6	14681.3	0.440466	0.1334
910598	ML1892	ABC transporter ATP-binding protein	10829.5	5986.32	-0.855219	0.0014
908924	ML0324	methyltransferase	10836.5	14100.6	0.379857	0.4421
910380	deoD	purine nucleoside phosphorylase	10871.9	8490.73	-0.356641	0.2016
910583	secE	preprotein translocase subunit SecE	10891.5	11205.5	0.0410019	0.8571
910052	lexA	LexA repressor	10903.1	17810.7	0.708008	0.0063
909840	glnA2	glutamine synthase class II	10917.8	7393.32	-0.562389	0.0482
909727	mtrA	two-component response regulator	10965.2	10916.4	-0.00644156	0.9979
909060	alr	alanine racemase	10973.9	10352.5	-0.0840974	0.8011
910412	pyrD	dihydroorotate dehydrogenase 2	10987.6	12178.7	0.148488	0.7004
909273	aroF	chorismate synthase	11053.4	35290.1	1.67477	0.0017
910449	prcA	proteasome [alpha]-type subunit 1	11062.8	5661.55	-0.966442	0.0004
908701	ML2350	antibiotic resistance membrane protein	11065.4	4797.5	-1.2057	0.0002
910792	gatA	aspartyl/glutamyl-tRNA amidotransferase subunit A	11090.5	10708.8	-0.0505291	0.8763
909839	ribF	bifunctional riboflavin kinase/FMN adenylyltransferase	11134.5	14875.1	0.417865	0.1298
909278	pepQ	peptidase	11137.1	10549.7	-0.0781796	0.7525
909714	ML0758	F420-0--gamma-glutamyl ligase	11174.3	26366.4	1.23852	0
909882	qcrC	cytochrome C reductase cytochrome C component	11184.4	13671.2	0.289643	0.348
910571	ML1427	lipoprotein ABC transporter	11187.6	20944.8	0.904692	0.0007
910179	ML1090	membrane transporter	11194.8	13641.1	0.285129	0.3225
909322	ML0550	MarR family transcriptional regulator	11217	9356.69	-0.261612	0.3966
910427	ansP2	L-asparagine permease	11233.2	7578.03	-0.567877	0.0356
910145	esxL1	Putative ESAT-6 like protein EsxL1 (ESAT-6 LIKE PROTEIN 4)	11259.2	5831.87	-0.949074	0.0002
908765	pitA	low-affinity inorganic phosphate transporter	11280.2	8891.64	-0.343275	0.2183
909848	glnA	glutamine synthase class I	11305.8	11837.4	0.0662915	0.8179
908452	rfbA	glucose-1-phosphate thymidylyltransferase	11329.8	19840.2	0.808299	0.0122
908618	ML0207	glycosyltransferase	11335.9	12519.5	0.143285	0.6094
910809	ML1628	SRP family GTP-binding protein	11336.6	20333	0.842836	0.0013
910279	esxL2	Putative ESAT-6 like protein EsxL2 (ESAT-6 LIKE PROTEIN 4)	11352.6	5933.85	-0.935977	0.0003
909343	uvrC	excinuclease ABC subunit C	11380	36286.7	1.67293	0
909456	fadE23	acyl-CoA dehydrogenase	11389.2	12949.1	0.185189	0.524
909446	fumC	fumarate hydratase	11389.6	7170.56	-0.667558	0.0123
910794	gatB	aspartyl/glutamyl-tRNA amidotransferase subunit B	11406.9	21995.4	0.947294	0.0004
908705	pirG	Exported repetitive protein precursor PirG (28 KDa antigen precursor) (cell surface protein)	11478.8	12406.2	0.112087	0.7055
909702	prfB	peptide chain release factor 2	11511.4	17101.5	0.571062	0.0294
910659	mapA	methionine aminopeptidase	11513.4	13638	0.244321	0.3629
910423	ansP1	L-asparagine permease	11527.8	7798.99	-0.563757	0.0364
908384	lipE	hydrolase	11554.6	11296.2	-0.0326261	0.9085
910389	pykA	pyruvate kinase	11569.1	10623.9	-0.122963	0.6862
910692	mutB	methylmalonyl-CoA mutase	11574.7	6828.87	-0.761259	0.004
910707	adhE2	alcohol dehydrogenase	11575.8	10360.9	-0.159971	0.6735
910601	ML1889	endonuclease IV	11582.1	13541.8	0.225526	0.4604
909669	sseA	thiosulfate sulfurtransferase	11589.6	12859.8	0.150042	0.6625
909368	ML0592	DNA-binding protein	11592.8	53117.8	2.19597	0
908827	purF	amidophosphoribosyltransferase	11624.9	18101.8	0.638908	0.0158
910815	gidB	16S rRNA methyltransferase GidB	11713.8	5684.24	-1.04317	0.0001
909750	ML0793	bacteriophage protein	11716.7	6495.36	-0.851087	0.0016
908174	lpd	dihydrolipoamide dehydrogenase	11752.4	6879.82	-0.772511	0.0035
909914	ftsW	cell division protein FtsW	11765.2	13766.3	0.226607	0.383
909697	ctpC	cation transport ATPase	11773.8	11770	-0.000458352	0.9759
910422	cysS	cysteinyl-tRNA synthetase	11795.9	18697.8	0.664583	0.0294
910691	mutA	methylmalonyl-CoA mutase, [beta] subunit	11802.2	17734.4	0.587496	0.027
910558	lepA	GTP-binding protein LepA	11807.5	6255.24	-0.91656	0.0005
908836	cysA3	thiosulfate sulfurtransferase	11814.3	10253.7	-0.20439	0.4828
908895	ML0314	esterase	11897.8	11951	0.00643532	0.9369
908143	dnaA	chromosome replication initiator DnaA	11947.1	5052.64	-1.24155	0.0043
908358	yrbE1B	CONSERVED HYPOTHETICAL INTEGRAL MEMBRANE PROTEIN YRBE1B	12039.9	4712.09	-1.35338	0
910166	mrp	MRP family ATP-binding protein	12049.4	13951.9	0.2115	0.5182
909741	aroA	3-phosphoshikimate 1-carboxyvinyltransferase	12051.4	34483.2	1.51669	0.0004
909063	ML0378	acetyltransferase	12060.8	17979.3	0.576006	0.0225
909916	murC	UDP-N-acetylmuramate--L-alanine ligase	12081	48725.7	2.01194	0.0428
908362	ML2428	glucose epimerase/dehydratase	12145.4	10227.1	-0.248012	0.4278
910657	secY	preprotein translocase subunit SecY	12169.5	7622.41	-0.674948	0.0098
908703	pabB	aminodeoxychorismate synthase component I	12213.9	46660.1	1.93366	0.0003
910579	ML1910	(3R)-hydroxyacyl-ACP dehydratase subunit HadA	12258.1	8076.95	-0.601855	0.1985
909415	recO	DNA repair protein RecO	12258.8	15596.6	0.347405	0.2214
910311	rodA	cell-division protein	12274.2	8146.38	-0.591393	0.0356
910837	icd2	isocitrate dehydrogenase	12308.4	6767.75	-0.862897	0.0016
909371	eccA1	ESX CONSERVED COMPONENT ECCA1	12370	9307.23	-0.410426	0.1636
908457	hemC	porphobilinogen deaminase	12383.3	18549.6	0.582986	0.0676
908714	ksgA	dimethyladenosine transferase	12393.5	6668.2	-0.894218	0.0007
910454	tatA	twin-arginine translocation protein TatA	12398.3	11338.6	-0.128905	0.6188
909332	ribG	bifunctional riboflavin-specific deaminase/reductase	12454.7	12205.9	-0.0291139	0.899
910413	uppP	UDP pyrophosphate phosphatase	12471.2	38945.8	1.64287	0.0014
910281	ML0989	(dimethylallyl)adenosine tRNA methylthiotransferase	12477.1	11905.4	-0.0676689	0.8602
908512	umaA2	mycolic acid synthase	12521.2	8051.86	-0.636974	0.0225
908446	fadD22	acyl-CoA synthetase	12544.7	4221.98	-1.57108	0
909420	uvrD2	ATP-dependent DNA helicase	12635.4	12120.6	-0.0600114	0.8396
909436	glyA	serine hydroxymethyltransferase	12662.9	26123.2	1.04472	0.0009
909341	gap	glyceraldehyde-3-phosphate dehydrogenase	12709.2	12101.3	-0.0707066	0.8462
909205	thrS	threonyl-tRNA synthetase	12728	8610.07	-0.563903	0.0348
909637	ML1577	penicillin binding protein	12743.2	13199.7	0.0507686	0.9376
910300	ansA	L-asparaginase/L-glutaminase	12798.5	12534.2	-0.0301038	0.8458
910480	tyrS	tyrosyl-tRNA synthetase	12833.9	27382.7	1.09331	0
909843	ML1633	hydrolase	13043.9	13197.3	0.0168642	0.952
908496	ML2474	cytidine/deoxycytidylate deaminase	13044.3	28980.3	1.15165	0.0042
909674	accD5	acetyl/propionyl CoA carboxylase subunit beta	13069.8	9244.02	-0.499644	0.0583
910384	trpA	tryptophan synthase subunit alpha	13152	15605.7	0.2468	0.3237
908828	purM	phosphoribosylaminoimidazole synthetase	13228.9	19496.7	0.55954	0.0351
909594	sdhA	succinate dehydrogenase flavoprotein subunit	13231.7	9968.84	-0.4085	0.1255
910082	xseA	exodeoxyribonuclease VII large subunit	13280.2	39024.5	1.5551	0
910352	plsB	glycerol-3-phosphate acyltransferase	13346.9	8663.89	-0.62342	0.0294
908455	ML2502	aminotransferase	13397.2	12751	-0.0713211	0.8811
909775	moeZ	molybdopterin biosynthesis-like protein MoeZ	13402.3	12161.4	-0.140171	0.6881
908309	cpsY	UDP-glucose-4-epimerase	13490.3	10946.5	-0.301443	0.3385
910681	moxR	MoxR-like protein	13495.1	16370.8	0.278685	0.3414
910411	pabA	para-aminobenzoate synthase component II	13575.4	14333.5	0.0784014	0.8283
910899	fadD2	acyl-CoA synthetase	13577.8	13083.9	-0.0534551	0.8992
909524	fbiC	FO synthase	13616.8	15084.1	0.147635	0.6374
909719	ML0759	LPPG:FO 2-phospho-L-lactate transferase	13630.2	26820.7	0.976534	0.0002
909527	mshB	N-Acetyl-1-D-myo-Inosityl-2-Amino-2-Deoxy-alpha-D-Glucopyranoside Deacetylase MshB	13648.3	9425.1	-0.53414	0.0472
909864	ilvE	branched-chain amino acid aminotransferase	13665.1	22847.1	0.741508	0.0064
908901	ML0315	short chain dehydrogenase	13685.8	9696.09	-0.497201	0.0519
909242	ML0489	lipoprotein	13711.5	12678.6	-0.112982	0.6645
910237	atpA	ATP synthase F0F1 subunit alpha	13783.8	8756.88	-0.65448	0.0152
908797	purD	phosphoribosylamine--glycine ligase	13823	18138.3	0.391964	0.1404
908406	ML0125	glycosyl transferase family protein	13873.2	14104.7	0.0238785	0.9826
910891	fadA2	acetyl-CoA acetyltransferase	13907.6	21428.5	0.623657	0.0126
910163	sigE	RNA polymerase sigma factor SigE	13922.2	7602.78	-0.872785	0.0008
910282	ML1182	PPE family protein	13932.8	7028.98	-0.987098	0.0001
910007	ML0985	glycosyltransferase	13961.3	21710.1	0.636939	0.0232
910191	ML1101	acyltransferase	13975.2	14812.6	0.083955	0.8328
908248	ML2710	inner membrane protein translocase component YidC	14021.7	7656.36	-0.872935	0.0041
908477	ML2084	multidrug resistance pump	14048.9	9523.67	-0.560865	0.0456
908172	pbpA	penicillin-binding protein	14086.4	11440.6	-0.300131	0.2919
910798	ilvB	acetolactate synthase 1 catalytic subunit	14099.4	8873.76	-0.668019	0.0107
909782	furB	ferric uptake regulatory protein	14147.4	83330.2	2.5583	0
908871	pdc	pyruvate (or indolepyruvate) decarboxylase	14206.6	15018.7	0.0801977	0.7602
909240	secD	preprotein translocase subunit SecD	14221.3	17332.6	0.285435	0.3142
908980	ML2059	short chain dehydrogenase	14222.1	17661.2	0.312444	0.2859
908704	metG	methionyl-tRNA synthetase	14253.4	15029.6	0.0764985	0.8342
909438	phoH2	PhoH-like protein	14275.7	15027.9	0.0740781	0.7853
909837	glnE	bifunctional glutamine-synthetase adenylyltransferase/deadenyltransferase	14298.2	21797.3	0.608312	0.0267
908209	espL	ESX-1 SECRETION-ASSOCIATED PROTEIN ESPL	14332.6	12959.6	-0.145272	0.6862
909319	priA	primosome assembly protein PriA	14404.8	23481	0.704942	0.1348
909887	ML0886	glycosyl transferase family protein	14434	21123	0.549345	0.1802
910155	htrA	serine protease	14587.7	12281.6	-0.248262	0.4015
908251	ML2704	hydrolase	14610.5	10341.2	-0.498602	0.0762
909234	fadD9	acyl-CoA synthetase	14633.8	10827	-0.434669	0.1128
909841	ML1632	hydrolase	14713.7	40173.8	1.4491	0.0007
909377	ML0596	aminotransferase	14743.2	38565.1	1.38725	0
910239	atpD	ATP synthase F0F1 subunit beta	14744.3	8142.39	-0.856629	0.0014
909865	lipA	lipoyl synthase	14770.8	24886	0.752588	0.0064
908391	ML2352	antibiotic resistance efflux protein	14820.3	16906.4	0.189993	0.651
909813	csd1	Probable cysteine desulfurase 1 Csd1	14825.1	9115.39	-0.701665	0.0101
910429	metH	5-methyltetrahydrofolate--homocysteine methyltransferase	14857.1	20277.9	0.448756	0.1103
908464	lppX	lipoprotein	14916.2	16678.3	0.161088	0.516
908637	ftsH	integral membrane peptidase	14919.8	16776.3	0.169197	0.6857
908514	sucD	succinyl-CoA synthetase subunit alpha	14954.3	12147.3	-0.299923	0.2725
909300	carB	carbamoyl phosphate synthase large subunit	15002.1	18687.3	0.316898	0.2957
910016	ML1942	cholesterol dehydrogenase	15099.6	10174.9	-0.569489	0.045
910819	trxB	bifunctional thioredoxin reductase/thioredoxin	15115.2	15860	0.069389	0.8973
910758	nrdI	ribonucleotide reductase stimulatory protein	15166.1	23950.1	0.659184	0.0128
910320	rhlE	ATP-dependent RNA helicase	15252.1	14811.7	-0.0422726	0.8275
909082	ML0392	sugar phosphorylase	15297.3	13780.8	-0.150621	0.5844
908684	dnaZX	DNA polymerase III subunits gamma and tau	15401.3	30707.1	0.995522	0.0585
908802	metZ	O-succinylhomoserine sulfhydrylase	15423	31610.8	1.03533	0.0002
908724	ML2303	hydrolase	15477.9	18409.8	0.250265	0.387
908509	sucC	succinyl-CoA synthetase subunit beta	15501.3	16099.2	0.0545988	0.8811
909898	ML0897	serine-threonine protein kinase	15562.4	30056.5	0.949613	0.0004
910738	sdaA	L-serine dehydratase	15565.9	19474.5	0.323195	0.2362
909352	ML0283	cation-efflux transporter component	15573.6	22001	0.498467	0.0866
908147	ML2298	membrane-associated serine protease	15591.5	25346.4	0.701019	0.0264
910382	trpC	indole-3-glycerol phosphate synthase	15617.1	8783.83	-0.830205	0.0017
908776	otsA	trehalose-phosphate synthase	15661.7	12201.1	-0.360232	0.2214
908712	rpfB	Probable resuscitation-promoting factor RpfB	15665.2	11077.2	-0.499971	0.0531
908824	fba	fructose-bisphosphate aldolase	15677.3	15817.2	0.0128125	0.946
909153	otsB2	trehalose-6-phosphate phosphatase	15709.9	31908.9	1.02229	0.0001
910497	esxB	Possible 10 KDA culture filtrate antigen homolog EsxB (cfp10)	15843.6	13999.8	-0.178491	0.7525
910793	pfkA	6-phosphofructokinase	16063.9	18591	0.210786	0.5023
908546	ML2440	two-component system sensor histidine kinase	16209.5	15434.6	-0.0706742	0.83
910061	leuB	3-isopropylmalate dehydrogenase	16231.9	29825.8	0.877728	0.0008
910093	ispH	4-hydroxy-3-methylbut-2-enyl diphosphate reductase	16237.4	18187.9	0.16366	0.6659
910135	tal	transaldolase	16304.2	15974.4	-0.0294801	1
910304	ML1200	pseudouridine synthase	16339.3	27982.4	0.776174	0.004
908670	ML2351	antibiotic resistance membrane protein	16657.5	10674.1	-0.642056	0.0171
910651	sppA	endopeptidase IV	16687.8	19603.2	0.2323	0.4675
909017	bfrA	bacterioferritin	16732.6	15324.4	-0.12683	0.7057
910444	dop	conserved hypothetical protein	16743.2	25847.4	0.62644	0.0239
910456	helY	Ski2 subfamily helicase	16790.7	13894.2	-0.273184	0.348
908148	gyrB	DNA gyrase subunit B	16799.5	9503.55	-0.821879	0.0066
909888	ML0887	long-chain-fatty-acid-CoA ligase	16919.7	12435.6	-0.444226	0.106
910244	murA	UDP-N-acetylglucosamine 1-carboxyvinyltransferase	16961	13511.9	-0.327987	0.264
909086	nrp	peptide synthase	16969.5	12506.8	-0.440234	0.1023
910515	eccCb1	ESX CONSERVED COMPONENT ECCCB1	16969.7	16399.6	-0.0492979	0.9362
908220	gltD	glutamate synthase subunit beta	16997.5	30441	0.840687	0.0008
908859	ML2177	uridine phosphorylase	17036.7	29006.9	0.767751	0.0037
909333	ML0556	integral membrane drug transport protein	17047.5	20090.2	0.236934	0.4023
908271	glf	UDP-galactopyranose mutase	17054.1	12451.4	-0.45382	0.0937
908178	pstP	Possible serine/threonine phosphatase PstP	17123.3	8725.45	-0.972656	0.0003
909829	ffh	signal recognition particle protein	17137.5	20974.5	0.29148	0.3121
909569	eccA5	ESX CONSERVED COMPONENT ECCA5	17162.6	9482.09	-0.855988	0.0016
909857	dlaT	dihydrolipoamide acetyltransferase	17239.6	10755.5	-0.680655	0.0094
909552	thyA	thymidylate synthase	17278	17577.6	0.0247961	0.9204
909472	ML1444	dienelactone hydrolase	17403.7	45183.9	1.37642	0.0001
909237	gabT	4-aminobutyrate aminotransferase	17540.8	26075	0.571948	0.041
908350	ML0109	FAD-linked oxidoreductase	17581.7	15682.1	-0.164955	0.577
908845	desA1	acyl-[ACP] desaturase	17646.2	10472.9	-0.752697	0.0044
909571	ML1538	protease	17658.8	9839.93	-0.843669	0.0013
909884	ctaE	cytochrome C oxidase subunit III	17680.9	12465.7	-0.504228	0.1103
909733	lpqB	lipoprotein LpqB	17705.3	23732.8	0.4227	0.158
909441	ML1950	carbohydrate degrading enzyme	17708.4	17307.7	-0.0330198	0.9752
908326	accD4	acyl CoA carboxylase [beta] subunit	17843.8	18688.4	0.0667249	0.7983
908908	ML0320	transcription factor	17888.3	29468	0.720138	0.006
909900	ML0899	integral-membrane protein	17908.9	14530.6	-0.30159	0.2919
908881	pknG	serine-threonine protein kinase	18109.3	22524.6	0.314765	0.2532
910072	ML1014	RNA polymerase sigma factor SigB	18129.9	18445	0.0248604	0.9101
910447	prcB	proteasome [beta]-type subunit 2	18175.6	16161.4	-0.169453	0.5786
908369	ML2341	regulatory protein	18193.7	6541.77	-1.47569	0
909911	murD	UDP-N-acetylmuramoyl-L-alanyl-D-glutamate synthetase	18270.3	42730.4	1.22576	0.0002
909139	ML0410	PE-family protein	18331.5	10142.5	-0.853917	0.0035
908357	ML0112	ABC transporter	18411.9	19764.8	0.102298	0.7363
909572	ML0685	hydrolase	18422.7	14782.7	-0.317569	0.2894
910107	ML1926	tuberculin related peptide	18500.3	35322.4	0.933035	0.0031
909241	secF	preprotein translocase subunit SecF	18516.1	18013.6	-0.0396953	0.9204
909577	eccD5	ESX CONSERVED COMPONENT ECCD5. PROBABLE MEMBRANE PROTEIN.	18629.2	14084.7	-0.403433	0.1419
908988	ML2053	alcohol dehydrogenase	18633.3	13825.8	-0.430519	0.1193
908961	guaB1	inosine 5-monophosphate dehydrogenase	18641.3	36653.2	0.975435	0.005
910341	ML1234	acyl-CoA synthetase	18768.2	12080.4	-0.635624	0.0185
909640	ispG	4-hydroxy-3-methylbut-2-en-1-yl diphosphate synthase	18797.5	39413.8	1.06816	0.0681
909565	ald	L-alanine dehydrogenase	18848.3	20584.8	0.127145	0.7448
909994	kasA	3-oxoacyl-ACP synthase	18935.6	7565.26	-1.32364	0.0119
908327	ML2613	zinc metalloprotease	19004	24959.3	0.393277	0.163
910883	gabD1	succinate-semialdehyde dehydrogenase	19086.8	23066.7	0.273234	0.3547
910590	mmaA1	methyl mycolic acid synthase 1	19106.2	21945.8	0.199905	0.6171
908902	ML0316	TetR/AcrR family transcriptional regulator	19159.5	27524.8	0.522676	0.0921
908495	ML2305	anion transporter protein	19262.4	33176.9	0.784392	0.0033
910512	fadE24	acyl-CoA dehydrogenase	19344.9	38696.2	1.00024	0.0002
909085	choD	cholesterol oxidase	19561.8	46096	1.23661	0
908524	purL	phosphoribosylformylglycinamidine synthase II	19619.1	35450.8	0.85356	0.028
910795	ML1699	lipoprotein	19630.2	24203.5	0.302139	0.3113
909374	ML0595	ABC transporter ATP-binding protein	19635.3	42782	1.12355	0
908742	htpX	heat shock protein HtpX	19757.6	37182.6	0.912219	0.0005
908301	fadD32	long-chain-fatty-acid--CoA ligase	19772.9	18715.2	-0.0793133	0.7439
908531	ML2449	hydrolase	19779.7	29514.5	0.577406	0.0316
909570	eccE5	ESX CONSERVED COMPONENT ECCE5. PROBABLE MEMBRANE PROTEIN.	19803.3	27863.4	0.492632	0.0921
910226	rho	transcription termination factor Rho	19840.9	16663.5	-0.251788	0.3702
909100	ctpA	cation-transporting ATPase	19876.8	27837	0.485916	0.0805
908425	ML0128	glycosyl transferase family protein	20018.3	27686	0.467833	0.0984
909986	lpqE	lipoprotein	20046.2	23084	0.203562	0.4863
908389	ML2569	glycosyl hydrolase	20056.2	23697.8	0.24071	0.3966
910297	ileS	isoleucyl-tRNA synthetase	20119.3	30939.6	0.620873	0.0268
910224	thrC	threonine synthase	20171.7	44416.4	1.13876	0
908323	hemD	uroporphyrin-III C-methyltransferase	20231.7	47348	1.22668	0
910009	recA	RecA protein	20347	19869.7	-0.0342468	0.9902
909877	ctaC	cytochrome C oxidase chain II	20448.6	13841	-0.563055	0.036
910110	lpqF	PROBABLE CONSERVED LIPOPROTEIN LPQF	20454.2	14582.1	-0.48819	0.0875
910591	lipG	hydrolase	20483.3	19114.2	-0.099799	0.7147
909973	aceE	pyruvate dehydrogenase subunit E1	20557.4	17677.2	-0.217768	0.4608
908679	espI	ESX-1 SECRETION-ASSOCIATED PROTEIN ESPI. CONSERVED PROLINE AND ALANINE RICH PROTEIN.	20652.1	36475.9	0.820654	0.002
909285	adi	amino acid decarboxylase	20704.4	20371.2	-0.023405	0.9465
910762	nrdF	ribonucleotide-diphosphate reductase subunit beta	20826.2	13907.1	-0.58258	0.0396
910359	gdh	PROBABLE NAD-DEPENDENT GLUTAMATE DEHYDROGENASE GDH	20922.3	13521.5	-0.629789	0.0202
910334	nadB	L-aspartate oxidase	20987.9	41786.6	0.993483	0.0005
909268	alaS	alanyl-tRNA synthetase	20990.9	22852.6	0.122593	0.6786
910203	ML1113	ABC transporter ATP-binding protein	21048.1	70865.7	1.7514	0
909831	htpG	heat shock protein 90	21400.7	9665.42	-1.14675	0
908355	mce1B	MCE-FAMILY PROTEIN MCE1B	21432.2	12068.1	-0.828577	0.0021
909244	relA	GTP pyrophosphokinase	21495.1	42304.6	0.976808	0.0002
908436	fadD29	acyl-CoA synthetase	21549.3	7972.73	-1.43449	0
908370	ML2378	large membrane protein	21609.7	20123.1	-0.102827	0.7312
910875	yrbE1A	CONSERVED HYPOTHETICAL INTEGRAL MEMBRANE PROTEIN YRBE1A	21727.6	19864.3	-0.12935	0.6786
908459	ML2501	iron-sulfur-binding reductase	21745	19598.4	-0.149945	0.5919
908757	eno	phosphopyruvate hydratase	21881.7	24619.8	0.170093	0.5694
908719	ML0243	long-chain-fatty-acid--CoA ligase	21963.7	26073.3	0.247453	0.4059
909648	glpD	glycerol-3-phosphate dehydrogenase	22023.5	62791	1.51151	0.0002
909169	lppS	Probable conserved lipoprotein LppS	22125.7	14284.6	-0.631261	0.0185
909875	asnB	asparagine synthetase	22291.1	13077.8	-0.769346	0.003
908307	ML2639	aldehyde dehydrogenase	22424.9	26277.9	0.228744	0.4393
910557	ML1419	regulatory protein	22430.1	20760.5	-0.111591	0.782
908561	gcvB	glycine dehydrogenase	22439.5	34170	0.60669	0.0235
910816	parA	cell division protein	22700.3	12814.6	-0.82492	0.0332
910493	pyrG	CTP synthetase	22745.1	11408.5	-0.995453	0.0002
908943	ML0333	LamB/YcsF family protein	22833.8	27440.9	0.265159	0.3966
910519	ML1417	CDP-diacylglycerol pyrophosphatase	22882.4	13720.8	-0.737873	0.0406
909408	phoH	phoH-family protein	22917.4	41272.4	0.848736	0.0014
908314	pntB	pyridine transhydrogenase subunit	22926.2	17033.5	-0.428621	0.1562
908337	embA	arabinosyltransferase	23058.5	39804.4	0.787629	0.0168
910002	kasB	3-oxoacyl-ACP synthase	23107.6	26665.7	0.206618	0.6849
910310	dnaE	DNA polymerase III subunit alpha	23133.5	17912.6	-0.369007	0.2089
910663	PPE	PPE family protein	23165.9	19586.2	-0.242163	0.3966
908152	ptrB	oligopeptidase B	23186.7	24373	0.0719924	0.8896
910886	ML2580	acyltransferase	23199.5	18759.8	-0.306447	0.2452
908272	glfT	Bifunctional UDP-galactofuranosyl transferase GlfT	23211.5	23624.2	0.0254239	0.9776
909256	aspS	aspartyl-tRNA synthetase	23273.1	31888.7	0.454383	0.1125
909200	ML0453	lipid A biosynthesis lauroyl acyltransferase	23462.2	41069.1	0.807711	0.108
910496	scpA	conserved hypothetical protein	23514	24242.1	0.0439977	0.9446
908287	ML2661	acyl-CoA synthetase	23685.8	24911.3	0.0727796	0.8401
909613	infB	translation initiation factor IF-2	23741.8	41243.2	0.79673	0.2643
910021	ML0997	ATP/GTP-binding protein	23766	30149.6	0.343237	0.6579
909124	ML0397	transporter protein	23935.6	22196.8	-0.10881	0.7696
909585	ML0691	D-alanyl-D-alanine carboxypeptidase	23988.3	23630.3	-0.0216966	0.9486
909974	metE	5- methyltetrahydropteroyltriglutamate/homocysteine S-methyltransferase	24023.4	20021.9	-0.262861	0.3322
908434	ML0131	oxidoreductase	24103.4	13795	-0.805087	0.0025
908580	ML2409	cytochrome C biogenesis protein	24301.8	36619.9	0.591568	0.0326
909516	ML1486	aminopeptidase	24458.6	30943.5	0.339294	0.1865
909600	ML1543	SpoIIIE-family membrane protein	24459.8	17540.4	-0.479729	0.0952
909437	desA2	acyl-[ACP] desaturase	24534.1	57429.2	1.227	0
910090	tkt	transketolase	25150	39440.9	0.649135	0.2046
908848	thiD	phosphomethylpyrimidine kinase	25219	71154.6	1.49645	0.0916
908215	eccB1	ESX CONSERVED COMPONENT ECCB1. POSSIBLE MEMBRANE PROTEIN.	25236.3	25815.8	0.0327482	0.9168
908501	pgi	glucose-6-phosphate isomerase	25250.5	29674	0.232889	0.4034
910126	ML1562	transmembrane efflux protein	25366.7	25085.9	-0.0160586	0.9866
908745	ML2277	polyprenyl diphosphate synthase component	25729.6	37891	0.558423	0.1524
910513	coaE	dephospho-CoA kinase/protein folding accessory domain-containing protein	25754.9	35346.8	0.456733	0.1003
908266	ponA	penicillin-bonding protein	25785.2	40900.9	0.665586	0.0143
908932	mntH	manganese transport protein MntH	26132.7	27130.3	0.0540482	0.8342
908573	cmaA2	cyclopropane mycolic acid synthase	26137	16679.7	-0.647999	0.0175
910759	nrdE	ribonucleotide-diphosphate reductase subunit alpha	26152	16165.4	-0.694014	0.015
908645	fadD26	acyl-CoA synthetase	26178.3	21108.5	-0.310552	0.4573
908547	metB	cystathionine gamma-synthase	26215.4	38499.7	0.554432	0.2077
910495	ML0051	PPE family protein	26290.3	22597.7	-0.218353	0.5599
908875	fadA	acetyl-CoA acetyltransferase	26358.7	17876.4	-0.560221	0.0363
909847	MLs02	RNase P RNA	26363.1	113232	2.10269	0.0024
909773	ML0815	TetR family transcriptional regulator	26376	35693.8	0.436449	0.089
909634	ML1573	amidotransferase	26680.9	58267.2	1.12688	0
908750	mfd	transcription-repair coupling factor	27036	34517.1	0.352428	0.2017
910525	uvrA	excinuclease ABC subunit A	27078.2	29204.8	0.109073	0.7502
909496	ML1468	ribonuclease	27085.3	49572.2	0.872022	0.0011
908206	eccE1	ESX CONSERVED COMPONENT ECCE1. POSSIBLE MEMBRANE PROTEIN.	27351.6	37559.7	0.45756	0.0863
908505	uvrD	ATP-dependent DNA helicase	27370.7	23463.7	-0.222202	0.4883
910325	sahH	S-adenosyl-L-homocysteine hydrolase	27508.1	39535.9	0.523307	0.0517
908958	glcB	malate synthase G	27598.9	28843.1	0.0636134	0.8992
908354	mce1D	MCE-FAMILY PROTEIN MCE1D	27635.8	20033.5	-0.464119	0.0866
909913	ML0916	cell division protein FtsQ	27801.4	71185	1.35642	0
909335	lprG	lipoprotein	27891.6	24349	-0.195971	0.5237
908171	pknA	serine/threonine protein kinase	28062.3	77218	1.4603	0.104
910740	ML1753	transcriptional regulator	28139.8	9405.62	-1.58102	0
908216	pon1	penicillin binding protein (class A)	28163.5	28808.5	0.0326689	0.9581
909064	groEL	molecular chaperone GroEL	28233.3	66568.8	1.23745	0.0004
910446	ML1328	DNA-binding protein	28344	24641.7	-0.201945	0.4565
909500	valS	valyl-tRNA synthetase	28359.7	24020.3	-0.239588	0.3966
908205	ML0041	protease	28362.9	52639.9	0.892152	0.003
909866	lipB	lipoate-protein ligase B	28950.3	64316.3	1.15161	0
908610	Ag36	Probable Proline-rich antigen homolog	29232.2	96935.7	1.72947	0
908194	leuS	leucyl-tRNA synthetase	29335.2	24093.6	-0.283985	0.2957
908658	ML2356	polyketide synthase	29756.6	23835.3	-0.320108	0.2445
910520	uvrB	excinuclease ABC subunit B	29847.1	59478.2	0.994769	0.0001
910343	ML1241	enoyl-CoA hydratase	29988.4	13242.1	-1.17927	0
909892	ML0890	membrane transporter ATPase	30075.4	27446.6	-0.131955	0.6471
909761	ML0803	two-component system sensor kinase	30368.2	77035.6	1.34296	0
910531	lysS	lysyl-tRNA synthetase	30413.2	47546	0.644626	0.0164
910834	ML2667	membrane transporter	30444.4	30085.2	-0.0171201	0.9223
908976	ML2061	dehydrogenase	30559	33822.4	0.146382	0.6367
910856	pckA	phosphoenolpyruvate carboxykinase	30611.8	75680.8	1.30584	0.0023
909506	mmuM	homocysteine methyltransferase	30942.1	70528.5	1.18864	0.0017
908347	ML2446	lipoprotein	30957.6	41657.9	0.428296	0.1159
910817	parB	cell division protein	31041.4	15466.3	-1.00507	0.0003
910873	mce1C	MCE-FAMILY PROTEIN MCE1C	31050.6	25572.6	-0.280022	0.3695
910764	fecB	FeIII-dicitrate transporter lipoprotein	31437.5	47722.5	0.602181	0.024
910835	ML2671	cation transport ATPase	31447.4	47506.2	0.595175	0.0311
910507	polA	DNA polymerase I	31553.9	27545.6	-0.195996	0.4917
908659	glpK	glycerol kinase	31761.4	48358.9	0.606507	0.0313
908729	prsA	ribose-phosphate pyrophosphokinase	31993.1	63425.3	0.987297	0.0858
909120	ino2	Probable myo-inositol-1-phosphate synthase Ino2	32016.2	46917.7	0.551327	0.0503
909530	ML1498	GTP-binding, protein elongation factor	32040.2	57559.6	0.845172	0.0017
909303	PPE	PPE family protein	32195.6	35341.8	0.13451	0.7233
909878	qcrB	cytochrome B	32406	37495.1	0.210439	0.5237
908969	ML0348	coenzyme F420-dependent oxidoreductase	32430.2	93708.5	1.53084	0.0001
909309	gltA	type II citrate synthase	32585.4	24306.7	-0.422868	0.1969
909036	fbpB	antigen 85A, mycolyltransferase	32679.6	22403.9	-0.54464	0.0375
908335	embB	arabinosyltransferase	32770.4	35928.2	0.132722	0.6652
910677	acn	aconitate hydratase	33111.6	24783.8	-0.417941	0.1388
908599	topA	DNA topoisomerase I	33495.3	53712.3	0.681293	0.0101
909144	espD	ESX-1 SECRETION-ASSOCIATED PROTEIN ESPD	34033.9	26111	-0.382314	0.2
908342	mce1F	MCE-FAMILY PROTEIN MCE1F	34416.7	20146.6	-0.772571	0.0046
910120	dxs	1-deoxy-D-xylulose-5-phosphate synthase	34586.8	42625.9	0.301506	0.2953
909493	obgE	GTPase ObgE	34628.4	108638	1.6495	0.0002
909912	ftsZ	cell division protein FtsZ	34718.7	34951	0.00961873	0.983
909851	glyS	glycyl-tRNA synthetase	35252.7	58912.6	0.740841	0.0041
909142	espC	ESX-1 SECRETION-ASSOCIATED PROTEIN ESPC	35290.6	12321.6	-1.51809	0
910803	ML2528	protease	35743.2	103108	1.52841	0.004
909858	ephD	short chain dehydrogenase	35820.6	50163.6	0.48585	0.0892
908589	hemL	glutamate-1-semialdehyde aminotransferase	35945.6	72249.3	1.00717	0.0001
909662	bccA	acetyl/propionyl CoA carboxylase subunit alpha	36113.8	89618.4	1.31125	0.0101
910890	mce1A	cell invasion protein	36230.6	64975.1	0.842678	0.0014
909093	fprB	ferredoxin, ferredoxin-NADP reductase	36699.2	83543.2	1.18677	0
909360	ppc	phosphoenolpyruvate carboxylase	36702.7	56859.7	0.631519	0.0167
910312	ilvA	threonine dehydratase	36873.2	76845.1	1.05938	0
909762	whiB1	transcriptional regulator	37447.8	47000.1	0.327781	0.3469
908351	lprK	lipoprotein	37751.4	30768.1	-0.295097	0.3148
908456	fadB	fatty oxidation complex alpha subunit	38210.2	26364.7	-0.535347	0.0459
909826	ML0848	ABC transporter	38602.2	106302	1.46141	0
909077	ctpB	cation-transporting ATPase	39196	47681.1	0.282713	0.2957
909505	clpX	ATP-dependent protease ATP-binding subunit ClpX	39435.3	64457.7	0.708867	0.0075
910077	rpoT	RNA polymerase sigma factor	41174	38039.6	-0.114234	0.6618
908668	ML2353	polyketide synthase	41413.2	44221.3	0.0946497	0.7979
908944	ML2088	cytochrome p450	41657.3	50912.8	0.289461	0.3121
908485	secA2	preprotein translocase subunit SecA	42607.8	59064	0.471162	0.0877
908671	ML2349	acyltransferase	43418.3	28034.2	-0.631114	0.0145
909849	gpsI	polynucleotide phosphorylase	43491.3	43832.3	0.0112685	0.9465
908154	gyrA	DNA gyrase subunit A	43844.3	35681.7	-0.297204	0.463
908660	ML2355	polyketide synthase	44057.8	32983	-0.417674	0.1241
908339	embC	arabinosyltransferase	44291.9	76892.7	0.795805	0.003
909874	qcrA	Rieske iron-sulfur reductase component	44727.5	53792.6	0.266244	0.3235
908254	ML2357	polyketide synthase	44903.7	37406.1	-0.26356	0.3638
910765	ML1728	cytochrome C oxidase, polypeptide I	45340.8	56218	0.310222	0.3091
909381	cpsA	POSSIBLE CONSERVED PROTEIN CPSA	45842.4	42898.4	-0.0957581	0.7589
909735	secA	preprotein translocase subunit SecA	45844	47468	0.0502239	0.8501
910139	eccCa1	ESX CONSERVED COMPONENT ECCCA1. POSSIBLE TRANSMEMBRANE PROTEIN.	46229.9	49036.7	0.085036	0.8074
910441	ML1316	ATPase AAA	46893.1	84405.6	0.847965	0.0665
908212	esxA	Probable 6 kDa early secretory antigenic target homolog EsxA (ESAT-6-like protein)	47086.4	29372.9	-0.680826	0.3702
908306	pks13	polyketide synthase	47681.6	54368.4	0.189334	0.5517
909050	glmS	glucosamine--fructose-6-phosphate aminotransferase	48099.3	66650.1	0.470591	0.163
910696	hsp18	18 KDA antigen Hsp18	48802.5	37901.1	-0.364715	0.1788
908472	clpB	heat shock protein	49046	119043	1.27928	0
908285	ML2135	transmembrane protein	49223	190844	1.95499	0
909997	ftsK	cell division protein	50504.9	78070.7	0.628357	0.0239
908588	dnaK	molecular chaperone DnaK	50834.4	187351	1.88187	0.0002
910470	ML1346	acyl-CoA synthetase	51529.6	83595.6	0.698028	0.1735
908259	pcnA	PROBABLE POLY(A) POLYMERASE PCNA (POLYNUCLEOTIDE ADENYLYLTRANSFERASE)	52036	112631	1.11402	0
909002	ahpC	alkyl hydroperoxide reductase	52109.4	50131.6	-0.0558236	0.8458
909102	aceA	isocitrate lyase	54101.4	62461.6	0.207304	0.4723
909375	ML2354	polyketide synthase	54171.5	59565.5	0.136943	0.7493
909076	groES	co-chaperonin GroES	57330.5	73313.7	0.35478	0.2095
910330	pks3	mycocerosic acid synthase (polyketide synthase)	58363.5	100922	0.790102	0.0032
909835	smc	cell division protein	58614.8	58047.1	-0.0140405	0.9465
910612	fusA	elongation factor G	58886	65931.8	0.163049	0.5754
908400	fadE5	acyl-CoA dehydrogenase	61121.2	61076.5	-0.00105713	0.9903
908681	leuA	2-isopropylmalate synthase	61891.3	89875.1	0.538186	0.0891
908453	ML0135	polyketide synthase	62132.2	81210.5	0.386324	0.1896
910613	tuf	elongation factor Tu	64450.9	47068.8	-0.453429	0.0984
908466	mmpL7	Conserved transmembrane transport protein MmpL7	65751.4	85256.4	0.374786	0.1603
909149	ML0411	serine-rich protein	67625.7	37912.9	-0.834885	0.0018
908260	clpC	ATP-dependent Clp protease	71501.9	111410	0.639822	0.0189
909138	espA	Conserved hypothetical protein	75739.9	34884.5	-1.11847	0.0122
908470	fadD28	acyl-CoA synthetase	77181.2	81915.3	0.0858829	0.8044
908217	gltB	ferredoxin-dependent glutamate synthase	78063.7	214574	1.45875	0
908606	ML2400	transmembrane protein	83600.5	116535	0.479175	0.1102
908906	groEL	molecular chaperone GroEL	83663	162643	0.959043	0.0013
910600	rpoC	DNA-directed RNA polymerase subunit beta'	85858.7	69120.3	-0.312855	0.2643
910284	fas	fatty acid synthase	86871.1	132962	0.614064	0.0269
910185	kgd	alpha-ketoglutarate decarboxylase	92930.3	124285	0.419428	0.1228
910543	pheT	phenylalanyl-tRNA synthetase subunit beta	94448	115957	0.295999	0.2809
908420	ML2279	transmembrane transport protein	96499.5	139803	0.534797	0.1177
908474	mas	mycocerosic synthase	96946.6	85155.9	-0.187084	0.4674
909323	ML0551	methyltransferase	102990	133796	0.377531	0.2091
910599	rpoB	DNA-directed RNA polymerase subunit beta	103035	137082	0.411909	0.1627
908475	pyrE	orotate phosphoribosyltransferase	110180	206738	0.90794	0.106
908226	ML0065	monooxygenase	112348	229649	1.03146	0.0003
910462	ML1339	protease	194446	574700	1.56344	0.0029
909642	ML1582c	PROBABLE CONSERVED TRANSMEMBRANE PROTEIN	64402.2	85194.6	0.403652	0.1245
910047	ML1002	Possible conserved transmembrane protein	55980.2	73868.5	0.400043	0.158
909264	ML0508	Conserved hypothetical protein	54086.9	74514.5	0.462243	0.0818
909425	ML0642c	Conserved hypothetical protein	50487.4	85880.2	0.766402	0.0031
910741	ML1752	hypothetical protein	48563.1	11471.5	-2.0818	0
909672	ML0676c	Conserved hypothetical protein	48472	66167.9	0.448978	0.2772
910561	ML1420	hypothetical protein	48386.5	84531	0.804876	0.0026
908256	ML2700	hypothetical protein	47840.3	64451.4	0.429986	0.1301
910831	ML2678	hypothetical protein	47684.2	40841.6	-0.223473	0.4042
910826	ML2687	hypothetical protein	46712.1	87808.1	0.910559	0.0005
909755	ML0798c	Conserved hypothetical protein	45980.4	40038.3	-0.199638	0.6784
909429	ML0644	Probable conserved transmembrane protein	44288.4	32592	-0.442411	0.1063
908421	ML2535	hypothetical protein	42321.2	21259.4	-0.993276	0.0001
910410	ML1298	conserved hypothetical protein	41904.3	50947.9	0.281925	0.3089
910862	ML2620	hypothetical protein	40262.1	33724	-0.255647	0.3994
908325	ML2615	hypothetical protein	39491.2	51038.3	0.370051	0.1994
908716	ML2313	hypothetical protein	39381.1	86629.9	1.13736	0
909175	ML2151	hypothetical protein	38253.6	63790.1	0.737738	0.0134
909370	ML0593	Conserved hypothetical protein	33382	67615.3	1.01828	0.0001
909423	ML0640c	Probable conserved ATP-binding protein ABC transporter	32685.5	26983.5	-0.276574	0.3568
908264	ML2692	hypothetical protein	32274.6	47192.8	0.548167	0.051
910071	ML1009c	conserved hypothetical protein.	31310.7	31154.2	-0.00722771	0.9914
908418	ML2537	hypothetical protein	30958	17947.9	-0.786494	0.0026
910182	ML0073	Probable conserved transmembrane protein	29206.4	62801.9	1.10453	0
908723	ML2304	hypothetical protein	28554.4	26553.7	-0.104801	0.7926
910852	ML2640	hypothetical protein	28268	36573.3	0.371618	0.1763
910335	ML1232c	conserved hypothetical protein	27668.7	23427.5	-0.240049	0.3942
910031	ML1001c	conserved hypothetical protein.	27563.9	37410.3	0.440658	0.2352
910560	ML1423c	conserved hypothetical protein	27210.2	70547.6	1.37445	0
908160	ML0007	Possible conserved membrane protein	27063.4	14300.7	-0.920252	0.0005
908273	ML2679	hypothetical protein	26890.7	32132.2	0.256912	0.407
909235	ML2433	hypothetical protein	26839.8	62053.4	1.20914	0.0012
908687	ML2332	hypothetical protein	26102.5	51990.7	0.994062	0.0003
909545	ML1512c	conserved hypothetical protein	25701.5	45073.1	0.810413	0.0024
909881	ML0885	Putative secreted protein	25560.2	23590.7	-0.11568	0.7465
908458	ML2427	hypothetical protein	23502.4	16708.2	-0.492252	0.0866
910490	ML1361	conserved membrane protein	23035.3	21861	-0.0754831	0.8693
908280	ML2670	hypothetical protein	22972.6	11260.7	-1.02862	0.0093
908833	ML2203	hypothetical protein	22940.2	50059.4	1.12576	0.024
909717	ML0762	Conserved hypothetical protein	22723.4	46693.8	1.03905	0.0906
910858	ML2617	hypothetical protein	22012.1	18584.9	-0.244162	0.4029
908683	ML2336	hypothetical protein	21987	66056.9	1.58706	0.2957
909970	ML0959	hypothetical protein	21670.5	71042.3	1.71294	0.0007
910252	ML1918	hypothetical protein	21511.1	30359.8	0.497081	0.3512
908648	ML2320	hypothetical protein	21134.5	28898	0.45137	0.1026
910024	ML1660	hypothetical protein	21013.1	83335.2	1.98764	0.0608
909597	ML1540c	conserved hypothetical protein	20831.9	22094.6	0.0849001	0.7146
910878	ML2581	hypothetical protein	20814	30688.6	0.560148	0.036
908676	ML2346	hypothetical protein	20731.2	25511.9	0.299366	0.5094
910820	ML2699	hypothetical protein	20510.7	16607.6	-0.304534	0.2205
908823	ML0285	Probable conserved membrane protein	20028.1	21913.7	0.12981	0.7518
909105	ML0394c	hypothetical protein	19977.8	19476.3	-0.0366774	1
909028	ML2031	hypothetical protein	19925.5	20990.9	0.0751482	0.7006
909327	ML2425	hypothetical protein	19353.2	13039.6	-0.56967	0.1103
909222	ML0475	Conserved hypothetical protein	19289.6	57492	1.57554	0
910871	ML2603	hypothetical protein	18672.7	25974.5	0.476166	0.1562
908563	ML0181	hypothetical protein	18647.8	62200.1	1.73791	0
909736	ML0778	Conserved hypothetical protein	18477.9	40287.3	1.12452	0.0527
909390	ML0605	Conserved hypothetical protein	18475	33868.9	0.874391	0.0006
908394	ML2566	hypothetical protein	18200.7	26511.4	0.542618	0.0386
910189	ML1098c	conserved hypothetical protein	17966.5	16688	-0.106504	0.7579
909605	ML1548c	conserved hypothetical protein	17833.1	20105.4	0.173025	0.5261
910869	ML2600	hypothetical protein	17724.7	30625.3	0.788965	0.0034
908821	ML2210	hypothetical protein	17572.2	23098	0.394475	0.1328
908340	ML2596	hypothetical protein	17562.4	25478.9	0.536816	0.0508
909277	ML0520c	Probable conserved transmembrane protein	17487.5	20078.9	0.199353	0.4815
910094	ML1937	hypothetical protein	17263.7	13731.2	-0.330283	0.2352
908732	ML2295	hypothetical protein	16978.1	30283.9	0.834879	0.002
910743	ML1750	hypothetical protein	16644.5	10821.6	-0.621141	0.0225
910316	ML1213c	CONSERVED HYPOTHETICAL MEMBRANE PROTEIN	16471.1	19764.4	0.262968	0.5015
909367	ML0591c	Possible conserved integral membrane protein	16453.4	18992	0.207	0.5138
908377	ML2582	hypothetical protein	16394	22088.8	0.430153	0.1227
909498	ML1470c	PROBABLE CONSERVED INTEGRAL MEMBRANE PROTEIN	16154.5	21887.8	0.438196	0.4186
910897	ML2550	hypothetical protein	15975.3	63403.9	1.98873	0
908237	ML0081	Probable conserved membrane protein	15752.6	13592.5	-0.212775	0.4069
909918	ML0920	Conserved hypothetical protein	15737.3	11786.8	-0.417022	0.1044
910592	ML1898	hypothetical protein	15592.6	13842.8	-0.171726	0.5253
910876	ML2595	hypothetical protein	15447.2	15193.7	-0.0238684	0.9223
908469	ML2491	hypothetical protein	15250.2	11831.7	-0.366172	0.2095
910406	ML1288	possible peptidase	15010.3	10503	-0.515158	0.0612
910294	ML1193	conserved hypothetical protein	14915.1	15343.4	0.0408456	0.952
910905	ML2536	hypothetical protein	14901.5	13488.1	-0.143771	0.6035
910775	ML1719	hypothetical protein	14868	13477.8	-0.141632	0.6276
908814	ML0279	hypothetical protein	14865.5	10656.9	-0.480187	0.0929
908371	ML2450	hypothetical protein	14862	9537.19	-0.639993	0.0197
910823	ML2691	hypothetical protein	14816	22569.2	0.607201	0.0252
908387	ML2570	hypothetical protein	14787.2	13069.7	-0.178123	0.4888
908651	ML2333	hypothetical protein	14534.5	32859.9	1.17685	0
908352	ML0110	Probable conserved transmembrane protein	14507.8	140706	3.27779	0.0017
909747	ML0791c	Conserved hypothetical protein	14344.9	27804.3	0.954772	0.0025
908791	ML2113	hypothetical protein	14281.2	12767.6	-0.161632	0.6311
908686	ML2334	hypothetical protein	14259.8	13256.5	-0.105253	0.7694
909286	ML0096	Probable conserved transmembrane protein	14192.5	11771.8	-0.269796	0.3269
910814	ML1624	hypothetical protein	14162	8001.26	-0.823729	0.0013
910742	ML1751	hypothetical protein	14028.4	15206.2	0.116314	0.7285
910796	ML1698	hypothetical protein	13971.2	17375.9	0.314633	0.3064
910800	ML2070	hypothetical protein	13871.2	12336	-0.16922	0.6276
909852	ML1945	hypothetical protein	13831.8	19921.7	0.526355	0.0545
910196	ML1106	hypothetical protein	13816.8	9922.1	-0.477704	0.0855
910033	ML1667	hypothetical protein	13794.5	19333.8	0.487033	0.0676
909212	ML0466	Possible secreted protein	13770.8	9050.92	-0.605473	0.0185
908180	ML0022	hypothetical protein	13674.4	11829.5	-0.209086	0.4428
910457	ML1334	possible conserved membrane protein	13591.9	11799	-0.204089	0.4846
908577	ML0187	hypothetical protein	13517.4	21645.5	0.67925	0.0097
909539	ML1506	CONSERVED HYPOTHETICAL ALA-, PRO-RICH PROTEIN	12880.3	9007.03	-0.516044	0.0638
909334	ML1052c	conserved hypothetical protein	12865.5	7385.98	-0.800647	0.0023
908890	ML2143	hypothetical protein	12783.6	19089	0.578445	0.0283
908762	ML0256	Possible conserved membrane protein	12749.8	18343.1	0.52476	0.0674
910255	ML1157c	conserved hypothetical protein	12622.4	8327.16	-0.600086	0.0281
910845	ML2649	hypothetical protein	12510.5	12219.9	-0.0339	0.9465
908427	ML2527	hypothetical protein	12495.2	22701.3	0.861396	0.0086
909047	ML2020	hypothetical protein	12373.2	12481.2	0.0125345	0.9486
910770	ML1723	hypothetical protein	12315.2	10341.2	-0.252032	0.3856
909979	ML1652	hypothetical protein	12103.2	27795.8	1.19948	0
908431	ML0129	hypothetical protein	12099.7	6164.34	-0.972955	0.0003
910534	ML1399	conserved hypothetical protein	11994.4	13957.3	0.218659	0.622
908522	ML0158	Probable conserved transmembrane protein	11980	14106.5	0.235739	0.4675
908525	ML0159	Probable conserved integral membrane protein	11836.1	20550.2	0.795957	0.002
908595	ML2465	hypothetical protein	11810.4	6982.1	-0.75833	0.006
909372	ML0594	Conserved hypothetical protein	11710.9	26773.5	1.19295	0
909630	ML0703c	Conserved hypothetical protein	11649.3	13239.3	0.184583	0.5523
909290	ML0527c	hypothetical protein	11613.4	7556.37	-0.620021	0.4917
910804	ML2529	hypothetical protein	11580.6	15205.9	0.392914	0.1807
909089	ML0386	Conserved hypothetical protein	11503.9	20261.3	0.816612	0.0243
910212	ML1120	hypothetical protein	11489	12955.2	0.173283	0.7448
908319	ML2627	hypothetical protein	11308.1	15307.8	0.436912	0.0908
908571	ML0185	Probable conserved transmembrane protein	11260.1	26200.1	1.21835	0
910089	ML1025c	possible conserved secreted protein	11191.4	12921.3	0.207363	0.4803
909705	ML0750c	conserved hypothetical protein (CPSA-RELATED PROTEIN)	10884.2	7661.56	-0.506528	0.0599
908368	ML0116	Probable conserved transmembrane protein	10882.2	13116	0.269358	0.383
909903	ML0901	Conserved hypothetical protein	10581.8	8745.04	-0.275041	0.2983
909538	ML1505	CONSERVED HYPOTHETICAL ALA-, PRO-RICH PROTEIN	10558.6	30289.7	1.52041	0.0033
909080	ML1998	hypothetical protein	10452.1	5137.15	-1.02475	0.0002
909774	ML0816	Conserved hypothetical protein	10444.7	17885.8	0.776049	0.0264
908603	ML0201	Probable conserved transmembrane protein	10378.2	10127.7	-0.0352581	0.8483
910682	ML1809	hypothetical protein	10328.3	21220.2	1.03884	0.0014
910556	ML1418c	conserved hypothetical protein	10292.6	11180.7	0.11941	0.7148
908837	ML2195	hypothetical protein	10212.6	8381.37	-0.285099	0.2984
910492	ML1362	possible conserved secreted protein	10173.1	17111.5	0.750213	0.0523
908341	ML0107	Probable conserved transmembrane protein	10118	11813	0.223453	0.4034
910269	ML1171	PROBABLE INTEGRAL MEMBRANE PROTEIN	9963.68	15485.6	0.636173	0.0246
908433	ML2412	hypothetical protein	9931.82	8311.44	-0.25696	0.3397
908954	ML2075	hypothetical protein	9903.47	32450.1	1.71222	0.002
908432	ML0130	Probable methyltransferase (Methylase)	9866.93	3455.13	-1.51386	0
910043	ML1677	hypothetical protein	9866.49	5421.11	-0.863949	0.001
908612	ML0203	Probable conserved transmembrane protein	9739.99	13144.4	0.432455	0.1224
908788	ML0587c	Possible unidentified antibiotic-transport integral membrane protein ABC transporter	9688.75	9161.16	-0.0807803	0.7435
909873	ML0871	Conserved hypothetical protein	9622.68	16319.6	0.762092	0.0519
910409	ML1289	CONSERVED HYPOTHETICAL PROTEIN TB18.6 HOMOLOG	9617.48	22142	1.20305	0.0003
909029	ML0373	Conserved hypothetical protein	9577.5	17381.8	0.859854	0.0046
908616	ML0893c	probable conserved integral membrane protein	9463.73	9751.51	0.0432167	0.9103
910091	ML1939	hypothetical protein	9438.17	6520.8	-0.533458	0.0528
908720	ML2309	hypothetical protein	9404.63	10094.9	0.102185	0.7529
909426	ML0643	Possible conserved secreted protein	9394.84	6731.36	-0.480971	0.0831
910010	ML0990	PROBABLE CONSERVED TRANSMEMBRANE PROTEIN	9363.96	10764.5	0.201096	0.569
910522	ML1389c	Probable conserved transmembrane protein	9325.9	11109.8	0.252521	0.4002
909156	ML0430	Probable conserved integral membrane leucine and alanine rich protein	9264.92	7069.62	-0.390146	0.173
908586	ML0192	Conserved membrane protein	9217.52	5774.86	-0.674593	0.0136
908437	ML2410	hypothetical protein	9192.72	10784	0.230326	0.4139
910119	ML1037c	conserved hypothetical protein	9101.35	7370	-0.304416	0.3191
910879	ML2584	hypothetical protein	8991.77	6654.79	-0.434212	0.1227
908250	ML2705	hypothetical protein	8937.9	9591.23	0.10178	0.7744
908883	ML0308	Conserved hypothetical protein	8933.74	6091.78	-0.5524	0.043
909890	ML0889	CONSERVED HYPOTHETICAL PROTEIN TB16.3 HOMOLOG	8832.46	6160.33	-0.519808	0.1636
909346	ML0564	Conserved hypothetical protein	8828.03	10130.3	0.198508	0.5237
908405	ML0124	hypothetical protein	8784.7	19819.2	1.17384	0.1763
908672	ML2347	hypothetical protein	8783.82	4581.64	-0.938984	0.2632
909378	ML0597	Possible nitrogen fixation related protein	8763.29	11998	0.453249	0.1044
910271	ML1173	conserved hypothetical protein	8739.98	7734.44	-0.176333	0.5594
910074	ML1017c	probable conserved integral membrane protein	8629.81	3783.91	-1.18945	0
909271	ML0514	Probable conserved membrane protein	8569.37	6228.37	-0.460334	0.1048
910100	ML1932	hypothetical protein	8496.33	11574.6	0.446057	0.0908
908885	ML2197	hypothetical protein	8448.85	13045.6	0.626739	0.0251
910049	ML1682	hypothetical protein	8433.23	6534.49	-0.368011	0.2252
908508	ML0154	hypothetical protein	8390.6	2437.12	-1.7836	0
910780	ML1714	hypothetical protein	8389.81	7396.77	-0.181743	0.6035
908891	ML2141	hypothetical protein	8350.22	8533.6	0.0313403	1
909364	ML0589c	Possible unidentified antibiotic-transport integral membrane protein ABC transporter	8323.6	11288.9	0.439624	0.1063
908700	ML2321	hypothetical protein	8318.02	5036.82	-0.723727	0.0049
908300	ML0099	Probable conserved membrane protein	8273.26	4301.58	-0.943589	0.0004
910105	ML1927	hypothetical protein	8238.71	3823.79	-1.10742	0
910417	ML1296	conserved hypothetical protein	8165.12	10511.5	0.364429	0.1739
909943	ML0938	hypothetical protein	8164.28	7871.24	-0.0527347	0.952
908664	ML0228	Probable conserved transmembrane protein rich in alanine, arginine and proline	8063.35	12202.6	0.597735	0.0261
910889	ML2567	hypothetical protein	7995.37	21155.4	1.40379	0.0141
908584	ML0190	hypothetical protein	7991.87	15043.8	0.912562	0.0003
910026	ML1661	hypothetical protein	7934.05	3949.1	-1.00653	0.0003
909968	ML0957c	hypothetical protein	7928.84	6072.35	-0.384855	0.1514
908170	ML2489	hypothetical protein	7852.45	9058.14	0.206072	0.4133
909045	ML2022	hypothetical protein	7778.25	5090.35	-0.611681	0.1206
909676	ML0734c	Probable conserved transmembrane protein	7776.02	7774.7	-0.000244922	0.9866
910432	ML1312c	conserved hypothetical protein	7743.53	1643.34	-2.23636	0
908955	ML2073	hypothetical protein	7667.31	11028	0.524383	0.1981
908461	ML2200	hypothetical protein	7598.56	9131.52	0.265129	0.3636
908986	ML2054	hypothetical protein	7470.83	5933.75	-0.332324	0.2926
909473	ML1445c	hypothetical protein	7430.64	9171.01	0.303594	0.5028
908439	ML0133	hypothetical protein	7376.26	1020.3	-2.8539	0.0007
909397	ML0614	Possible conserved membrane protein	7245.29	6013.38	-0.268867	0.4034
908972	ML2064	hypothetical protein	7241.67	18883.1	1.3827	0.0002
908662	ML0229	hypothetical protein	7205.29	23736	1.71995	0.0129
909056	ML2013	hypothetical protein	7154.88	5986.4	-0.257239	0.438
910259	ML1159	POSSIBLE THIOREDOXIN	7142.35	4455.72	-0.68074	0.0174
908321	ML2137	hypothetical protein	7102.81	4940.49	-0.523736	0.0406
908826	ML0287	Possible conserved transmembrane protein	7073.21	5101.19	-0.471531	0.0888
910807	ML2522	hypothetical protein	7037.67	37529.9	2.41487	0.0023
908751	ML2271	hypothetical protein	7032.61	9251.09	0.395563	0.1656
908360	ML2237	hypothetical protein	7023.6	6460.5	-0.120565	0.7465
910781	ML1713	hypothetical protein	6943.32	8124.95	0.226733	0.4513
910088	ML1026	conserved hypothetical protein.	6901.67	8245.84	0.256721	0.3796
908975	ML0569c	Possible conserved exported protein	6867.26	16576.9	1.27137	0.0044
909869	ML0869c	Probable conserved transmembrane protein	6836.99	8660.58	0.341102	0.1832
910844	ML2654	hypothetical protein	6833.83	8594.41	0.330704	0.1807
909467	ML1439	conserved hypothetical protein	6831.95	4700.41	-0.539511	0.0563
909526	ML1494c	conserved hypothetical protein	6823.63	3852.74	-0.824655	0.0016
908803	ML0276	hypothetical protein	6807.05	9516.05	0.483333	0.0862
908186	ML2076	hypothetical protein	6768.2	5716.2	-0.243716	0.4381
908688	ML2331	hypothetical protein	6699.29	11032	0.719621	0.0093
909768	ML0810c	Possible secreted protein	6648.1	7437.34	0.161845	0.657
908191	ML0031	Probable secreted proline rich protein (proline rich 28 kda antigen)	6601.5	8145.94	0.303287	0.2271
910331	ML1224c	conserved hypothetical protein	6518.91	22372.8	1.77905	0
909872	ML0872c	POSSIBLE CONSERVED MEMBRANE PROTEIN	6438.94	7034.99	0.127725	0.6767
910415	ML1299	conserved hypothetical protein	6421.34	16565.6	1.36725	0.004
908630	ML0218	hypothetical protein	6346.27	6744.75	0.0878561	0.7043
908211	ML2259	hypothetical protein	6280.66	5042	-0.31692	0.2803
910687	ML1804	hypothetical protein	6279.07	4929.05	-0.349241	0.1912
910347	ML1244	conserved hypothetical protein	6237.94	7002.03	0.166704	0.6248
908915	ML2114	hypothetical protein	6207.44	3243.13	-0.936612	0.0742
909867	ML1638	hypothetical protein	6188.23	16294.1	1.39676	0
910132	ML1045	conserved hypothetical protein	6135.84	5478.57	-0.163461	0.585
909853	ML0857c	Probable conserved transmembrane protein	6128.85	6957.73	0.183	0.577
908258	ML0284	hypothetical protein	6117.07	9835.18	0.685111	0.1547
909481	ML1453c	conserved hypothetical protein	6108.07	11056.4	0.856097	0.0036
910509	ML1380	conserved hypothetical protein	6090.73	4629.65	-0.395712	0.2169
908575	ML2424	hypothetical protein	6089.45	8601.51	0.498278	0.0587
910431	ML1313	POSSIBLE RNA METHYLTRANSFERASE	6083.81	8018.12	0.398289	0.4608
910015	ML0994	CONSERVED HYPOTHETICAL ALANINE RICH PROTEIN	6082.02	8090.23	0.41163	0.1227
910123	ML1041c	conserved hypothetical protein	6078.69	4651.16	-0.38617	0.1607
909893	ML0891	Conserved hypothetical protein	6053.69	2464.02	-1.2968	0
908544	ML2442	hypothetical protein	6032.37	4875.68	-0.307121	0.4986
908282	ML2666	hypothetical protein	5991.6	7825.19	0.385184	0.1912
910861	ML2614	hypothetical protein	5958.42	5110.33	-0.221513	0.4573
909856	ML0860c	Conserved hypothetical protein	5913.14	13338.4	1.17359	0
908200	ML2228	hypothetical protein	5890.6	4448.16	-0.405206	0.1284
909387	ML0603	Probable lipoprotein	5853.44	13885.4	1.24622	0.0035
909541	ML1508c	conserved hypothetical protein	5844.63	5836.76	-0.00194395	0.9581
910029	ML1664	hypothetical protein	5842.46	12834	1.13533	0.0017
910075	ML1016	conserved hypothetical protein.	5800.54	3709.81	-0.644842	0.0428
908419	ML0126	hypothetical protein	5781.24	3530.6	-0.711466	0.0091
908677	ML2330	hypothetical protein	5701.52	3991.37	-0.514463	0.2352
909832	ML0849	Conserved hypothetical protein	5661.73	6162.13	0.122186	0.6811
910863	ML2621	hypothetical protein	5658.72	4448.99	-0.346998	0.4828
910464	ML1338c	possible conserved integral membrane protein	5657.38	3306.08	-0.775012	0.0043
910551	ML1384	hypothetical protein	5650.28	9103.71	0.688132	0.0093
910153	ML1067	conserved hypothetical protein	5646.66	4010.23	-0.493713	0.3868
908562	ML0180	Conserved hypothetical Serine rich protein	5630.17	4095.67	-0.459079	0.3709
910860	ML2618	hypothetical protein	5618.18	8699.26	0.63079	0.0197
909174	ML0431c	Possible conserved proline rich membrane protein	5612.68	4614.61	-0.282481	0.3309
908518	ML2473	hypothetical protein	5599.28	8452.03	0.594057	0.0292
909923	ML0923	Probable transmembrane protein	5597.95	7849.11	0.48763	0.0788
909771	ML0813c	possible membrane protein	5545.22	6823.01	0.299164	0.355
908214	ML2299	hypothetical protein	5543.64	7618	0.458579	0.1125
908629	ML0217	hypothetical protein	5513.54	9352.3	0.762342	0.0053
908647	ML0068	hypothetical protein	5490.78	2856.67	-0.942677	0.0003
908366	ML0115	hypothetical protein	5449.83	7731.75	0.504584	0.0831
909584	ML0687	Probable conserved integral membrane protein	5446.21	4027.91	-0.435221	0.0982
910679	ML1812	hypothetical protein	5404.31	10604.4	0.972479	0.0003
909030	ML2030	hypothetical protein	5398.47	2707.04	-0.995834	0.0002
908283	ML2664	hypothetical protein	5390.48	5101.4	-0.0795205	0.8349
909677	ML0733	Probable conserved transmembrane protein	5365.77	3827.57	-0.487356	0.0902
909556	ML1523c	hypothetical protein	5356.02	9346.8	0.803311	0.0866
910661	ML1829	hypothetical protein	5334.79	5653.11	0.0836133	0.8458
910087	ML1027c	Probable transmembrane protein	5295.97	4077.47	-0.377221	0.1743
910006	ML0984c	conserved hypothetical protein.	5280.95	3550.65	-0.572714	0.0453
908710	ML0904	PROBABLE CONSERVED TRANSMEMBRANE PROTEIN	5268.17	6296.19	0.257177	0.4117
909043	ML0370c	Conserved hypothetical protein	5242.89	5280.24	0.0102412	0.9734
910683	ML1808	hypothetical protein	5213.66	3332.12	-0.645856	0.0251
909393	ML0607	Conserved hypothetical protein	5202.04	5604.34	0.107467	0.6862
910872	ML2597	hypothetical protein	5173.09	2504.87	-1.04629	0.0002
909161	ML2142	hypothetical protein	5165.85	10281.7	0.992996	0.0026
908224	ML2407	hypothetical protein	5164.6	4920.55	-0.069837	0.843
910859	ML2616	hypothetical protein	5158.47	6157.96	0.255509	0.4037
910338	ML1233c	conserved integral membrane protein	5148.9	4740.06	-0.119359	0.6794
908183	ML0023	hypothetical protein	5146.23	21218.9	2.04376	0.046
910243	ML1149c	conserved hypothetical protein	5105.43	2289.92	-1.15674	0
910125	ML1921	hypothetical protein	5078.85	4688.29	-0.11544	0.7057
908146	ML1603c	hypothetical protein	5037.53	7940.86	0.656579	0.0982
909188	ML0464	hypothetical protein	5020.97	3891.93	-0.36748	0.1944
908537	ML0169	hypothetical protein	4997.65	4093.82	-0.287802	0.3957
908308	ML2155	hypothetical protein	4980.94	4207.17	-0.243568	0.382
908614	ML2391	hypothetical protein	4962.86	5926.94	0.256116	0.5419
908188	ML0028	hypothetical protein	4961.82	5544.27	0.160128	0.5417
910367	ML1255	conserved hypothetical protein	4958.81	8470.37	0.772431	0.0039
908587	ML0193	hypothetical protein	4932.93	8752.49	0.827249	0.0022
909786	ML2453	hypothetical protein	4927.67	3780.72	-0.382245	0.1912
910414	ML1300	conserved hypothetical protein	4810.41	8795.08	0.870537	0.0084
909559	ML1526c	PROBABLE CONSERVED TRANSMEMBRANE PROTEIN	4787.79	6974.05	0.542637	0.0536
908329	ML2609	hypothetical protein	4784.16	9094.81	0.926778	0.1277
909421	ML0638	Possible secreted protein	4751.72	7347.12	0.628729	0.0699
910689	ML1802	hypothetical protein	4747.53	3985.09	-0.252565	0.3987
910215	ML0004	Conserved hypothetical protein	4745.95	2700.85	-0.813283	0.0031
909198	ML0451c	Probable conserved membrane protein	4712.95	6448.34	0.452297	0.1113
908619	ML2388	hypothetical protein	4665.41	2384.59	-0.968263	0.0003
910774	ML1720	hypothetical protein	4662.02	4025.43	-0.211812	0.4617
908257	ML2698	hypothetical protein	4650.88	2351.53	-0.983904	0.0002
910076	ML1015c	PROBABLE CONSERVED TRANSMEMBRANE PROTEIN	4621.41	2686.82	-0.782433	0.1204
908558	ML2434	hypothetical protein	4611.48	4278.07	-0.10827	0.6811
909558	ML1525c	conserved hypothetical protein	4569.56	6498.61	0.508076	0.0564
910376	ML1270	possible conserved membrane protein	4548.71	5301.38	0.22091	0.576
910874	ML2598	hypothetical protein	4548.41	3469.13	-0.390788	0.2035
909716	ML0761c	Conserved hypothetical protein	4527.29	7161.79	0.661672	0.0129
909342	ML0561	Possible conserved membrane protein	4509.19	5091.64	0.175262	0.7326
909058	ML0376	Possible membrane protein	4478.91	2848.11	-0.653143	0.0213
908189	ML0029	Possible transmembrane protein	4474.6	2970.2	-0.591199	0.0892
909350	ML0568	Possible conserved secreted protein	4467.11	42043.8	3.23448	0
908510	ML2207	hypothetical protein	4460.54	15298.9	1.77813	0
908375	ML0117	Possible aminotransferase	4441.07	5630.31	0.342307	0.2406
909614	ML1557c	conserved hypothetical protein	4397.44	3850.3	-0.191693	0.4964
909635	ML2390	hypothetical protein	4384.77	3354.5	-0.386403	0.1558
910264	ML1166	POSSIBLE TRANSCRIPTIONAL REGULATORY PROTEIN	4370.16	5590.33	0.355247	0.2269
909474	ML1446c	conserved hypothetical protein	4336.38	8475.95	0.966884	0.0056
909715	ML0757c	hypothetical protein	4336.04	6187.53	0.512986	0.0656
909083	ML1997	hypothetical protein	4319.84	3541.74	-0.28652	0.7146
908735	ML2289	hypothetical protein	4313.57	10416.6	1.27193	0.0002
909391	ML1006	conserved hypothetical protein.	4299.41	2202.69	-0.964872	0.0004
909776	ML0818	Conserved hypothetical protein	4293.89	9402.2	1.13071	0.1733
910364	ML1254	conserved hypothetical protein	4255.89	2976.29	-0.515946	0.0752
910824	ML2689	hypothetical protein	4243.89	5715.74	0.429553	0.2603
908423	ML0127	POSSIBLE METHYLTRANSFERASE (METHYLASE)	4199	1188.91	-1.82041	0
910230	ML1136	conserved hypothetical protein	4188.07	5289.88	0.336949	0.283
908276	ML0094	Possible conserved transmembrane protein	4162.49	6820.93	0.712522	0.0103
910777	ML1717	hypothetical protein	4148.9	2569.63	-0.691168	0.0095
909921	ML0921	Possible conserved transmembrane protein	4118.41	2647.65	-0.637375	0.0267
910079	ML1018c	hypothetical protein	4117.73	1650.73	-1.31875	0
910469	ML0069	hypothetical protein	4062.94	4997.29	0.298622	0.303
908784	ML2242	hypothetical protein	4060.66	4196.22	0.0473761	0.8896
910678	ML1813	hypothetical protein	4043.08	2784.22	-0.538182	0.0989
909906	ML0903c	Conserved hypothetical protein	4002.57	3449.99	-0.214334	0.4995
909643	ML1584	POSSIBLE CONSERVED TRANSMEMBRANE PROTEIN	3919.98	5029.99	0.359709	0.2017
910032	ML1666	hypothetical protein	3916.16	5767.88	0.558601	0.0309
910893	ML2557	hypothetical protein	3913.79	5221.2	0.415815	0.1103
910474	ML1344c	hypothetical protein	3888.04	4654.26	0.259509	0.5334
908448	ML2379	hypothetical protein	3835.16	4639.23	0.274599	0.3573
910680	ML1811	hypothetical protein	3818.09	4109.94	0.106266	0.7147
908168	ML0012	Probable conserved membrane protein	3781.06	1806.22	-1.06582	0.0001
909739	ML0781	Conserved hypothetical protein	3746.93	6692.19	0.836769	0.0015
910710	ML1781	hypothetical protein	3713.9	3136.31	-0.243867	0.4493
908447	ML2204	hypothetical protein	3667.01	5302.78	0.532145	0.0667
909770	ML0840c	hypothetical protein	3657.85	3451.12	-0.0839313	0.773
910286	ML1190	conserved hypothetical protein	3592.9	5154.93	0.520804	0.072
910241	ML1147	CONSERVED HYPOTHETICAL SECRETED PROTEIN	3591.52	4279.26	0.252767	0.3671
909924	ML0258	hypothetical protein	3587.8	4149.09	0.209695	0.4212
908685	ML2337	hypothetical protein	3570.38	3429.7	-0.0579952	0.9573
909886	ML0205	Probable conserved integral membrane protein	3520.93	2532.47	-0.475411	0.1227
910231	ML1138	possible integral membrane protein	3520.67	2399.33	-0.553218	0.0576
909618	ML1561	conserved hypothetical protein	3444.48	3919.05	0.186218	0.5467
909020	ML2035	hypothetical protein	3428.9	2335.86	-0.553792	0.0525
909908	ML0907	probable conserved membrane protein	3427.58	10635.9	1.63368	0.0003
908598	ML0199	hypothetical protein	3386.68	4842.17	0.515782	0.0706
909789	ML0834c	Conserved hypothetical protein	3362.91	2554.92	-0.396432	0.1896
908768	ML2258	hypothetical protein	3350.55	1444.75	-1.21358	0.0001
910709	ML1782	hypothetical protein	3347.45	2428.15	-0.463205	0.1103
909956	ML0947c	hypothetical protein	3342.71	11791.8	1.81869	0
908412	ML2549	hypothetical protein	3299.46	7875.18	1.25508	0
909880	ML0876	Possible conserved integral membrane protein	3291.07	1959.82	-0.747836	0.0451
909379	ML0598	Conserved hypothetical protein	3289.34	3942.34	0.261254	0.3958
909876	ML0878	Probable conserved transmembrane protein	3282.39	1563.58	-1.06989	0.0001
909636	ML1572	hypothetical protein	3276	2242.38	-0.546905	0.0381
908331	ML2604	hypothetical protein	3269.81	4889.81	0.580572	0.0312
908910	ML2121	hypothetical protein	3265.49	4198.71	0.362647	0.2023
909284	ML2176	hypothetical protein	3249.42	4340.88	0.417805	0.1972
910140	ML1061	conserved hypothetical protein	3203	3299.05	0.0426268	0.8811
910476	ML1347	conserved hypothetical protein	3197.63	4590.25	0.52157	0.0501
909203	ML0455c	Conserved hypothetical protein	3187.72	2158.43	-0.562543	0.036
910111	ML1922	hypothetical protein	3156.5	2239.69	-0.495027	0.0886
909896	ML0895	Conserved hypothetical protein	3145.53	3536.71	0.169105	0.5417
908693	ML2392	hypothetical protein	3116.19	2672.28	-0.221712	0.6862
910655	ML1835	hypothetical protein	3108.89	2485.02	-0.323142	0.241
910695	ML1796	hypothetical protein	3083.85	1546.39	-0.995828	0.0013
909515	ML1485c	conserved hypothetical protein	3069.51	2809.84	-0.12752	0.7146
908503	ML0151	hypothetical protein	3066.27	2592.49	-0.242146	0.7043
908155	ML1306c	conserved hypothetical protein	3063.3	2960.25	-0.0493676	0.9013
908691	ML2327	hypothetical protein	3057.36	3622.29	0.244616	0.4863
910887	ML2569A	hypothetical protein	3031.82	3538.67	0.223023	0.6204
910122	ML1040c	conserved hypothetical protein	3018.34	4411.47	0.547504	0.1938
908229	ML2463	hypothetical protein	2974.97	5470.57	0.878816	0.0012
910187	ML1096c	POSSIBLE MEMBRANE PROTEIN	2950.84	3817.7	0.371578	0.2313
909099	ML1988	hypothetical protein	2906.06	3358.52	0.208761	0.4555
908763	ML0257	hypothetical protein	2873.99	3471.42	0.272471	0.3875
908249	ML2709	hypothetical protein	2862.59	1393.62	-1.03848	0.025
909345	ML0563	Conserved hypothetical protein	2858.09	1983.33	-0.527127	0.0456
908790	ML0270	Beta-lactamase-like protein	2834.57	5490.47	0.9538	0.0003
909650	ML0711c	Conserved hypothetical protein	2813.14	2317.8	-0.279425	0.2964
909094	ML1993	hypothetical protein	2773.8	945.53	-1.55267	0.0004
910524	ML1391c	conserved hypothetical protein	2773.72	2217.05	-0.323181	0.2755
909619	ML1560	conserved hypothetical protein	2744.83	2399.85	-0.193773	0.4846
909358	ML0576	hypothetical protein	2731.39	3225.01	0.239668	0.4162
908626	ML2380	hypothetical protein	2727.03	3079.91	0.175558	0.5377
908559	ML2432	hypothetical protein	2687.06	3489.77	0.377103	0.2046
908528	ML2452	hypothetical protein	2680.39	1706.64	-0.651284	0.0259
908396	ML2074	hypothetical protein	2679.19	2169.52	-0.304421	0.3512
909108	ML1982	hypothetical protein	2664.29	3751.74	0.493809	0.0921
909721	ML0764	Conserved hypothetical protein	2653.05	6084.37	1.19746	0.0243
908793	ML0271	Probable conserved transmembrane protein	2648.7	3797.67	0.51983	0.0596
910287	ML1189c	hypothetical protein	2632.92	1995.37	-0.400007	0.2075
909214	ML0468c	Possible conserved intergal membrane protein	2598.17	2137.9	-0.281301	0.2734
908401	ML2562	hypothetical protein	2559.73	2686.11	0.0695267	0.7529
909938	ML1644	hypothetical protein	2539.47	1602.24	-0.664437	0.024
909194	ML0447	Conserved hypothetical protein	2522.46	2293.09	-0.137538	0.6652
909051	ML0377	Conserved hypothetical protein	2491.45	1839.03	-0.438041	0.1648
909800	ML0837	Conserved hypothetical protein	2485.49	2408.09	-0.045641	0.9093
908866	ML2172	hypothetical protein	2457.88	1953.26	-0.33153	0.2955
910575	ML1911A	hypothetical protein	2454.23	4125.8	0.749403	0.0057
910274	ML1176c	CONSERVED MEMBRANE PROTEIN	2432.59	1774.75	-0.454877	0.1442
908179	ML0021	hypothetical protein	2419.23	2648.93	0.130862	0.6705
908440	ML2518	hypothetical protein	2375.69	5110.86	1.10522	0.0001
908739	ML2283	hypothetical protein	2356.16	4586.5	0.960956	0.0006
908190	ML0030	Possible conserved transmembrane protein	2348.54	2978.03	0.342594	0.488
909822	ML1617	hypothetical protein	2341.57	988.83	-1.24368	0
908730	ML2296	hypothetical protein	2328.53	1191.68	-0.966423	0.0003
909363	ML0588	hypothetical protein	2316.63	2451.02	0.0813546	0.8283
910790	ML1704	hypothetical protein	2308.25	1101.47	-1.06737	0.0025
909687	ML0678c	hypothetical protein	2292.97	1095.8	-1.06523	0.0005
908838	ML0292c	hypothetical protein	2267.42	2240.09	-0.017495	0.9522
910383	ML0071	hypothetical protein	2266.36	3048.34	0.427647	0.1674
909550	ML1517c	pseudogene	2203.86	2884.96	0.388519	0.1448
909686	ML0679	hypothetical protein	2202.79	5065.85	1.20147	0.0855
910688	ML1803	hypothetical protein	2179.42	1942.69	-0.165889	0.6881
909301	ML2144	hypothetical protein	2174.76	1960.35	-0.149745	0.657
909081	ML0383	Conserved hypothetical protein	2166.21	2219.19	0.0348601	0.9415
909355	ML0573	hypothetical protein	2144.82	1366.65	-0.650213	0.0406
908552	ML2435	hypothetical protein	2140.55	1696.4	-0.335505	0.2091
908487	ML2478	hypothetical protein	2123.86	2822.15	0.410106	0.1282
909357	ML0575	hypothetical protein	2121.28	1416.68	-0.582421	0.3568
908343	ML2158	hypothetical protein	2099.17	2708.47	0.367659	0.2289
910242	ML1148c	hypothetical protein	2049.99	1786.9	-0.198158	0.7329
910523	ML1390	IRON-REGULATED CONSERVED HYPOTHETICAL PROTEIN TB15.3 HOMOLOG	2049.06	1995.23	-0.0384072	0.8811
910209	ML1117c	conserved hypothetical protein	2035.5	1401.66	-0.538247	0.1282
909044	ML2023	hypothetical protein	2023.71	6630.58	1.71213	0.0407
908777	ML2252	hypothetical protein	1947.69	3362.01	0.78756	0.0044
908176	ML1601c	hypothetical protein	1938.23	2978.7	0.619943	0.4883
910106	ML1029	conserved hypothetical protein	1933.39	1576.45	-0.294453	0.2926
910488	ML1357	conserved hypothetical protein	1927.41	1946.33	0.0140928	0.9101
909861	ML0863	hypothetical protein	1909.23	1784.4	-0.0975519	0.8389
910146	ML1057	hypothetical protein	1872.76	1074.77	-0.801138	0.0024
909737	ML0777	hypothetical protein	1845.4	5467.57	1.56697	0
910698	ML1793	hypothetical protein	1840.72	2815.71	0.613229	0.0875
910788	ML1706	hypothetical protein	1838.5	2015.33	0.132487	0.7099
909392	ML0606	Conserved hypothetical protein	1830.17	1283.78	-0.51158	0.0718
909772	ML0814	conserved hypothetical protein TB9.4 homolog	1829.56	2053.42	0.166532	0.5544
909930	ML0927c	hypothetical protein	1819.19	786.95	-1.20895	0
909868	ML1639	hypothetical protein	1817.66	2874.32	0.661138	0.0219
909324	ML2366	hypothetical protein	1797.85	3102.97	0.787377	0.0042
909167	ML0425	Possible conserved membrane protein	1794.46	1360.63	-0.399275	0.2017
909701	ML0748c	Conserved hypothetical protein	1767.04	1543.25	-0.195363	0.577
908292	ML2651	hypothetical protein	1754.17	4482.98	1.35367	0
909059	ML2012	hypothetical protein	1753.11	768.68	-1.18946	0.0001
910416	ML1294c	conserved hypothetical protein	1743.42	1013.26	-0.782916	0.006
909195	ML0448	hypothetical protein	1740.45	868.45	-1.00295	0.238
910703	ML1788	hypothetical protein	1733.67	2103.9	0.279237	0.4665
910867	ML2605	hypothetical protein	1722.91	1882.07	0.127473	0.6094
908392	ML0121	hypothetical protein	1711.69	2021.5	0.240005	0.3385
910112	ML1030c	conserved hypothetical protein	1697.26	2452.39	0.530981	0.0907
909282	ML2300	hypothetical protein	1697.09	1010.65	-0.74778	0.0078
910388	ML1276	conserved membrane protein	1658.92	1671.51	0.0109077	0.9415
910700	ML1791	hypothetical protein	1646.88	1142.06	-0.528097	0.0676
910479	ML0070c	hypothetical protein	1645.56	2534.52	0.623134	0.0199
909889	ML0888	Conserved hypothetical protein	1634.17	842.82	-0.955262	0.0008
908748	ML2274	hypothetical protein	1631.3	2042.59	0.324378	0.2541
910387	ML1275	conserved hypothetical protein	1626.97	632.08	-1.36401	0.0026
908858	ML2178	hypothetical protein	1609.99	2014.65	0.323477	0.5943
908488	ML2476	hypothetical protein	1604.91	2440.92	0.604933	0.0256
910295	ML0663	Conserved hypothetical protein	1545.86	1234.57	-0.324401	0.2694
908761	ML2261	hypothetical protein	1544.33	1498.65	-0.0433176	0.9317
909675	ML0730c	Conserved hypothetical protein	1540.84	989.21	-0.639368	0.0285
909967	ML1649	hypothetical protein	1532.92	884.74	-0.792957	0.0039
908621	ML0208	Possible conserved membrane protein	1499.12	852.75	-0.813921	0.0043
908835	ML2199	hypothetical protein	1494.57	1924.08	0.364438	0.2046
910855	ML2629	hypothetical protein	1471.39	836.39	-0.814932	0.0319
910728	ML1763	hypothetical protein	1443.26	3293.85	1.19044	0.0046
910570	ML0664	hypothetical protein	1442.59	1198.27	-0.267708	0.7721
909809	ML1610c	conserved hypothetical protein	1411.7	1696	0.264703	0.6432
908533	ML0162	hypothetical protein	1411.6	994.6	-0.505143	0.2894
908697	ML0227	Probable conserved secreted or membrane protein	1409.22	935.41	-0.591226	0.0401
909442	ML1949	hypothetical protein	1397.89	1096.38	-0.350503	0.2454
910065	ML1004	possible conserved membrane protein	1380.54	2418.44	0.808844	0.0023
910436	ML1314c	conserved hypothetical protein	1371.26	720.23	-0.928973	0.0126
909830	ML1604c	hypothetical protein	1370.98	1717.16	0.324817	0.4555
910070	ML1010c	hypothetical protein	1368.59	2343.84	0.776184	0.0059
909042	ML0369c	Conserved hypothetical protein	1359.86	1134.93	-0.260855	0.3805
909955	ML0946	Conserved hypothetical protein	1357.71	1515.3	0.158428	0.5777
910151	ML1065	conserved hypothetical protein	1353.87	2313.14	0.772763	0.0052
910211	ML1119	conserved hypothetical protein	1352.87	594.57	-1.1861	0
908202	ML2312	hypothetical protein	1346.79	1037.6	-0.376275	0.2046
910253	ML1155	conserved hypothetical protein	1343.68	2480.57	0.884482	0.0011
908245	ML0089	hypothetical protein	1332.92	1203.54	-0.147306	0.5892
909764	ML0806	probable conserved integral membrane protein	1325.95	991.37	-0.419531	0.1434
910851	ML2630	hypothetical protein	1283.82	908.17	-0.499409	0.0822
909706	ML0659c	hypothetical protein	1257.39	1968.77	0.646862	0.0212
909115	ML1976	hypothetical protein	1228.99	1048.6	-0.229009	0.4825
909732	ML0776	Conserved hypothetical protein	1219.29	2359.37	0.95236	0.0004
910104	ML1928	hypothetical protein	1141.33	460.5	-1.30944	0
908867	ML2170	hypothetical protein	1101.88	754.41	-0.546546	0.2522
909233	ML0025	hypothetical protein	1101.07	805.76	-0.450484	0.1514
909821	ML0845c	Conserved hypothetical protein	1096.58	688.27	-0.671965	0.0256
910404	ML1292c	conserved hypothetical protein	1074.24	917.42	-0.227662	0.7097
909087	ML1995	hypothetical protein	1067.42	562.58	-0.923998	0.0018
908721	ML2307	hypothetical protein	1058	3221.44	1.60637	0
910068	ML1011c	hypothetical protein	1036.13	1501.27	0.534978	0.0587
908463	ML2249	hypothetical protein	1030.79	1961.79	0.92842	0.0009
908772	ML0265	hypothetical protein	987.63	618.96	-0.674124	0.0374
909969	ML0958	putative membrane protein	982	466.19	-1.0748	0.0002
908462	ML2497	hypothetical protein	970.59	1532.57	0.659019	0.0122
908819	ML0281	hypothetical protein	965.57	1250.28	0.372798	0.2727
909219	ML0472	hypothetical protein	964.75	635.32	-0.602672	0.0406
909122	ML1972	hypothetical protein	946.13	1238.09	0.388006	0.1601
909684	ML0675	Probable integral membrane protein	922.95	905.89	-0.0269166	0.9351
908213	ML2111	hypothetical protein	922.1	521.21	-0.823058	0.0058
910550	ML1222	CONSERVED TRANSMEMBRANE PROTEIN	867.3	723.99	-0.260561	0.4251
908759	ML2264	hypothetical protein	863.29	665.36	-0.37571	0.2919
909929	ML0926c	hypothetical protein	862.51	685.07	-0.33229	0.6632
909944	ML0939	hypothetical protein	853.42	833.44	-0.0341776	0.952
909288	ML0525	Conserved hypothetical protein	832	967.44	0.217589	0.622
908568	ML2428A	hypothetical protein	811.66	576.12	-0.494506	0.2919
908164	ML2468	hypothetical protein	807.92	990.76	0.294323	0.3995
909356	ML0574	hypothetical protein	782.14	795.41	0.0242718	0.9093
910833	ML2669	hypothetical protein	772.65	1294.66	0.744686	0.008
909250	ML2284	hypothetical protein	758.15	474.22	-0.676927	0.0269
908783	ML2244	hypothetical protein	730.16	730.8	0.001264	0.9388
910670	ML1821	hypothetical protein	725.19	371.47	-0.965113	0.0021
908141	ML1430	Possible integral membrane protein	715.12	330.73	-1.11253	0.0002
908832	ML0291c	hypothetical protein	713.86	726.3	0.0249244	0.9298
909932	ML0928	hypothetical protein	701.2	786.08	0.16485	0.576
908839	ML0293c	hypothetical protein	671.81	632.85	-0.0861897	1
909631	ML1575c	hypothetical protein	669.16	609.42	-0.134914	0.6616
908919	ML0325	hypothetical protein	659.93	851.92	0.368405	0.1919
909966	ML0956	Putative integral membrane protein.	655.81	452.52	-0.535296	0.0706
909107	ML1983	hypothetical protein	644.87	627.09	-0.0403358	0.9749
910313	ML1210	pseudogene	598.42	592.85	-0.0134913	0.9168
908504	ML0152	hypothetical protein	590.78	539.29	-0.13156	0.7269
908150	ML2265	hypothetical protein	575.19	457.93	-0.328912	0.3191
908486	ML0142	Probable membrane protein	573.42	224.45	-1.3532	0
909709	ML0755c	Conserved hypothetical protein	552.21	270.54	-1.02938	0.0017
909111	ML1979	hypothetical protein	543.45	680.52	0.32449	0.3464
910008	ML0986	conserved hypothetical protein.	527.67	248.3	-1.08755	0.0003
909331	ML1607c	conserved hypothetical protein	496.73	520.73	0.0680736	0.9134
908834	ML2201	hypothetical protein	481.22	696.59	0.533613	0.0725
909000	ML2044	hypothetical protein	474.58	613	0.369236	0.2735
910046	ML1680	hypothetical protein	462.98	317.58	-0.54383	0.1056
909413	ML0630	Conserved hypothetical protein	433.34	325.83	-0.41138	0.1937
909757	ML0799c	Conserved hypothetical protein	420.69	224.19	-0.908036	0.0056
908579	ML0188	hypothetical protein	400.18	396.12	-0.0147115	0.9392
909959	ML0950c	hypothetical protein	346.63	329.24	-0.0742569	0.8686
910345	ML1915	hypothetical protein	330.05	196.92	-0.745075	0.0316
909220	ML0473	hypothetical protein	313.63	113.76	-1.46307	0
909807	ML1605	hypothetical protein	292.03	251.31	-0.216649	0.6548
909958	ML0949c	Possible regulatory protein (TetR family)	290.55	383.17	0.399198	0.2508
909978	ML0964	hypothetical protein	286.39	135.21	-1.08278	0.0035
910350	ML1243	pseudogene	266.41	159.33	-0.74163	0.0523
910329	ML1221	conserved hypothetical protein	265.46	202.61	-0.389789	0.3166
910291	ML1186c	hypothetical protein	255.17	175.4	-0.54081	0.1764
909977	ML0963	hypothetical protein	252.69	139.3	-0.859173	0.0242
910730	ML1761	hypothetical protein	244.44	97.79	-1.32172	0.0806
909753	ML0796	Conserved hypothetical protein	233.82	344.53	0.559231	0.0916
908232	ML2288	hypothetical protein	222.69	168.28	-0.404173	0.4133
908993	ML2048	hypothetical protein	219.21	194.38	-0.173434	0.9011
908482	ML0141	hypothetical protein	186.83	284.44	0.606398	0.0727
910289	ML1188c	hypothetical protein	181.58	127.35	-0.511806	0.2088
909098	ML1989	hypothetical protein	175.43	85.46	-1.03757	0.0141
909248	ML0024	hypothetical protein	139.35	96.38	-0.531907	0.6786
909452	ML0656c	hypothetical protein	138.31	79.72	-0.794892	0.1414
909097	ML1990	hypothetical protein	107.4	60.39	-0.830612	0.0909
910909	ML1602c	hypothetical protein	99.48	181.02	0.863671	0.0199
909962	ML0953	hypothetical protein	94.82	129.5	0.449689	0.3318
908999	ML2045	hypothetical protein	93.19	104.39	0.163736	0.8359
908162	ML0008	hypothetical protein	87.37	53.52	-0.70706	0.4815
908939	ML2091	hypothetical protein	87.28	131.4	0.590242	0.2039
909216	ML0470c	hypothetical protein	55.69	52.81	-0.0766072	0.9902
908165	ML0009	hypothetical protein	50.19	11.33	-2.14725	0.1114

## Sheet: tRNA
Gene_id	Gene_name	Description	Abundance in M. leprae freshly harvested from athymic nude mice foot pads (FP)	Abundance in M. leprae held in axenic medium for 48hrs at 33oC (48hr)	48hr vs FP Fold change	48hr vs FP P value
908572	MLt07	Ala tRNA	135815	475618	1.80816	0.0021
910734	MLt30	Ala tRNA	89830.7	225835	1.32999	0.034
910206	MLt02	Ala tRNA	173053	478611	1.46764	0.0548
909024	MLt35	Arg tRNA	10648.6	31053.4	1.54409	0.0002
910219	MLt15	Arg tRNA	2759.65	8865.88	1.68378	0.0001
908402	MLt06	Arg tRNA	2165.75	10706.9	2.3056	0
910349	MLt17	Arg tRNA	14438.6	63052.3	2.12662	0
909796	MLt14	Asn tRNA	135547	660026	2.28373	0
908856	MLt37	Asp tRNA	157605	660915	2.06816	0.0004
910471	MLt21	Cys tRNA	37058.3	405895	3.45324	0.005
908743	MLt09	Gln tRNA	3654.73	12331.7	1.75454	0
910057	MLt29	Gln tRNA	18878.1	23699.7	0.328157	0.4753
908855	MLt38	Glu tRNA	7467.48	39817.4	2.41471	0.0001
910056	MLt28	Glu tRNA	8389.77	34385.2	2.03509	0.0029
909511	MLt26	Gly tRNA	27011.8	140158	2.37539	0.0001
908649	MLt45	Gly tRNA	141188	568575	2.00973	0
910472	MLt22	Gly tRNA	37666.5	189480	2.33069	0.0002
909170	MLt12	His tRNA	144431	550917	1.93145	0
908161	MLt01	Ile tRNA	38263.3	163051	2.09129	0
910276	MLt16	Leu tRNA	9822.5	29707.3	1.59666	0.1141
910535	MLt18	Leu tRNA	7969.06	29226.8	1.87481	0.0001
908770	MLt10	Leu tRNA	903.73	7332.22	3.02029	0
910400	MLt19	Leu tRNA	9112.17	42604.9	2.22515	0
908181	MLt03	Leu tRNA	75191.5	411879	2.45358	0.0003
908854	MLt39	Lys tRNA	7216.93	39116.5	2.43832	0
909168	MLt11	Lys tRNA	24458.6	82456.5	1.75329	0
910577	MLt33	Met tRNA	183885	706736	1.94237	0
910732	MLt31	Met tRNA	3876.54	32623.2	3.07306	0.0015
909430	MLt13	Met tRNA	335856	1.68319e+06	2.32529	0.0005
908857	MLt36	Phe tRNA	10380.3	91075.6	3.13322	0.0004
910504	MLt24	Pro tRNA	5727.78	10286.8	0.844752	0.0032
908718	MLt42	Pro tRNA	2075.16	9103.56	2.13321	0.01
909510	MLt25	Pro tRNA	771.11	1904.55	1.30444	0.0001
908379	MLt04	Ser tRNA	6335.28	41014.7	2.69466	0
908698	MLt43	Ser tRNA	3445.02	22583.5	2.71269	0
908397	MLt05	Ser tRNA	24092.8	70937.2	1.55794	0.2712
908395	MLt44	Ser tRNA	55799.3	284165	2.34841	0
910576	MLt34	Thr tRNA	87989.3	387042	2.13709	0
908613	MLt08	Thr tRNA	12386	53650.2	2.11487	0.0004
908380	MLt40	Thr tRNA	86368.6	509851	2.5615	0
909667	MLs01	tmRNA	460974	1.38819e+06	1.59044	0.0013
910582	MLt32	Trp tRNA	1397.3	6137.83	2.13509	0
908740	MLt41	Tyr tRNA	1808.14	10245.1	2.50236	0
910475	MLt23	Val tRNA	59562.7	244136	2.0352	0.0137
909954	MLt27	Val tRNA	6631.17	25180.8	1.92499	0
910465	MLt20	Val tRNA	119036	577341	2.27803	0

## Sheet: Ribo-RNA
Gene_id	Gene_name	Description	Abundance in M. leprae freshly harvested from athymic nude mice foot pads (FP)	Abundance in M. leprae held in axenic medium for 48hrs at 33oC (48hr)	48hr vs FP Fold change	48hr vs FP P value
910245	MLr01	16S ribosomal RNA	280538	2.21951e+06	2.98397	0
910246	MLr02	23S ribosomal RNA	3.1256e+06	1.30852e+07	2.06573	0.0011
910498	rpsA	30S ribosomal protein S1	41958.4	34187.2	-0.295501	0.3151
910626	rpsJ	30S ribosomal protein S10	6064.94	2900.93	-1.06398	0.0001
909287	rpsK	30S ribosomal protein S11	4345.83	2286.75	-0.926333	0.0004
910610	rpsL	30S ribosomal protein S12	7664.75	5754.48	-0.413553	0.2217
909225	rpsM	30S ribosomal protein S13	5034.02	4556.89	-0.143661	0.622
910644	rpsN	30S ribosomal protein S14	2172.11	1069.35	-1.02236	0.0002
909842	rpsO	30S ribosomal protein S15	1520.12	780.16	-0.962343	0.0016
909823	rpsP	30S ribosomal protein S16	5681.78	2269.1	-1.32422	0
910636	rpsQ	30S ribosomal protein S17	3095	967.27	-1.67795	0
910829	rpsR	30S ribosomal protein S18	1669.85	630.38	-1.40542	0
910631	rpsS	30S ribosomal protein S19	2290.29	632.53	-1.85632	0
909804	rpsB	30S ribosomal protein S2	2828.01	2265.4	-0.320021	0.2957
909389	rpsT	30S ribosomal protein S20	3830.5	3602.8	-0.0884142	0.9168
910633	rpsC	30S ribosomal protein S3	5267.58	2513.81	-1.06726	0
909424	rpsD	30S ribosomal protein S4	7380.17	5249.76	-0.491403	0.0687
910648	rpsE	30S ribosomal protein S5	11345.9	13176.5	0.215792	0.4828
910827	rpsF	30S ribosomal protein S6	5262.84	4350.4	-0.274693	0.3706
910611	rpsG	30S ribosomal protein S7	7942.25	3775.62	-1.07283	0
910645	rpsH	30S ribosomal protein S8	5844.41	2161.01	-1.43535	0
909023	rpsI	30S ribosomal protein S9	5528.11	3964.51	-0.479644	0.0855
910586	rplA	50S ribosomal protein L1	3978.43	3868.17	-0.040548	0.8458
910594	rplJ	50S ribosomal protein L10	1520.73	1029.75	-0.56247	0.0423
910585	rplK	50S ribosomal protein L11	6440.33	5092.52	-0.338755	0.2861
909021	rplM	50S ribosomal protein L13	5952.52	6111.49	0.0380236	0.9297
910641	rplN	50S ribosomal protein L14	7223.15	6327.68	-0.190951	0.5298
910650	rplO	50S ribosomal protein L15	25733	53662.3	1.06029	0.0001
910634	rplP	50S ribosomal protein L16	6162.38	3047.93	-1.01566	0.002
909428	rplQ	50S ribosomal protein L17	4402.96	4828.14	0.132994	0.729
910647	rplR	50S ribosomal protein L18	6169.07	9823.97	0.671253	0.0148
909816	rplS	50S ribosomal protein L19	4832.83	3043.19	-0.667284	0.0231
910630	rplB	50S ribosomal protein L2	7250.68	2532.09	-1.51779	0
910533	rplT	50S ribosomal protein L20	3381.96	3856.88	0.189575	0.6276
909495	rplU	50S ribosomal protein L21	3899.19	2931.11	-0.411727	0.1404
910632	rplV	50S ribosomal protein L22	2020.53	1471.81	-0.457142	0.1636
910629	rplW	50S ribosomal protein L23	6137.76	2576.82	-1.25212	0
910642	rplX	50S ribosomal protein L24	5552.01	2211.79	-1.3278	0
908726	rplY	50S ribosomal protein L25	10700	13726	0.359302	0.2237
909494	rpmA	50S ribosomal protein L27	3798.54	3305.99	-0.200363	0.5304
910635	rpmC	50S ribosomal protein L29	2379	662.78	-1.84375	0
910627	rplC	50S ribosomal protein L3	10066	7472.16	-0.429898	0.106
910649	rpmD	50S ribosomal protein L30	5833.81	5240.96	-0.154607	0.5744
910227	rpmE	50S ribosomal protein L31	2268.88	1989.93	-0.189263	0.5781
908550	rpmF	50S ribosomal protein L32	1855.41	1970.81	0.0870507	0.7857
910578	rpmG	50S ribosomal protein L33	4084.53	1712.75	-1.25386	0.0037
910818	rpmH	50S ribosomal protein L34	1185.81	824.35	-0.524544	0.3278
910528	rpmI	50S ribosomal protein L35	2747.42	1303.53	-1.07565	0.0001
909164	rpmJ	50S ribosomal protein L36	1548.98	1184.9	-0.386553	0.4862
910628	rplD	50S ribosomal protein L4	5234.3	2391.49	-1.13009	0
910643	rplE	50S ribosomal protein L5	9908.32	4662.02	-1.08769	0
910646	rplF	50S ribosomal protein L6	21451.9	17144.7	-0.32334	0.3638
910595	rplL	50S ribosomal protein L7/L12	2040.93	1318.19	-0.630668	0.2919
908270	rplI	50S ribosomal protein L9	2022.44	511.96	-1.98199	0
910247	MLr03	5S ribosomal RNA	75557.1	277077	1.87465	0.0675
