# Supplementary material for: GSMN-ML- a genome scale metabolic network reconstruction of the obligate human pathogen Mycobacterium leprae
Source: PLoS Negl Trop Dis. 2020 Jul 6;14(7):e0007871. doi: 10.1371/journal.pntd.0007871 (PMC7365477; doi:10.1371/journal.pntd.0007871)
Supplement: S6 File — Metabolites are listed for GSMN-ML and RNA-seq analysis using glucose and glycerol as sole carbon sources. The p-files include the list of nutrients and their uptake rates- upper and lower limits. (XLSX) [file pntd.0007871.s006.xlsx]

## Sheet: DM_glucose
Metabolites down-regulated for M. lerpae using glucose as the carbon source
Metabolite	Expression Ratio	E-value	Pathway
PGL-1	0.821552	0	MAPC biosynthesis
CHOLESTEROL	0.969517	0	cholesterol biosynthesis
DX5P	0.583931	0.0229667	PPP
HEMT	0.602138	0.0321723	thiamine
BIOTIN	0.784414	0.0558983	"Cofactor biosynthesis, biotin biosynthesis"
FE2	0.793414	0.0685205	Energy metabolism
FE3	0.793414	0.069944	Energy metabolism
GLY	0.800069	0.10392	"Amino acid degradation, Nucleotide biosynthesis, Purines"
MALACP	0.804207	0.12774	"lipid biosynthesis,"
MAS	0.804207	0.12774	"lipid biosynthesis, synthesis of branched fatty acids, synthesis of mycocerosic acid"
D-3-HYDROXY-C22-ACYL-ACP	0.804207	0.12774	"lipid biosynthesis, Synthesis of mycolic acids, FASIIA module"
DECANOYL-COA	0.804207	0.12774	acylCoA synthases
MBTA-SAL	0.804207	0.12774	mycobactin synthesis
TETRACOSANOYL-ACP	0.804207	0.12774	"lipid biosynthesis, pathway 1"
9-HEXADECENOYL-ACP	0.804207	0.12774	"lipid biosynthesis, pathway 1"
CIS-DELTA-3-ENOYL-C22-ACYL-ACP	0.804207	0.12774	"lipid biosynthesis, Synthesis of mycolic acids, FASIIA module"
ADLIPO	0.804207	0.12774	Glycolysis
HEXADECANOYL-ACP	0.804207	0.12774	"lipid biosynthesis, pathway 1, Phosphatidylinositol mannoside (PIM) synthesis, lipid biosynthesis, synthesis of hydroxypthioceranic acid (HPA)"
BUTANOYL-COA	0.804207	0.12774	beta oxidation of fatty acids
ACP	0.804207	0.12774	"Phosphatidylinositol mannoside (PIM) synthesis, lipid biosynthesis, Synthesis of mycolic acids, common reactions"
MBTCD-HBA	0.804207	0.12774	mycobactin synthesis
DOCOSANOYL-ACP	0.804207	0.12774	"lipid biosynthesis, pathway 1"
PROTEIN	0.804207	0.12774	"Macromolecule biosynthesis, BIOMASS2 BIOSYNTHESIS"
BETA-KETO-C22-ACYL-ACP	0.804207	0.12774	"lipid biosynthesis, Synthesis of mycolic acids, FASIIA module"
PIMELOYL-COA	0.804207	0.12793	"Cofactor biosynthesis, biotin biosynthesis"
FERI	0.805034	0.12812	"Citrate cycle (TCA cycle), Sulfate metabolism, Nitrogen metabolism , Energy metabolism, Macromolecule biosynthesis"
OCTACOSANOYL-ACP	0.805034	0.130587	"lipid biosynthesis, pathway 1"
HEXADECANOYL-COA	0.805034	0.130587	"lipid biosynthesis, pathway 1"
ACCOA	0.805034	0.130587	"Cofactor biosynthesis, biotin biosynthesis, Cofactor biosynthesis, mycothiol biosynthesis, mycobactin synthesis, lipid biosynthesis, pathway 1, beta oxidation of fatty acids, beta oxidation of unsaturated fatty acids, beta oxidation of odd-numbered acyl chain fatty acids, Peptidoglycan Synthesis, NAG and NAM biosynthesis"
TRANS-DELTA-2-DODECANOYL-COA	0.805034	0.130587	beta oxidation of unsaturated fatty acids
CIS-DELTA-3-DODECANOYL-COA	0.805034	0.130587	beta oxidation of unsaturated fatty acids
ACYL-MAS	0.805034	0.130587	"lipid biosynthesis, synthesis of branched fatty acids, synthesis of mycocerosic acid"
LIPO	0.805034	0.130587	"Macromolecule biosynthesis, Glycolysis, Amino acid degradation, Branched chain amino acids, Cofactor biosynthesis, lipoic acid biosynthesis"
COA	0.805034	0.130587	"Glycolysis, Citrate cycle (TCA cycle), Pyruvate metabolism, Propanoate metabolism, glyoxalate shunt, Amino acid degradation, Branched chain amino acids, Amino acid biosynthesis, Cofactor biosynthesis, Coenzyme-A biosynthesis, Cofactor biosynthesis, mycobactin synthesis, lipid biosynthesis, pathway 1, acylCoA synthases, beta oxidation of fatty acids, beta oxidation of unsaturated fatty acids, bet…
SAH	0.805034	0.130587	"lipid biosynthesis, Synthesis of mycolic acids, Synthesis of Phthiocerol and Phenolphthiocerol, phthiocerol (PTC) synthesis, Phenolic Glycolipid synthesis, pHBAD1 and pHBAD2 synthesis, Amino acid biosynthesis, Cofactor biosynthesis"
LLCT	0.805034	0.130587	"Amino acid degradation, Amino acid biosynthesis,"
CYS	0.805034	0.130587	"Amino acid degradation, The serine family, cysteine, Amino acid biosynthesis, The aspartate family, Methionine, Amino acid biosynthesis, The serine family, Cysteine, Cofactor biosynthesis, Coenzyme-A biosynthesis, Cofactor biosynthesis, ferredoxin biosynthesis, Cofactor biosynthesis, molybdopterin biosynthesis, Cofactor biosynthesis, mycothiol biosynthesis"
FOR	0.802138	0.131252	"Organic Acids, Cofactor biosynthesis, Riboflavin (vitamin B2), FMN and FAD biosynthesis, Cofactor biosynthesis, Folate biosynthesis"
MYCOTHIOL	0.805034	0.131347	"Cofactor biosynthesis, mycothiol biosynthesis"
OCTADECANOYL-ACP	0.805034	0.131631	"lipid biosynthesis, pathway 1"
OCTACOSANOYL-COA	0.805034	0.131631	"lipid biosynthesis, pathway 1, beta oxidation of fatty acids"
TETRADECANOYL-ACP	0.805034	0.131631	"lipid biosynthesis, pathway 1"
SUCCOA	0.805862	0.134953	"Citrate cycle (TCA cycle), Sulfate metabolism, Nitrogen metabolism , Energy metabolism, Macromolecule biosynthesis, Cofactor biosynthesis, ferredoxin biosynthesis"
SMALLMOLECULES	0.805862	0.137231	"Macromolecule biosynthesis, BIOMASS2 BIOSYNTHESIS"
FERO	0.805862	0.137231
TAG	0.805034	0.138275	triglyceride synthesis
TETRACOSANOYL-COA	0.805862	0.138844	triglyceride synthesis
OCTANOYL-COA	0.805862	0.138844	beta oxidation of fatty acids
HEXANOYL-COA	0.805862	0.138844	"beta oxidation of fatty acids, synthesis of mannosyl beta-1-phosphodolichol (MPD), lipid biosynthesis, pathway 1, acylCoA synthases"
4PPNTE	0.805862	0.138844	"Cofactor biosynthesis, Coenzyme-A biosynthesis"
MBTE-LYS	0.805862	0.138844	mycobactin synthesis
OCTADECANOYL-COA	0.805862	0.138844	"lipid biosynthesis, pathway 1,acylCoA synthase, beta oxidation of fatty acids, Phospholipid synthesis, Synthesis of Phosphatidylethanolamin, sulfolipid-1 (SL-1) synthesis, acyl trehalose sulfate-COA (ACYL-TRE-S), synthesis of mycolipanoic, mycolipenic (phthienoic), mycolipodienoic acid and polyacyl trehalose, triglyceride synthesis, "
PHPAA-COA	0.805862	0.138844	"Synthesis of Phthiocerol and Phenolphthiocerol, phenolpthiocerol (PPTC) synthesis"
MBTF-LYS	0.805862	0.138844	mycobactin synthesis
ACACP	0.805862	0.138844	"lipid biosynthesis, pathway 1"
DLIPO	0.805862	0.138844	"Citrate cycle (TCA cycle), Amino acid degradation, Branched chain amino acids,Amino acid biosynthesis, The aspartate family, Lysine"
DODECANOYL-COA	0.805862	0.138844	"Amino acid degradation, Branched chain amino acids, Glycolysis, Citrate cycle (TCA cycle)"
TETRADECANOYL-COA	0.805862	0.138844	"acylCoA synthases, beta oxidation of fatty acid, beta oxidation of unsaturated fatty acids, "
9-OCTADECENOYL-COA	0.805862	0.138844	"acylCoA synthases, beta oxidation of fatty acid, beta oxidation of unsaturated fatty acids, lipid biosynthesis"
MK	0.804207	0.139224	"C3 compounds, Glycerol metabolism, Propanoate metabolism, Nitrogen metabolism, Energy metabolism, Amino acid degradation, Branched chain amino acids"
PPTC	0.804207	0.139224	"Synthesis of Phthiocerol and Phenolphthiocerol, phenolpthiocerol (PPTC) synthesis"
MKH2	0.804207	0.139224	"C3 compounds, Glycerol metabolism, Propanoate metabolism, Nitrogen metabolism, Energy metabolism, Amino acid degradation, Branched chain amino acids"
GLCP	0.805034	0.14302	PGL
TRANS-KETO-MEROACYL-ACP	0.805034	0.14302	"lipid biosynthesis, Synthesis of mycolic acids, SYNTHESIS OF KETO MYCOLATE"
SAM-2-OXOBUTANOATE	0.805862	0.146816	"Cofactor biosynthesis, biotin biosynthesis"
MEROACYL-AMP	0.805862	0.151276	"lipid biosynthesis, Synthesis of mycolic acids, MYCOLIC ACID (alpha, keto and methoxy) CONDENSATION"
CYCLOPROPYL-MEROACYL-ACP	0.805862	0.151276	"lipid biosynthesis, Synthesis of mycolic acids"
PHDIMRHAM1	0.804207	0.151371	Phenolic Glycolipid synthesis
PHDIM-CYTO	0.805862	0.163899	"Synthesis of Phthiocerol and Phenolphthiocerol, phenolphthiocerol dimycocerosate (PDIM) synthesis"
PHDIM	0.805862	0.163899	"Phenolic Glycolipid synthesis, Synthesis of Phthiocerol and Phenolphthiocerol, phenolphthiocerol dimycocerosate (PDIM) synthesis"
PHDIMRHAM2	0.805862	0.163899	Phenolic Glycolipid synthesis
HEXANOYL-ACP	0.811103	0.165037	"lipid biosynthesis, pathway 1, acylCoA synthase, beta oxidation of fatty acid, Phospholipid synthesis, Synthesis of Phosphatidylethanolamin, lipid biosynthesis, Synthesis of mycolic acids, FASIIA modul, sulfolipid-1 (SL-1) synthesis, acyl trehalose sulfate-COA (ACYL-TRE-S) , triglyceride synthesis"
9-HEXADECENOYL-COA	0.811103	0.165037	"lipid biosynthesis, pathway 1"
9-OCTADECENOYL-ACP	0.811103	0.165037	"Amino acid degradation, Branched chain amino acids, Isoleucine"
AACCOA	0.811103	0.166271	"Cofactor biosynthesis, Menaquinone biosynthesis"
DOCOSANOYL-COA	0.811103	0.166841	beta oxidation of odd-numbered acyl chain fatty acids
H2S	0.811103	0.166841	"synthesis of mycolipanoic, mycolipenic (phthienoic), mycolipodienoic acid and polyacyl trehalose, lipid biosynthesis, Synthesis of mycolic acids, common reactions"
EICOSANOYL-COA	0.811103	0.166841	"Sulfate metabolism, Amino acid degradation, The serine family, Amino acid biosynthesis, The serine family, Cofactor biosynthesis, biotin biosynthesi, Cofactor biosynthesis, lipoic acid biosynthesis"
HEXACOSANOYL-COA-CO2	0.811103	0.166841	"lipid biosynthesis, pathway 1"
DPCOA	0.811103	0.166841	lipid biosynthesis
MBTB-SER	0.811103	0.166841	"Cofactor biosynthesis, Coenzyme-A biosynthesis"
HEXACOSANOYL-ACP	0.811103	0.166841	mycobactin synthesis
CIS-DELTA-19-ENOYL-C38-ACYL-ACP	0.811103	0.166841	"lipid biosynthesis, Synthesis of mycolic acids, MYCOLIC ACID CONDENSATION, MAPC biosynthesis, lipid biosynthesis, Synthesis of mycolic acids, MYCOLIC ACID CONDENSATION, BIOMASS2 BIOSYNTHESIS"
CIS-DELTA-5-TETRADECANOYL-COA	0.811103	0.166841	"Propanoate metabolism, Amino acid degradation, Branched chain amino acids, Isoleucin, lipid biosynthesis, odd numbered fatty acid, beta oxidation of odd-numbered acyl chain fatty acids"
CIS-DELTA-13-ENOYL-C32-ACYL-ACP	0.811103	0.166841	"lipid biosynthesis, pathway 1"
EICOSANOYL-ACP	0.811103	0.166841	"lipid biosynthesis, pathway 1, beta oxidation of fatty acids, phospholipid synthesis, triglyceride synthesis, acylCoA synthases"
OSBCOA	0.811103	0.166841	Phenolic Glycolipid synthesis
MALCOA	0.811103	0.166841	"Amino acid degradation, Branched chain amino acids"
HCYS	0.811103	0.166841	"mycobactin synthesis, lipid biosynthesis, "
NONANOYL-COA	0.811103	0.174148	"acylCoA synthases,beta oxidation of unsaturated fatty acids, Phospholipid synthesis, Synthesis of Phosphatidylethanolamin, triglyceride synthesis, lipid biosynthesis, pathway 1"
RMMALONYLACP	0.811103	0.174148	"Synthesis of Phthiocerol and Phenolphthiocerol, PHTHIODIOLONE-A synthesis. Lipid biosyntheis, acylCoA synthase, beta oxidation of fatty acid"
SMMALONYLCOA	0.811103	0.174148	"lipid biosynthesis, pathway 1"
PHENOLPHTHIODIOLONE-A	0.811103	0.174148	"lipid biosynthesis, Synthesis of mycolic acids, SYNTHESIS OF METHOXY MYCOLATE"
PROPIONYLCOA	0.811103	0.174148	"Synthesis of Phthiocerol and Phenolphthiocerol, phenolpthiocerol (PPTC) synthesis"
UNDECANOYL-COA	0.811103	0.174148	beta oxidation of unsaturated fatty acids
RMMALONYLCOA	0.811103	0.174148	beta oxidation of odd-numbered acyl chain fatty acids
PENTADECANOYL-COA	0.811103	0.174148	BIOMASS2 BIOSYNTHESIS
BIOMASS	0.811103	0.176521	"lipid biosynthesis, Synthesis of mycolic acids, MYCOLIC ACID CONDENSATION"
C78MYCOLATE-PP	0.811103	0.181456	"lipid biosynthesis, Synthesis of mycolic acids, FASIIA module"
TREHALOSEMONOMYCOLATE	0.811103	0.181646	"synthesis of mannosyl beta-1-phosphodolichol (MPD), lipid biosynthesis, Synthesis of mycolic acids, common reaction, lipid biosynthesis, synthesis of branched fatty acids, synthesis of mycocerosic acid, lipid biosynthesis, synthesis of hydroxypthioceranic acid (HPA), Synthesis of Phthiocerol and Phenolphthiocerol, PHTHIODIOLONE-A synthesis, Synthesis of Phthiocerol and Phenolphthiocerol, phenolp…
MYCOSIDE-B	0.811103	0.183544	lipid biosynthesis
DB4P	0.748724	0.207839	"Cofactor biosynthesis, Riboflavin (vitamin B2), FMN and FAD biosynthesis"
CYS-NG-INS	0.816345	0.216475	Amino acid biosynthesis
HEXACOSANOYL-COA	0.816345	0.217424	"lipid biosynthesis, odd numbered fatty acids"
4PPNCYS	0.816345	0.217424	lipid biosynthesis
ACRCOA	0.816345	0.226345	lipid biosynthesis
HEPTADECANOYL-ACP	0.816345	0.22663	"lipid biosynthesis, Synthesis of mycolic acids, MYCOLIC ACID CONDENSATION"
PROPIONYLACP	0.816345	0.22663	"lipid biosynthesis, Synthesis of mycolic acids, SYNTHESIS OF METHOXY AND KETO MYCOLATE"
NONADECANOYL-ACP	0.816345	0.22663	"acylCoA synthases, beta oxidation of fatty acids, Phospholipid synthesis, Synthesis of Phosphatidylethanolamine, lipid biosynthesis, Synthesis of mycolic acids, MYCOLIC ACID CONDENSATION, triglyceride synthesis,"
PENTADECANOYL-ACP	0.816345	0.22663	"lipid biosynthesis, Synthesis of mycolic acids, MYCOLIC ACID CONDENSATION, BIOMASS2 BIOSYNTHESIS"
MYCOLIPENOYL-ACP	0.816345	0.227389	Propanoate metabolism
TRIDECANOYL-COA	0.816345	0.227389	"synthesis of mycolipanoic, mycolipenic (phthienoic), mycolipodienoic acid and polyacyl trehalose"
C78-3-OXY-MYCOLATE-ENZ	0.816345	0.236405	"Cofactor biosynthesis, mycothiol biosynthesis"
C78MYCOLATE-ENZ	0.816345	0.236405	beta oxidation of odd-numbered acyl chain fatty acids
CIS-DELTA-37-ENOYL-DIMETHY-HYDROXY-C56-ACYL-ACP	0.816345	0.236405	"lipid biosynthesis, Synthesis of mycolic acids, MYCOLIC ACID CONDENSATION"
TREHALOSEDIMYCOLATE	0.816345	0.236405	lipid biosynthesis
CIS-KETO-MEROACYL-ACP	0.816345	0.236405	"Cofactor biosynthesis, Coenzyme-A biosynthesis"
TREHALOSEMONOMYCOLATE-P	0.816345	0.236405	"lipid biosynthesis, Synthesis of mycolic acids"
O2	0.628276	0.241245	all
PENTANOYL-COA	0.818103	0.24134	"lipid biosynthesis, Synthesis of mycolic acids, MYCOLIC ACID CONDENSATION"
TUBERCULOSTEROYL-ACP	0.818103	0.24134	beta oxidation of odd-numbered acyl chain fatty acids
PTC	0.818103	0.24134	"Phosphatidylinositol mannoside (PIM) synthesis, lipid biosynthesis, synthesis of hydroxypthioceranic acid (HPA)"
HEPTADECANOYL-COA	0.818103	0.24134	"Synthesis of Phthiocerol and Phenolphthiocerol, phthiocerol (PTC) synthesis, Synthesis of Phthiocerol and Phenolphthiocerol, phenolpthiocerol (PPTC) synthesis "
PHTHIODIOLONE-A	0.818103	0.24134	"lipid biosynthesis, pathway 1, acylCoA synthases, beta oxidation of odd-numbered acyl chain fatty acids"
MYCOCEROSOYL-MAS	0.818103	0.24134	Synthesis of Phthiocerol and Phenolphthiocerol
PTT	0.818103	0.24134	"Synthesis of Phthiocerol and Phenolphthiocerol, phthiocerol dimycocerosate (DIM) synthesis, Synthesis of Phthiocerol and Phenolphthiocerol, phenolphthiocerol dimycocerosate (PDIM) synthesis, lipid biosynthesis, synthesis of branched fatty acids, synthesis of mycocerosic acid"
HEPTANOYL-COA	0.818103	0.24134	"Synthesis of Phthiocerol and Phenolphthiocerol, PTT synthesis, Synthesis of Phthiocerol and Phenolphthiocerol, phthiocerol (PTC) synthesis"
NONADECANOYL-COA	0.818103	0.24134	beta oxidation of odd-numbered acyl chain fatty acids
DIM-CYTO	0.818103	0.24134	"Phospholipid synthesis, Synthesis of Phosphatidylethanolamine, triglyceride synthesis, lipid biosynthesis, pathway 1, acylCoA synthases, beta oxidation of odd-numbered acyl chain fatty acids"
DIM	0.818103	0.24134	"Synthesis of Phthiocerol and Phenolphthiocerol, phenolphthiocerol dimycocerosate (PDIM) synthesis"
LIPID1	0.774207	0.260131	"Peptidoglycan Synthesis, NAG and NAM biosynthesis"
MYCOLIPANOIC-ACP	0.819862	0.260131	"Cofactor biosynthesis, Riboflavin (vitamin B2), FMN and FAD biosynthesis"
PPTT	0.819862	0.260131	"synthesis of mycolipanoic, mycolipenic (phthienoic), mycolipodienoic acid and polyacyl trehalose"
MYCOLIPDIENOYL-ACP	0.819862	0.260131	"Synthesis of Phthiocerol and Phenolphthiocerol, phenolpthiocerol (PPTC) synthesis"
LIPID2-AMIDATED	0.774207	0.267059	"Peptidoglycan Synthesis, NAG and NAM biosynthesis"
LIPID2	0.774207	0.267059	"Peptidoglycan Synthesis, NAG and NAM biosynthesis"
4PPNTO	0.774207	0.269052	"Cofactor biosynthesis, Coenzyme-A biosynthesis"
MAPC	0.819862	0.269147	"synthesis of mycolipanoic, mycolipenic (phthienoic), mycolipodienoic acid and polyacyl trehalose"
CMP	0.775517	0.272279	"Nucleotide biosynthesis, Pyrimidines"
DHF	0.775517	0.283477	"Nucleotide biosynthesis, de novo biosynthesis of pyrimidine deoxyribonucleotides "
PPM	0.786759	0.296954	Phosphatidylinositol mannoside (PIM) synthesis
UTP	0.781138	0.301889	"Nucleotide biosynthesis, de novo biosynthesis of pyrimidine ribonucleotides "
UDP[NAM]GGMDAPIMAA	0.786759	0.304356	"Peptidoglycan Synthesis, NAG and NAM biosynthesis"
MTHF	0.786759	0.30578	"One carbon pool by folate, Amino acid biosynthesis, The aspartate family, Methionine"
MDAPIM	0.781138	0.311189	"Peptidoglycan Synthesis, NAG and NAM biosynthesis"
PNTO	0.781138	0.313752	"Cofactor biosynthesis, Coenzyme-A biosynthesis"
PROTOPORPHYRINOGEN	0.781138	0.313752	"Cofactor biosynthesis, heme biosynthesis"
THF	0.781138	0.313752	"Cofactor biosynthesis, Folate biosynthesis"
PEPTIDOGLYCAN	0.786759	0.318876	"Peptidoglycan Synthesis, NAG and NAM biosynthesis"
GDPMAN	0.804207	0.325615	"Phosphatidylinositol mannoside (PIM) synthesis, synthesis of mannosyl beta-1-phosphodolichol (MPD), C6 Compounds, mannose, GDP-D-rhamnose biosynthesis/ Fructose and mannose metabolism "
GLC	0.781138	0.328462	Phosphorylation of glucose
UDP[NAM]GGMDAPIM	0.795483	0.329316	"Peptidoglycan Synthesis, NAG and NAM biosynthesis"
UDP[NAM]GLYGLU	0.795483	0.3296	"Peptidoglycan Synthesis, NAG and NAM biosynthesis"
PROTOPORPHYRIN-IX	0.775517	0.337477	"Cofactor biosynthesis, heme biosynthesis"
METTHF	0.786759	0.33985	"Nucleotide biosynthesis, de novo biosynthesis of pyrimidine deoxyribonucleotides, Cofactor biosynthesis, Coenzyme-A biosynthesis, One carbon pool by folate, Amino acid degradation, The serine family, Glycine"
UDP[NAM]GLY	0.795483	0.341369	"Peptidoglycan Synthesis, NAG and NAM biosynthesis"
DAPIM	0.786759	0.342223	"Peptidoglycan Synthesis, NAG and NAM biosynthesis, Amino acid biosynthesis"
NO3	0.786759	0.342223	Nitrogen metabolism
HCO3	0.786759	0.346968	"Nucleotide biosynthesis, Purines, Cofactor biosynthesis, biotin biosynthesis"
MET	0.786759	0.353706	Amino acid biosynthesis
PROTOHEME-FE2	0.795483	0.360254	"Cofactor biosynthesis, heme biosynthesis"
D6RP5P	0.804207	0.380564	"Cofactor biosynthesis, Riboflavin (vitamin B2), FMN and FAD biosynthesis"
MO2	0.795483	0.388725	nitrate/nitrite reductase
CO-II	0.795483	0.388725	cobalamine
F420	0.819103	0.391193	"Synthesis of Phthiocerol and Phenolphthiocerol, phenolphthiocerol dimycocerosate (PDIM) synthesis"
ALAALA	0.795483	0.393091	"synthesis of arabinogalactan (incomplete), Peptidoglycan Synthesis, NAG and NAM biosynthesis"
DUMP	0.805034	0.402297	"Nucleotide biosynthesis, de novo biosynthesis of pyrimidine deoxyribonucleotides "
PIMS	0.825276	0.41843	"Amino acid degradation, Glutamate family, 4-hydroxyproline degradation, Glyoxylate shunt"
A6RP5P2	0.819103	0.456012	"Pentose phosphate pathway, Cofactor biosynthesis, F420 biosynthesis, Pentose phosphate pathway, "
NAORN	0.804207	0.467021	"Amino acid biosynthesis, Glutamate family, Arginine"
GLU1SEMIALD	0.825276	0.521401	"Cofactor biosynthesis, Menaquinone biosynthesis"
PORPHOBILILOGIN	0.825276	0.528898	"C6 Compounds, mannose"
DCMP	0.826103	0.530512	"Cofactor biosynthesis, Menaquinone biosynthesis"
UDP	0.825276	0.536301	"Phosphatidylinositol mannoside (PIM) synthesis, BIOMASS synthesis"
DGMP	0.840172	0.541046	"Cofactor biosynthesis, Nicotinamide nucleotides (NAD+, NADP) biosynthesis, Cofactor biosynthesis, NAD salvage pathway II "
DGTP	0.840172	0.541046	"Nucleotide biosynthesis, Purines, Cofactor biosynthesis, cobalamin biosynthesis, Cofactor biosynthesis, F420 biosynthesis"
CTP	0.825276	0.545032	"Trehalose synthesis, Nucleotide biosynthesis, de novo biosynthesis of pyrimidine ribonucleotides , Nucleotide biosynthesis, Purines, Cofactor biosynthesis, mycothiol biosynthesis - hyothetical reaction, synthesis of arabinogalactan (incomplete), Peptidoglycan Synthesis, NAG and NAM biosynthesis"
GMP	0.840172	0.547594	"Amino acid biosynthesis, The histidine family, Histidine"
GDP	0.840172	0.547594	acylCoA synthases
DGDP	0.840172	0.549967	"Amino acid biosynthesis, The histidine family, Histidine"
DUDP	0.826103	0.553099	"Nucleotide biosynthesis, Pyrimidines"
SHCHC	0.825276	0.553194	"C6 Compounds, Fructose, Disaccharides, Sucrose, C6 Compounds, mannose"
OSB	0.825276	0.553194	"Cofactor biosynthesis, heme biosynthesis"
DNA	0.840172	0.553858	"Nucleotide biosynthesis, Purines, Nucleotide biosynthesis, de novo biosynthesis of pyrimidine ribonucleotides , Nucleotide biosynthesis, Purines, GTP, dGTP"
GTP	0.840172	0.557464	"Nucleotide biosynthesis, Purines, Nucleotide biosynthesis, de novo biosynthesis of pyrimidine ribonucleotides , "
FRU	0.825276	0.559267	phenolic glycolipid -1 biosynthesis
MAN	0.825276	0.559267	"Nucleotide biosynthesis, de novo biosynthesis of pyrimidine ribonucleotides , Nucleotide biosynthesis, de novo biosynthesis of pyrimidine deoxyribonucleotides , Nucleotide biosynthesis, Pyrimidines, Cofactor biosynthesis, Coenzyme-A biosynthesis, Phospholipid synthesis, Synthesis of Phosphatidylethanolamine, Phosphatidylinositol mannoside (PIM) synthesis, Polyprenoids biosynthesis, Macromolecule…
XMP	0.846345	0.570846	"One carbon pool by folate, energy metabolism, Amino acid degradation, Glutamate family, Proline, Nucleotide biosynthesis, de novo biosynthesis of pyrimidine deoxyribonucleotides, beta oxidation of fatty acids, beta oxidation of unsaurated fatty acids, beta oxidation of odd-numbered acyl chain fatty acids"
DTDP4DH6DMAN	0.846345	0.574547	"Nucleotide biosynthesis, Purines, Nucleotide biosynthesis, de novo biosynthesis of pyrimidine ribonucleotides "
PRLP	0.840172	0.575686	"Nucleotide biosynthesis, Purines"
LPPG	0.846345	0.577489	"Nucleotide biosynthesis, Purines"
D8RL	0.846345	0.580905	"Nucleotide biosynthesis, Purines"
IMACP	0.840172	0.584132	Macromolecule biosynthesis
DTTP	0.846345	0.584227	"Cofactor biosynthesis, F420 biosynthesis"
DTDP	0.846345	0.584227	"Amino acid biosynthesis, The histidine family, Histidine"
DADP	0.846345	0.586695	"Nucleotide biosynthesis, Purines, Cofactor biosynthesis, biotin biosynthesis, Cofactor biosynthesis, lipoic acid biosynthesis"
DATP	0.846345	0.586695	"Nucleotide biosynthesis, Purines"
DTDPGLC	0.846345	0.586884	"Nucleotide biosynthesis, de novo biosynthesis of pyrimidine deoxyribonucleotides , Phenolic Glycolipid synthesis, pHBAD1 and pHBAD2 synthesis, synthesis of arabinogalactan (incomplete)"
ppGpp	0.846345	0.588023	"Amino acid biosynthesis, The histidine family, Histidine"
HMB4PP	0.846345	0.588687	"synthesis of arabinogalactan (incomplete), dTDP-Rhamnose Synthesis"
A6RP	0.846345	0.588877	"Amino acid degradation, Glutamate family,"
PRFICA	0.846345	0.589921	"Amino acid biosynthesis, The histidine family, Histidine"
RNA	0.846345	0.592579	"Amino acid degradation, Glutamate family, Proline, Amino acid biosynthesis"
ADP	0.846345	0.593433	"Amino acid degradation, Amino acid biosynthesis, Nucleotide biosynthesis, de novo biosynthesis of pyrimidine ribonucleotides, Nucleotide biosynthesis, Purines, Cofactor biosynthesis, Nicotinamide nucleotides (NAD+, NADP) biosynthesis, Cofactor biosynthesis, Folate biosynthesis, Cofactor biosynthesis, heme biosynthesis, Cofactor biosynthesis, cobalamin biosynthesis, Cofactor biosynthesis, F420 bi…
ATP	0.846345	0.593433	"Nucleotide biosynthesis, Purines"
PRBAMP	0.846345	0.598368	"Cofactor biosynthesis, Riboflavin (vitamin B2), FMN and FAD biosynthesis, Cofactor biosynthesis, F420 biosynthesis"
MDECPP	0.846345	0.60055	"synthesis of arabinogalactan (incomplete), dTDP-Rhamnose Synthesis"
PRFP	0.846345	0.601215	"Nucleotide biosynthesis, Purines"
F420-0	0.846345	0.601405	"C6 Compounds, mannose, Anapleurotic reactions, Nucleotide biosynthesis, Purines, Nucleotide biosynthesis, de novo biosynthesis of pyrimidine ribonucleotides , Cofactor biosynthesis, F420 biosynthesis, Phosphatidylinositol mannoside (PIM) synthesis, synthesis of mannosyl beta-1-phosphodolichol (MPD)"
HISOLP	0.846345	0.602923	"Cofactor biosynthesis, Riboflavin (vitamin B2), FMN and FAD biosynthesis"
FO	0.846345	0.603208	Polyprenoids biosynthesis
IMP	0.846345	0.603303	"Pyruvate metabolism, Propanoate metabolism, Sulfate metabolism, Amino acid degradation, Amino acid biosynthesis, nucleotide biosynthesis, Cofactor biosynthesis, Nicotinamide nucleotides (NAD+, NADP) biosynthesis, Cofactor biosynthesis, NAD salvage pathway II , Cofactor biosynthesis, Coenzyme-A biosynthesis, Cofactor biosynthesis, Folate biosynthesis, Cofactor biosynthesis, Menaquinone biosynthes…
FAD	0.846345	0.603682	"Amino acid biosynthesis, The histidine family, Histidine"
cAMP	0.846345	0.603872	"Amino acid biosynthesis, The histidine family, Histidine"
AMP	0.846345	0.604726	"Nucleotide biosynthesis, de novo biosynthesis of pyrimidine deoxyribonucleotides , Cofactor biosynthesis, Riboflavin (vitamin B2), FMN and FAD biosynthesis, beta oxidation of fatty acids, beta oxidation of unsaturated fatty acids, beta oxidation of odd-numbered acyl chain fatty acids, One carbon pool by folate, Energy metabolism, Amino acid degradation, Glutamate family, Proline, "
PRBATP	0.846345	0.606245	Polyprenoids biosynthesis
DIMGP	0.846345	0.607478	"Nucleotide biosynthesis, Purines"
HEPTADECANOATE	0.840172	0.610041	"Nucleotide biosynthesis, Purines"
HYDROXYAKG	0.825276	0.618203	"Cofactor biosynthesis, heme biosynthesis"
5-AMINO-LEVULINATE	0.846345	0.624656	Energy metabolism
A6RP5P	0.846345	0.626174	"Nucleotide biosynthesis, Purines, Cofactor biosynthesis, Nicotinamide nucleotides (NAD+, NADP) biosynthesis, Cofactor biosynthesis, Riboflavin (vitamin B2), FMN and FAD biosynthesis, Cofactor biosynthesis, Coenzyme-A biosynthesis, Cofactor biosynthesis, Folate biosynthesis, Cofactor biosynthesis, Menaquinone biosynthesis, Cofactor biosynthesis, biotin biosynthesis, Cofactor biosynthesis, heme bi…
HISOL	0.846345	0.627978	"Cofactor biosynthesis, F420 biosynthesis"
GLUGSAL	0.846345	0.629781	"Amino acid biosynthesis, The histidine family, Histidine"
P5C	0.846345	0.629781	"Cofactor biosynthesis, heme biosynthesis"
DA	0.846345	0.63092	"Nucleotide biosynthesis, Purines"
RIBFLAV	0.846345	0.634716	"Nucleotide biosynthesis, de novo biosynthesis of pyrimidine ribonucleotides "
FMN	0.846345	0.637373	"Nucleotide biosynthesis, Purines"
HIS	0.850276	0.645725	"Cofactor biosynthesis, Riboflavin (vitamin B2), FMN and FAD biosynthesis"
FADH2	0.846345	0.651798	Macromolecule biosynthesis
NAMN	0.840172	0.655784	"Nucleotide biosynthesis, Purines, Nucleotide biosynthesis, Purines, ATP, ADP, Nucleotide biosynthesis, Purines, GTP, dGTP, Cofactor biosynthesis, Riboflavin (vitamin B2), FMN and FAD biosynthesis, Cofactor biosynthesis, Folate biosynthesis, Cofactor biosynthesis, cobalamin biosynthesis, Cofactor biosynthesis, molybdopterin biosynthesis, Cofactor biosynthesis, F420 biosynthesis, Macromolecule bio…
OROA	0.846345	0.661004	"Cofactor biosynthesis, Riboflavin (vitamin B2), FMN and FAD biosynthesis"
GLU	0.846345	0.678182	"Cofactor biosynthesis, F420 biosynthesis"
DIN	0.846345	0.684445	"synthesis of arabinogalactan (incomplete), dTDP-Rhamnose Synthesis, Nucleotide biosynthesis, de novo biosynthesis of pyrimidine deoxyribonucleotides "
HYXN	0.846345	0.684445	"Cofactor biosynthesis, Riboflavin (vitamin B2), FMN and FAD biosynthesis"
AC4PIM6	0.888862	0.707981	Polyprenoids biosynthesis
AC4PIM7	0.888862	0.707981	"Cofactor biosynthesis, Folate biosynthesis"
AC4PIM5	0.888862	0.707981	synthesis of arabinogalactan (incomplete)
MAN1P	0.888862	0.712442	"Nucleotide biosynthesis, de novo biosynthesis of pyrimidine deoxyribonucleotides "
DTDP4DH6DGLC	0.888862	0.734934	"Amino acid degradation, The aspartate family, Lysine, Amino acid biosynthesis, The aspartate family, Lysine, mycobactin synthesis"
DTMP	0.888862	0.743286	"Nucleotide biosynthesis, Purines"
IPP	0.888862	0.74433	"synthesis of arabinogalactan (incomplete), dTDP-Rhamnose Synthesis"
DTDPRHAM	0.888862	0.745563	"Amino acid biosynthesis, Cofactor biosynthesis, Menaquinone biosynthesis, Amino acid degradation, Cofactor biosynthesis, biotin biosynthesis, Cofactor biosynthesis, lipoic acid biosynthesis, Cofactor biosynthesis, heme biosynthesis, Cofactor biosynthesis, cobalamin biosynthesis, lipid biosynthesis, Synthesis of Phthiocerol and Phenolphthiocerol, phenolpthiocerol (PPTC) synthesis, Phenolic Glycol…
NH3	0.879405	0.762646	"Amino acid biosynthesis, The histidine family, Histidine"
RHAMNAGDPP	0.880931	0.767581	synthesis of arabinogalactan (incomplete)
NAGDPP	0.880931	0.770903	"Nitrogen metabolism, Amino acid degradation, Amino acid biosynthesis, Nucleotide biosynthesis, Cofactor biosynthesis, Nicotinamide nucleotides (NAD+, NADP) biosynthesis, Cofactor biosynthesis, Riboflavin (vitamin B2), FMN and FAD biosynthesis, Cofactor biosynthesis, heme biosynthesis, Cofactor biosynthesis, F420 biosynthesis, Peptidoglycan Synthesis, NAG and NAM biosynthesis"
SAM	0.888862	0.774699	"C6 Compounds, mannose"
G1P	0.888862	0.774888	Phosphatidylinositol mannoside (PIM) synthesis
PRO	0.887966	0.775268	synthesis of arabinogalactan (incomplete)
AD	0.888862	0.777736	"Amino acid biosynthesis, Cofactor biosynthesis, Menaquinone biosynthesis, Citrate cycle (TCA cycle), Amino acid degradation"
DUTP	0.888862	0.779159	"Phenolic Glycolipid synthesis, pHBAD1 and pHBAD2 synthesis, synthesis of arabinogalactan "
QA	0.929586	0.78324	"Amino acid biosynthesis, Glutamate family, Arginine"
MDE4P	0.888862	0.784569	Nucleotide biosynthesis
DMPP	0.888862	0.786562	synthesis of arabinogalactan (incomplete)
THFG	0.888862	0.786941	Phosphatidylinositol mannoside (PIM) synthesis
DPPR	0.888862	0.794249	"Nucleotide biosynthesis, Purines"
DPPPR	0.888862	0.794249	"synthesis of arabinogalactan (incomplete), dTDP-Rhamnose Synthesis, C6 Compounds, Galactose, Interconversion between glucose-6-phosphate and glucose-1-phosphate"
FPP	0.888862	0.796147	Polyprenoids biosynthesis
CDP	0.888862	0.79757	"Polyprenoids biosynthesis, Cofactor biosynthesis, heme biosynthesis"
LYS	0.888862	0.803265	Nucleotide biosynthesis
NAGLUS	0.887966	0.806491	"Amino acid degradation, Glutamate family, Proline, Amino acid biosynthesis, Glutamate family"
GAR	0.888862	0.811237	"Disaccharides, cellobiose, Disaccharides, Trehalose, Phosphorylation of glucose"
bDGLC	0.888862	0.813419	Polyprenoids biosynthesis
AC4PIM3	0.931379	0.817595	"triglyceride synthesis, C3 compounds, Glycerol metabolism, C3 compounds, glyceraldehyde, Organic Acids, Glycolysis, Citrate cycle (TCA cycle), Pyruvate metabolism, Glyoxylate shunt, Nitrogen metabolism, Energy metabolism, Amino acid degradation, Amino acid biosynthesis, Nucleotide biosynthesis, Cofactor biosynthesis, Nicotinamide nucleotides (NAD+, NADP) biosynthesis, Cofactor biosynthesis, Nico…
AC4PIM2	0.931379	0.817595	"Peptidoglycan Synthesis, NAG and NAM biosynthesis"
AC3PIM4	0.931379	0.818734	Phosphatidylinositol mannoside (PIM) synthesis
AC3PIM5	0.931379	0.818734	"Amino acid biosynthesis, The aromatic family, The shikimate pathway"
CAP	0.931379	0.818924	"Cofactor biosynthesis, Nicotinamide nucleotides (NAD+, NADP) biosynthesis, peptidoglycan biosynthesis"
AKG	0.888862	0.82234	"Amino acid biosynthesis, Glutamate family, Arginine"
3DDAH7P	0.931379	0.822435	all
MAN6P	0.931379	0.822625	"Nucleotide biosynthesis, Purines"
P-L-GLX	0.930483	0.8231	"Cofactor biosynthesis, Nicotinamide nucleotides (NAD+, NADP) biosynthesis"
THDP	0.931379	0.823669	"Amino acid biosynthesis, The aromatic family, The shikimate pathway"
3PSME	0.931379	0.835817	"Cofactor biosynthesis, Menaquinone biosynthesis"
2PG	0.970828	0.836576	Glycolysis
IP	0.946621	0.841036	"Amino acid degradation, Amino acid biosynthesis, Macromolecule biosynthesis"
UDPNAM	0.931379	0.841606	Phosphatidylinositol mannoside (PIM) synthesis
AC4PIM1	0.943276	0.846446	Phosphatidylinositol mannoside (PIM) synthesis
NAAD	0.931379	0.848059	"C6 Compounds, mannose"
ARG	0.931379	0.848154	Pentose phosphate pathway
AC3PIM2	0.943276	0.849578	"synthesis of arabinogalactan (incomplete), ArabinofuranoseDPP Synthesis, Arabinogalactan_Petidoglycan Complex biosynthesis"
AC2PIM2	0.943276	0.849578	Phosphatidylinositol mannoside (PIM) synthesis
AC3PIM3	0.943276	0.849578	Phosphatidylinositol mannoside (PIM) synthesis
AC2PIM3	0.943276	0.849578	Phosphatidylinositol mannoside (PIM) synthesis
2-PHOSPHO-L-LACTATE	0.943448	0.851286	"Macromolecule biosynthesis, Lipoarabinomannan (LAM) & Lipomannan (LM) synthesis"
NAM	0.931379	0.851571	Polyprenoids biosynthesis
D6PGL	0.931379	0.851571	"Amino acid degradation, Amino acid biosynthesis, Nucleotide biosynthesis, "
LM	0.943276	0.853184	Phosphatidylinositol mannoside (PIM) synthesis
PPI	0.946621	0.853184	"Amino acid degradation, The serine family, Glycine"
bDG6P	0.946621	0.854133	"Cofactor biosynthesis, Menaquinone biosynthesis"
G6P	0.946621	0.854133	"Nucleotide biosynthesis, Purines"
PRPP	0.946621	0.856506	"Inositols, MYO-INOSITOL SYNTHESIS, Phosphorylation of glucose, Interconversion between alpha and beta forms of glucose-6-phosphate, Interconversion between glucose-6-phosphate and fructose-6-phosphate"
FGAR	0.946621	0.856506	"Peptidoglycan Synthesis, NAG and NAM biosynthesis, C6 Compounds, mannose, Interconversion between glucose-6-phosphate and fructose-6-phosphate, glycolysis, Gluconeogenesis, Pentose phosphate pathway"
GA1P	0.946621	0.856506	"Nucleotide biosynthesis, de novo biosynthesis of pyrimidine ribonucleotides, Sulfate metabolism"
FGAM	0.946621	0.856506	"C6 Compounds, Fructose"
bDG1P	0.946621	0.856506	Pentose phosphate pathway
AIR	0.946621	0.859732	"Cofactor biosynthesis, molybdopterin biosynthesis, Nitrogen metabolism"
THIP	0.946621	0.859732	"Amino acid degradation, Branched chain amino acids, Leucine"
PI	0.946621	0.859732	"Cofactor biosynthesis, molybdopterin biosynthesis"
FDP	0.946621	0.859732	"Inositols, MYO-INOSITOL SYNTHESIS"
GL3P	0.946621	0.859732	"Glycolysis, Gluconeogenesis"
MAHMPPP	0.946621	0.859732	"Disaccharides, Sucrose"
F6P	0.946621	0.859732	"Amino acid biosynthesis, Glutamate family, Arginine"
GA6P	0.946621	0.859732	"Amino acid biosynthesis, Glutamate family, Proline"
PRAM	0.946621	0.859732	"Peptidoglycan Synthesis, NAG and NAM biosynthesis"
RL5P	0.946621	0.859732	"Nucleotide biosynthesis, Purines"
THI	0.946621	0.859732	all
E4P	0.946621	0.859732
13PDG	0.946621	0.859732	"Amino acid degradation, Branched chain amino acids, Leucine"
AMPMP	0.946621	0.859732	"Trehalose synthesis, Phosphorylation of glucose, Interconversion between alpha and beta forms of glucose-6-phosphate, Interconversion between glucose-6-phosphate and glucose-1-phosphate, Interconversion between glucose-6-phosphate and fructose-6-phosphate, Pentose phosphate pathway, "
DR1P	0.946621	0.859732	"Amino acid biosynthesis, The serine family, Cysteine, Nucleotide biosynthesis, Purines"
DHAP	0.946621	0.859732	Pyruvate metabolism
R5P	0.946621	0.859732	"Disaccharides, Trehalose"
G3P	0.946621	0.859732	"Pentose phosphate pathway, Nucleotide biosynthesis, C5 compounds, D-ribose"
X5P	0.946621	0.859732	"Amino acid degradation, Branched chain amino acids, Isoleucine"
MPET	0.946621	0.859732	"Amino acid degradation, Branched chain amino acids, Isoleucine"
AHMMP	0.946621	0.859732	Polyprenoids biosynthesis
UMP	0.931379	0.860112	"synthesis of arabinogalactan (incomplete), Macromolecule biosynthesis"
CAIR	0.946621	0.860871	"Amino acid biosynthesis, The aromatic family, The shikimate pathway"
3PSER	0.948966	0.861441	"Cofactor biosynthesis, Thiamine biosynthesis"
GLX	0.929586	0.861536	"Phosphatidylinositol mannoside (PIM) synthesis, Polyprenoids biosynthesis, synthesis of arabinogalactan (incomplete), Peptidoglycan Synthesis, NAG and NAM biosynthesis, Arabinogalactan_Petidoglycan Complex biosynthesis, Macromolecule biosynthesis, Lipoarabinomannan (LAM) & Lipomannan (LM) synthesis, C6 Compounds, mannose, "
NG-INS	0.946621	0.862864	Glyoxylate shunt
PTRSC	0.946621	0.864572	Nucleotide biosynthesis
PEP	0.961862	0.865521	"C5 compounds, D-ribose, Pentose phosphate pathway, Nucleotide biosynthesis, Purines"
SME3P	0.946621	0.866091	"Cofactor biosynthesis, Thiamine biosynthesis"
UDPNAGPEE	0.946621	0.866281	"Nucleotide biosynthesis, Purines"
DPP	0.929586	0.868179	Phosphatidylinositol mannoside (PIM) synthesis
ARAFDPP	0.931379	0.870646	Phosphatidylinositol mannoside (PIM) synthesis
GPP	0.931379	0.871216	thiamine biosynthesis
ASER	0.930483	0.872829	poly-L-glutamate/glutamine synthesis (cell wall)
GLUP	0.946621	0.873588	Nitrogen metabolism
2PCDPMDE	0.931379	0.874348	"Cofactor biosynthesis, Nicotinamide nucleotides (NAD+, NADP) biosynthesis"
NADH	0.930483	0.875391	"Amino acid biosynthesis, The serine family, Cysteine"
NAD	0.930483	0.875391	"synthesis of arabinogalactan, Arabinogalactan_Petidoglycan Complex biosynthesis"
CITR	0.946621	0.8771	"C3 compounds, Glycerol metabolism, Phospholipid synthesis, Synthesis of Phosphatidylethanolamine, Phospholipid synthesis, synthesis of phophatidlyglycerol, Phosphatidylinositol mannoside (PIM) synthesis, "
UROPORPHYRINOGEN-III	0.946621	0.877574	"Cofactor biosynthesis, Thiamine biosynthesis"
AC2PIM1	0.955172	0.878903	"Nucleotide biosynthesis, Purines, Cofactor biosynthesis, Nicotinamide nucleotides (NAD+, NADP) biosynthesis, Macromolecule biosynthesis, Pentose phosphate pathway"
AC3PIM1	0.955172	0.878903	Phosphatidylinositol mannoside (PIM) synthesis
COB-I	0.946621	0.880042	"Amino acid biosynthesis, Nucleotide biosynthesis, Cofactor biosynthesis, Nicotinamide nucleotides (NAD+, NADP) biosynthesis, synthesis of arabinogalactan (incomplete)"
ARGSUCC	0.946621	0.880232	"Nucleotide biosynthesis, de novo biosynthesis of pyrimidine ribonucleotides "
NAGLU	0.929586	0.880991	"poly-L-glutamate/glutamine synthesis (cell wall), Glyoxylate shunt"
NADP	0.931379	0.88194	"Amino acid degradation, Amino acid biosynthesis, Macromolecule biosynthesis, "
NAGLUP	0.946621	0.882319	"Nucleotide biosynthesis, Pyrimidines"
cGMP	0.946621	0.882889	"Cofactor biosynthesis, F420 biosynthesis"
MOLYBDENUM	0.946621	0.882889	"Nucleotide biosynthesis, Purines"
HMBUTCOA	0.946621	0.882889	"Nucleotide biosynthesis, Purines, Cofactor biosynthesis, Thiamine biosynthesis"
XAN	0.946621	0.882889	"Amino acid degradation, Glutamate family, Arginine"
3MBUTCOA	0.946621	0.882889	"Nucleotide biosynthesis, Purines"
NAC	0.946621	0.882889	"Macromolecule biosynthesis, Nucleotide biosynthesis"
MOLYBDOPTERIN	0.946621	0.882889	"Cofactor biosynthesis, cobalamin biosynthesis, Amino acid biosynthesis, The aspartate family, Methionine, "
SUC	0.946621	0.882889	"Amino acid degradation, Amino acid biosynthesis, "
UREA	0.946621	0.882889	"Nucleotide biosynthesis, Purines"
NO2	0.946621	0.882889	"Amino acid degradation, Glutamate family, Arginine"
HMGLUTCOA	0.946621	0.882889	"Cofactor biosynthesis, Riboflavin (vitamin B2), FMN and FAD biosynthesis, Pentose phosphate pathway"
SAP	0.946621	0.882889	"Amino acid degradation, Branched chain amino acids, Leucine"
LAC	0.946621	0.882889	"Glycolysis, Pentose phosphate pathway, amino acid biosynthesis, branched chain, valine, Cofactor biosynthesis, Thiamine biosynthesis, Cofactor biosynthesis, mycothiol biosynthesis, "
LIPOYLPROTEIN	0.946621	0.882889	"Sulfate metabolism, Nucleotide biosynthesis, pyrimidines"
DT	0.946621	0.882889	"Amino acid degradation, The serine family, Glycine"
CELB	0.946621	0.882889	"Pentose phosphate pathway, Amino acid biosynthesis, The aromatic family, The shikimate pathway"
MGLUTCOA	0.946621	0.882889	"Disaccharides, cellobiose"
GN	0.946621	0.882889	Glycolysis
2MBECOA	0.946621	0.882889	"Cofactor biosynthesis, Thiamine biosynthesis"
GLAC	0.946621	0.882889	"Amino acid degradation, The aspartate family, Lysine"
URA	0.946621	0.882889	"C6 Compounds, Galactose"
PROPANOATE	0.946621	0.882889	"Cofactor biosynthesis, Nicotinamide nucleotides (NAD+, NADP) biosynthesis, Phospholipid synthesis, synthesis of phophatidlyglycerol, C3 compounds, Glycerol metabolism, C6 Compounds, Fructose, Glycolysis"
3MBECOA	0.946621	0.882889	"Cofactor biosynthesis, mycothiol biosynthesis"
D6PGC	0.946621	0.882889	"Amino acid degradation, Branched chain amino acids, Leucine"
MAACCOA	0.946621	0.882889	"Peptidoglycan Synthesis, NAG and NAM biosynthesis"
2MBUTCOA	0.946621	0.882889	Pentose phosphate pathway
DHLIPOYLPROTEIN	0.946621	0.882889	"Cofactor biosynthesis, Thiamine biosynthesis"
GLAL	0.946621	0.882889	"Amino acid degradation, The serine family, Glycine"
LAM	0.955172	0.883079	Phosphatidylinositol mannoside (PIM) synthesis
INS	0.931379	0.884407	Phosphatidylinositol mannoside (PIM) synthesis
DALA	0.961862	0.885167	"Nucleotide biosynthesis, Purines, ATP, ADP"
NADPH	0.931379	0.886875	"Citrate cycle (TCA cycle), Pyruvate metabolism, "
AC1PIM3	0.958517	0.887634	"Macromolecule biosynthesis, Lipoarabinomannan (LAM) & Lipomannan (LM) synthesis"
AC1PIM2	0.958517	0.887634	Phosphatidylinositol mannoside (PIM) synthesis
LLAC	0.966345	0.888488	"Cofactor biosynthesis, F420 biosynthesis, Pyruvate metabolism"
DR5P	0.940172	0.888583	Polyprenoids biosynthesis
PHE	0.946621	0.888773	"Cofactor biosynthesis, Thiamine biosynthesis, Acylglycerol synthesis, Diacylglycerol synthesis, Phospholipid synthesis, synthesis of phophatidlyglycerol, synthesis of arabinogalactan (incomplete), Peptidoglycan Synthesis, NAG and NAM biosynthesis, Macromolecule biosynthesis, lipid biosynthesis, "
RTHIO	0.946621	0.888773	"Nucleotide biosynthesis, Purines"
F1P	0.946621	0.888773	"Peptidoglycan Synthesis, NAG and NAM biosynthesis"
OTHIO	0.946621	0.888773	Pyruvate metabolism
ACETYLP	0.946621	0.888773	"Nucleotide biosynthesis, Purines"
GSN	0.946621	0.888773	"Pentose phosphate pathway, Amino acid biosynthesis, The aromatic family, Tryptophan biosynthesis, Polyprenoids biosynthesis, Glycolysis"
XTSINE	0.946621	0.888773	"Cofactor biosynthesis, Folate biosynthesis, Glyoxylate shunt, "
ALA	0.966345	0.889342	"Amino acid biosynthesis, The pyruvate family, alanine, Cofactor biosynthesis, ferredoxin biosynthesis, Cofactor biosynthesis, biotin biosynthesis"
8-AMINO7-OXONONANOATE	0.966345	0.890671	"Cofactor biosynthesis, biotin biosynthesis"
7-8-DIAMINONONANOATE	0.961862	0.890861	"Synthesis of Phthiocerol and Phenolphthiocerol, p-hydroxybenzoic acid (HBA) synthesis, Amino acid biosynthesis, Cofactor biosynthesis, Folate biosynthesis, Cofactor biosynthesis, Menaquinone biosynthesis"
PHPYR	0.946621	0.892474	"Cofactor biosynthesis, Nicotinamide nucleotides (NAD+, NADP) biosynthesis"
ADN	0.946621	0.892664	"Amino acid biosynthesis, Glutamate family, Arginine"
OMP	0.946621	0.893518	"Nucleotide biosynthesis, Purines"
S7P	0.961862	0.894562	"Amino acid biosynthesis, The aromatic family, Tyrosine and phenylalanine"
DHN	0.946621	0.895891	"Amino acid degradation, The aromatic family"
OA	0.970828	0.895891	"Citrate cycle (TCA cycle), Propanoate metabolism - methycitrate cycle, Anapleurotic reactions, Amino acid degradation, The aspartate family, Aspartate, Amino acid biosynthesis, The aspartate family, Aspartate"
DCTP	0.946621	0.89608	"Cofactor biosynthesis, heme biosynthesis, Cofactor biosynthesis, cobalamin biosynthesis"
CDPMDE	0.946621	0.89627	"Nucleotide biosynthesis, Purines"
AC1PIM1	0.961862	0.89646	acylCoA synthases
H2O2	0.962345	0.898168	Phosphatidylinositol mannoside (PIM) synthesis
HPPP	0.938621	0.898453	"Macromolecule biosynthesis, energy metabolism, "
GLYCOLATE	0.946621	0.898453	Propanoate metabolism
ARABINOGALACTANDPP	0.941138	0.899687	Pentose phosphate pathway
UDPGALF	0.962345	0.899877	"mycobactin synthesis, Cofactor biosynthesis, Menaquinone biosynthesis"
OPP	0.938621	0.900351	"triglyceride synthesis, C3 compounds, Glycerol metabolism, C3 compounds, glyceraldehyde, Organic Acids, Glycolysis, Citrate cycle (TCA cycle), Pyruvate metabolism, Glyoxylate shunt, Nitrogen metabolism, Energy metabolism, Amino acid degradation, Amino acid biosynthesis, Nucleotide biosynthesis, Cofactor biosynthesis, Nicotinamide nucleotides (NAD+, NADP) biosynthesis, Cofactor biosynthesis, Nico…
AICAR	0.961862	0.900826	"Cofactor biosynthesis, biotin biosynthesis"
R1P	0.948966	0.901395	"Amino acid biosynthesis, The serine family, Serine"
AC	0.931379	0.901965	"synthesis of arabinogalactan (incomplete), Peptidoglycan Synthesis, NAG and NAM biosynthesis, Nucleotide biosynthesis, "
NAG-INS	0.961862	0.901965	"synthesis of arabinogalactan (incomplete), UDP-Galactofuranose Synthesis, C6 Compounds, Galactose"
NAMD	0.962345	0.901965	"Amino acid biosynthesis, The aspartate family, Threonine"
UDPGAL	0.961862	0.902059	"Propanoate metabolism, Amino acid degradation, The aspartate family, methionine"
CO2	0.970172	0.902154	"synthesis of mannosyl beta-1-phosphodolichol (MPD), lipid biosynthesis, Synthesis of Phthiocerol and Phenolphthiocerol, PHTHIODIOLONE-A synthesis, synthesis of mycolipanoic, mycolipenic (phthienoic), mycolipodienoic acid and polyacyl trehalose, Polyprenoids biosynthesis, Phospholipid synthesis, Synthesis of Phosphatidylethanolamine, Organic Acids, Glycolysis, Citrate cycle (TCA cycle), Pyruvate …
DETHIOBIOTIN	0.966345	0.902344	"Cofactor biosynthesis, biotin biosynthesis"
DHMVA	0.966345	0.902914	"Amino acid biosynthesis, Branched chain amino acids, Valine"
MI	0.962345	0.903957	"synthesis of arabinogalactan (incomplete), synthesis of arabinogalactan (incomplete), UDP-Galactofuranose Synthesis"
DMK	0.931379	0.904052	Polyprenoids biosynthesis
GALACTANDPP	0.930483	0.904147	"Amino acid biosynthesis, Nucleotide biosynthesis, Cofactor biosynthesis, Nicotinamide nucleotides (NAD+, NADP) biosynthesis, Cofactor biosynthesis, cobalamin biosynthesis, beta oxidation of fatty acids, beta oxidation of unsaturated fatty acids, beta oxidation of odd-numbered acyl chain fatty acids, Phospholipid synthesis, synthesis of phophatidlyglycerol, Polyprenoids biosynthesis, C3 compounds…
GGPP	0.938621	0.904242	Polyprenoids biosynthesis
PPPP	0.938621	0.904242	Polyprenoids biosynthesis
PHSER	0.962345	0.904242	"Amino acid degradation, The aromatic family, Cofactor biosynthesis, Thiamine biosynthesis, Macromolecule biosynthesis"
NPP	0.938621	0.904527	"Macromolecule biosynthesis, energy metabolism, "
HEPPP	0.938621	0.904527	"Cofactor biosynthesis, Menaquinone biosynthesis, Polyprenoids biosynthesis"
ASP4P	0.962828	0.905381	"Amino acid biosynthesis, The aspartate family, Threonine"
UDPNAG	0.961862	0.905571	"Peptidoglycan Synthesis, NAG and NAM biosynthesis, Macromolecule biosynthesis, poly-L-glutamate/glutamine synthesis (cell wall), Amino acid biosynthesis, Nucleotide biosynthesis, Cofactor biosynthesis, Nicotinamide nucleotides (NAD+, NADP) biosynthesis, Cofactor biosynthesis, Folate biosynthesis, Cofactor biosynthesis, cobalamin biosynthesis"
DCDP	0.946621	0.906994	"Amino acid degradation, Branched chain amino acids, Isoleucine"
SLF	0.962345	0.907374	"Glyoxylate shunt, Energy metabolism, Nucleotide biosynthesis, de novo biosynthesis of pyrimidine ribonucleotides , Cofactor biosynthesis, Nicotinamide nucleotides (NAD+, NADP) biosynthesis, Cofactor biosynthesis, heme biosynthesis"
PENTADECANOATE	0.970828	0.908703	"acylCoA synthases, Acylglycerol catabolism, Triacylglyceride, di and mono"
BIOTIN-BCCP	0.962345	0.909082	"Amino acid biosynthesis, The aromatic family, The shikimate pathway"
UDPG	0.962345	0.909082	"Cofactor biosynthesis, biotin biosynthesis"
NACN	0.962828	0.909367	"Cofactor biosynthesis, Nicotinamide nucleotides (NAD+, NADP) biosynthesis"
PI-TBA	0.969517	0.909557	Phosphatidylinositol mannoside (PIM) synthesis
NAGA1P	0.977897	0.909652	"Peptidoglycan Synthesis, NAG and NAM biosynthesis"
HEME-FE3	0.938621	0.911645	Polyprenoids biosynthesis
HEME-FE2	0.938621	0.911645	Polyprenoids biosynthesis
GL	0.966172	0.911834	"Acylglycerol catabolism, Monoacylglyceride, C3 compounds, Glycerol metabolism"
CADA	0.946621	0.912499	"Amino acid degradation, Branched chain amino acids, Isoleucine"
MLT	0.962828	0.912594	"Disaccharides, maltose, Disaccharides, Trehalose"
PS	0.962828	0.912594	"Phospholipid synthesis, Synthesis of Phosphatidylethanolamine, Phospholipid synthesis, Synthesis of Phosphatidylethanolamine"
TRE	0.962828	0.912594	"sulfolipid-1 (SL-1) synthesis, trehalose sulfate (TRE-S) synthesis , MAPC biosynthesis, Disaccharides, Trehalose"
TRE6P	0.962828	0.912594	"lipid biosynthesis, Synthesis of mycolic acids, MYCOLIC ACID CONDENSATION, synthesis of mycolipanoic, mycolipenic (phthienoic), mycolipodienoic acid and polyacyl trehalose, Trehalose synthesis, Disaccharides, Trehalose"
PE	0.962828	0.912594	"Phospholipid synthesis, Synthesis of Phosphatidylethanolamine, BIOMASS2 BIOSYNTHESIS"
HYDROXYMETHYLBILANE	0.961862	0.912878	mycobactin synthesis
BIOTIN-CO2	0.961862	0.912973	"synthesis of arabinogalactan (incomplete), 4.4 PEPTIDOGLYCAN PRECURSORS BIOSYNTHESIS (Ingraham et al., 1983), p.112, D-alanyl-D-alanine synthesis"
DQT	0.962828	0.912973	"Amino acid biosynthesis, The aromatic family, The shikimate pathway"
PGP	0.962828	0.913638	"Phospholipid synthesis, synthesis of phophatidlyglycerol"
PG	0.962828	0.913638	"Phospholipid synthesis, synthesis of phophatidlyglycerol, Phospholipid synthesis, synthesis of cardiolipin, C3 compounds, glycerate"
CL	0.962828	0.913638	"Phospholipid synthesis, synthesis of cardiolipin"
SME	0.962345	0.914587	"Cofactor biosynthesis, Nicotinamide nucleotides (NAD+, NADP) biosynthesis"
PA	0.969517	0.914587	"Acylglycerol synthesis, Diacylglycerol synthesis, Phospholipid synthesis, Synthesis of Phosphatidylethanolamine"
MAG	0.969517	0.914587	"Acylglycerol catabolism, Diacylglyceride"
DAG	0.969517	0.914587	"Acylglycerol synthesis, Diacylglycerol synthesis, Acylglycerol catabolism, Triacylglyceride, Acylglycerol catabolism, Diacylglyceride, Inositol phosphate metabolism, Glycerophospholipid metabolism"
EICOSANOATE	0.970828	0.915536	"acylCoA synthases, Acylglycerol catabolism, Triacylglyceride, di and mono"
OCTADECANOATE	0.970828	0.915536	"acylCoA synthases, Acylglycerol catabolism, Triacylglyceride, di and mono"
9-OCTADECENOATE	0.970828	0.915536	"acylCoA synthases, Acylglycerol catabolism, Triacylglyceride, di and mono"
TETRACOSANOATE	0.970828	0.915536	"acylCoA synthases, Acylglycerol catabolism, Triacylglyceride, di and mono"
A160GL3P	0.962828	0.915631	Phosphatidylinositol mannoside (PIM) synthesis
GLN	0.961862	0.91639	"mycobactin synthesis, Macromolecule biosynthesis"
HEXACOSANOATE	0.970828	0.916485	"acylCoA synthases, Acylglycerol catabolism, Triacylglyceride, di and mono"
HEXADECANOATE	0.970828	0.916485	"acylCoA synthases, Acylglycerol catabolism, Triacylglyceride, di and mono"
T3	0.969517	0.916864	"C3 compounds, Glycerol metabolism, C3 compounds, glyceraldehyde, C6 Compounds, Fructose"
POLYACYLTREHALOSE	0.970828	0.916959	"synthesis of mycolipanoic, mycolipenic (phthienoic), mycolipodienoic acid and polyacyl trehalose"
H	0.962828	0.917054	all
ORN	0.966345	0.917054	"Amino acid degradation, Glutamate family, Arginine, Amino acid biosynthesis, Glutamate family, Arginine"
SUCCSAL	0.966345	0.918288	"Citrate cycle (TCA cycle), Amino acid degradation, Glutamate family, Glutamate"
TRNA-GLU	0.970828	0.919332	"Cofactor biosynthesis, heme biosynthesis"
AGL3P	0.969517	0.919806	"Phospholipid synthesis, Synthesis of Phosphatidylethanolamine"
DHSK	0.962828	0.919901	"Amino acid biosynthesis, The aromatic family, The shikimate pathway"
CHOR	0.961862	0.919996	"Cofactor biosynthesis, mycothiol biosynthesis - hyothetical reaction"
MBTWALL	0.961862	0.919996	"Amino acid biosynthesis, The histidine family, Histidine, Nucleotide biosynthesis, Purines"
MBT	0.961862	0.919996	"Amino acid biosynthesis, Branched chain amino acids, Leucine"
MBTSEC	0.961862	0.919996	"Cofactor biosynthesis, mycothiol biosynthesis - hyothetical reaction, synthesis of arabinogalactan (incomplete), Peptidoglycan Synthesis, NAG and NAM biosynthesis"
ASN	0.966172	0.920091	"Amino acid degradation, The aspartate family, Asparagine"
TETRADECANOATE	0.961862	0.920281	acylCoA synthases
CAASP	0.969517	0.920566	"Nucleotide biosynthesis, de novo biosynthesis of pyrimidine ribonucleotides "
ASPSA	0.970172	0.92123	"Amino acid biosynthesis, The aspartate family, Threonine"
GABA	0.970828	0.921989	"Amino acid degradation, Glutamate family, Glutamate"
DGLU	0.966345	0.922464	"Peptidoglycan Synthesis, NAG and NAM biosynthesis"
DIACYLTREHALOSE	0.977897	0.922559	"synthesis of mycolipanoic, mycolipenic (phthienoic), mycolipodienoic acid and polyacyl trehalose"
SUCC	0.969517	0.922654	"Cofactor biosynthesis, Nicotinamide nucleotides (NAD+, NADP) biosynthesis, Citrate cycle (TCA cycle), Propanoate metabolism - methycitrate cycle, Glyoxylate shunt, Energy metabolism, Amino acid degradation, Amino acid biosynthesis"
HEXANOATE	0.961862	0.923033	"Cofactor biosynthesis, heme biosynthesis"
DOCOSANOATE	0.961862	0.923033	"Anapleurotic reactions, Amino acid degradation, Branched chain amino acids, Cofactor biosynthesis, biotin biosynthesis, lipid biosynthesis, pathway 1"
PROPIONYLP	0.959034	0.923128	Phosphatidylinositol mannoside (PIM) synthesis
ICIT	0.970828	0.923508	"Citrate cycle (TCA cycle), Glyoxylate shunt"
DOROA	0.970172	0.923697	"Nucleotide biosynthesis, de novo biosynthesis of pyrimidine ribonucleotides "
ICHOR	0.962345	0.923887	"Cofactor biosynthesis, Thiamine biosynthesis"
PA-TBA	0.977897	0.924457	Phosphatidylinositol mannoside (PIM) synthesis
TYR	0.962345	0.924931	"Inositols, MYO-INOSITOL SYNTHESIS, Phosphatidylinositol mannoside (PIM) synthesis"
4HPP	0.962345	0.924931	"C6 Compounds, Galactose, Trehalose synthesis"
4HPP	0.962345	0.924931	"Amino acid degradation, The aromatic family, Tyrosine, Amino acid biosynthesis, The aromatic family, Tyrosine and phenylalanine, Cofactor biosynthesis, F420 biosynthesis"
SAICAR	0.970172	0.925596	"Nucleotide biosynthesis, Purines"
ASUC	0.961862	0.925975	Pentose phosphate pathway
OSLHSER	0.970828	0.927019	Amino acid biosynthesis
TS-PROTEIN	0.962828	0.927114	"Cofactor biosynthesis, Thiamine biosynthesis"
PHEN	0.961862	0.927399	"Glycolysis, Pyruvate metabolism, Anapleurotic reactions, Amino acid biosynthesis, The aromatic family, The shikimate pathway, Peptidoglycan Synthesis, NAG and NAM biosynthesis"
HSER	0.970172	0.927399	Amino acid biosynthesis
THR	0.970172	0.927588	"Amino acid degradation, Amino acid biosynthesis, Macromolecule biosynthesis"
TS-COSH-TYR	0.962345	0.928443	Sulfate metabolism
FUACAC	0.962828	0.929202	"Amino acid degradation, The aromatic family, Tyrosine"
MACAC	0.962828	0.929202	"Amino acid degradation, The aromatic family, Tyrosine"
AMINOACETONE	0.969517	0.930815	"Amino acid degradation, The aspartate family, Threonine"
ACTAC	0.966172	0.931195	"Amino acid degradation, Branched chain amino acids"
CIT	0.970828	0.931859	Citrate cycle (TCA cycle)
AN	0.966172	0.932049	"Amino acid biosynthesis, The aromatic family, Tryptophan biosynthesis"
HOMOGEN	0.962828	0.932144	"Amino acid degradation, The aromatic family, Tyrosine"
2A3KB	0.969517	0.932713	"Amino acid degradation, The aspartate family, Threonine"
1-AMINO-PROPAN-2-OL	0.969517	0.932713	"Amino acid degradation, The aspartate family, Threonine, Cofactor biosynthesis, cobalamin biosynthesis"
ABUT	0.970172	0.932998	"Amino acid biosynthesis, Branched chain amino acids, Isoleucine"
OAHSER	0.970828	0.933378	"Amino acid biosynthesis, The serine family, Cysteine"
CPAD5P	0.966172	0.934896	"Amino acid biosynthesis, The aromatic family, Tryptophan biosynthesis"
MOP	0.961862	0.935371	"Amino acid biosynthesis, Branched chain amino acids, Leucine"
NPRAN	0.969517	0.935845	"Amino acid biosynthesis, The aromatic family, Tryptophan biosynthesis"
HBA	0.970172	0.93594	"Synthesis of Phthiocerol and Phenolphthiocerol, p-hydroxybenzoic acid (HBA) synthesis, pHBAD1 and pHBAD2 synthesis"
IGP	0.969517	0.936035	"Amino acid biosynthesis, The aromatic family, Tryptophan biosynthesis"
TRP	0.970172	0.936415	"Amino acid biosynthesis, The aromatic family, Tryptophan biosynthesis"
SAL	0.970172	0.937364	mycobactin synthesis
3PG	1.05068	0.937743	"Amino acid biosynthesis, The serine family, Serine, C3 compounds, glycerate, Glycolysis"
ETH	0.961862	0.938123	acylCoA synthases
RIB	0.961862	0.938882	"Pyruvate metabolism, Pentose phosphate pathway"
DIHYDROXYMETHYLPENTANOATE	0.969517	0.939926	"Amino acid biosynthesis, Branched chain amino acids, Isoleucine"
OBUT	0.962828	0.940021	"Amino acid degradation, The aspartate family, Threonine, Amino acid biosynthesis, Cofactor biosynthesis, biotin biosynthesis"
ACAL	0.961862	0.940875	Pyruvate metabolism
CDPDAG-TBA	0.970172	0.940875	Phosphatidylinositol mannoside (PIM) synthesis
OICAP	0.961862	0.94097	mycobactin synthesis
CDPDG	0.969517	0.944671	"Phospholipid synthesis, Synthesis of Phosphatidylethanolamine, Phospholipid synthesis, synthesis of phophatidlyglycerol, Phospholipid synthesis, synthesis of cardiolipin"
FTHF	1.02917	0.953118	"Nucleotide biosynthesis, Purines, One carbon pool by folate"
LEU	1.00707	0.962228	"Amino acid biosynthesis, Branched chain amino acids, Leucine"
CBHCAP	1.00707	0.964886	"Amino acid biosynthesis, Branched chain amino acids, Leucine"
NACD	1.14262	0.966594	"Cofactor biosynthesis, Nicotinamide nucleotides (NAD+, NADP) biosynthesis"
NONADECANOATE	1.02917	0.971909	"acylCoA synthases, Acylglycerol catabolism, Triacylglyceride, di and mono"
OXOMETHYLPENTANOATE	1.02917	0.976749	"Amino acid degradation, Branched chain amino acids, Isoleucine, Amino acid biosynthesis, Branched chain amino acids, Isoleucine"
VAL	1.02917	0.976749	"Amino acid biosynthesis, Branched chain amino acids, Valine"
OMVAL	1.02917	0.976749	"Cofactor biosynthesis, Coenzyme-A biosynthesis, Amino acid degradation, Amino acid biosynthesis"
FUM	1.10437	0.978267	"Nucleotide biosynthesis, Cofactor biosynthesis, Nicotinamide nucleotides (NAD+, NADP) biosynthesis, Citrate cycle (TCA cycle), Energy metabolism, Amino acid degradation, Amino acid biosynthesis"
METHF	1.07985	0.97988	One carbon pool by folate
IPPMAL	1.02917	0.98007	"Amino acid biosynthesis, Branched chain amino acids, Leucine"
MAL	1.10437	0.983392	"Citrate cycle (TCA cycle), Pyruvate metabolism, Glyoxylate shunt"
ILE	1.03772	0.983771	"Amino acid degradation, Amino acid biosynthesis"
SER	1.13703	0.986144	"Cofactor biosynthesis, molybdopterin biosynthesis, mycobactin synthesis, Phospholipid synthesis, Synthesis of Phosphatidylethanolamine, Amino acid degradation, Amino acid biosynthesis"
ACLAC	1.08952	0.990699	"Amino acid biosynthesis, Branched chain amino acids, Valine"
bALA	1.15572	0.990889	"Cofactor biosynthesis, Coenzyme-A biosynthesis, Amino acid degradation, The aspartate family, Aspartate"
ISUCC	1.13099	0.991079	"Amino acid degradation, The aspartate family, Aspartate, Cofactor biosynthesis, Nicotinamide nucleotides (NAD+, NADP) biosynthesis"
PHP	1.1809	0.991838	"Amino acid biosynthesis, The serine family, Serine"
PYR	1.13053	0.991933	"Cofactor biosynthesis, Folate biosynthesis, Cofactor biosynthesis, Menaquinone biosynthesis, mycobactin synthesis, Synthesis of Phthiocerol and Phenolphthiocerol, p-hydroxybenzoic acid (HBA) synthesis, Polyprenoids biosynthesis, Glycolysis, Pyruvate metabolism, Propanoate metabolism - methycitrate cycle, Anapleurotic reactions, Glyoxylate shunt, Amino acid degradation, Amino acid biosynthesis"
COB-III	1.35372	0.998102	"Amino acid degradation, Branched chain amino acids, Isoleucine, Nucleotide biosynthesis, de novo biosynthesis of pyrimidine ribonucleotides , Cofactor biosynthesis, cobalamin biosynthesis"
PHOSPHATIDYLCHOLINE	1.35372	0.999241	"Inositol phosphate metabolism, Glycerophospholipid metabolism"
DECANOATE	1.35372	0.999241	"acylCoA synthases, Acylglycerol catabolism, Triacylglyceride, di and mono"
COB-II	1.35372	0.999241	"Amino acid biosynthesis, The aspartate family, Methionine, Nucleotide biosynthesis, de novo biosynthesis of pyrimidine ribonucleotides , Cofactor biosynthesis, cobalamin biosynthesis"
9-HEXADECENOATE	1.35372	0.999241	acylCoA synthases
DODECANOATE	1.35372	0.999241	acylCoA synthases
ASP	1.33552	1.00047	"Nucleotide biosynthesis, Cofactor biosynthesis, Nicotinamide nucleotides (NAD+, NADP) biosynthesis, Amino acid degradation, Amino acid biosynthesis"

## Sheet: DM_glycerol
Metabolites down-regulated for M. lerpae using glycerol as the carbon source
Metabolite	Expression Ratio	E-value
MYCOSIDE_B	0.961862	0
ARABINOGALACTAN_PEPTIDOGLYCAN	1.0991	0
MLT	1.35372	0.000189825
TRE	1.35372	0.000189825
TRE6P	1.35372	0.000284738
QA	1.35372	0.000284738
ISUCC	1.35372	0.000379651
DHF	1.35372	0.000759301
13PDG	1.35372	0.00104404
MI	1.35372	0.00161352
OSBCOA	1.35372	0.00208808
bALA	1.26731	0.00237282
FDP	1.35372	0.00237282
COB-II	1.35372	0.00246773
LLCT	1.35372	0.00246773
CHOLESTEROL	1.35372	0.00246773
TREHALOSEMONOMYCOLATE-P	1.35372	0.00246773
UDP[NAM]GLYGLU	1.35372	0.00246773
UDP[NAM]GGMDAPIMAA	1.35372	0.00246773
C78-3-OXY-MYCOLATE-ENZ	1.35372	0.00246773
D6PGC	1.35372	0.00246773
ACACP	1.35372	0.00246773
CYS	1.35372	0.00246773
C78MYCOLATE-ENZ	1.35372	0.00246773
MBTCD-HBA	1.35372	0.00246773
PROTEIN	1.35372	0.00246773
MALACP	1.35372	0.00246773
MEROACYL-AMP	1.35372	0.00246773
C78MYCOLATE-PP	1.35372	0.00246773
SMALLMOLECULES	1.35372	0.00246773
DHAP	1.35372	0.00246773
G3P	1.35372	0.00284738
2-PHOSPHO-L-LACTATE	1.26731	0.00303721
PEPTIDOGLYCAN	1.35372	0.00303721
3PSER	1.26731	0.00313212
OXOMETHYLPENTANOATE	1.19283	0.00332194
DIHYDROXYMETHYLPENTANOATE	1.19652	0.00341686
OMVAL	1.1809	0.00351177
ABUT	1.18162	0.00455581
SER	1.13053	0.0116743
NONADECANOATE	1.07821	0.0117692
SUCC	1.13703	0.0120539
MPET	1.1809	0.0125285
AACCOA	1.14262	0.0136674
ASP	1.13658	0.0139522
NACN	1.08217	0.0153759
ALA	1.13053	0.0155657
DX5P	1.14748	0.0177487
GL	1.13658	0.0193622
IPPMAL	1.02917	0.0208808
CBHCAP	1.02917	0.0212604
2PG	1.13703	0.0242027
POLYACYLTREHALOSE	1.02917	0.0269552
UDP[NAM]GLY	1.12	0.0273349
MKH2	1.13053	0.0280942
MACAC	1.02917	0.0281891
HOMOGEN	1.02917	0.0281891
AGL3P	1.02917	0.0287585
DIACYLTREHALOSE	1.02917	0.0289484
ACTAC	1.02917	0.0299924
THF	1.07821	0.0302771
MAG	1.02917	0.0316059
TAGcat	1.02917	0.0316059
TAGbio	1.02917	0.0316059
COA	1.02917	0.0323652
4ANDROSTENEDIONE	1.02917	0.0331245
PENTADECANOATE	1.02917	0.0331245
CDPDAG-TBA	1.00924	0.0332194
MOP	1.00924	0.0335991
PA-TBA	1.02917	0.0335991
F6P	1.13053	0.0335991
G6P	1.13053	0.0335991
bDG6P	1.13053	0.0335991
G1P	1.13053	0.0335991
MAL	1.07821	0.0338838
TYR	1.02917	0.0357821
VAL	1.00924	0.0373956
DHMVA	1.02917	0.0394837
ACLAC	1.02917	0.0405277
SUCCOA	1.0991	0.0407175
MBTF-LYS	1.0991	0.0407175
MBTE-LYS	1.0991	0.0407175
MBT-HOLO	1.0991	0.0407175
SAH	1.0991	0.0407175
ACP	1.0991	0.0407175
MAS	1.0991	0.0407175
XTSINE	1.0991	0.0407175
DPCOA	1.0991	0.0407175
PIMELOYL-COA	1.0991	0.0407175
FRU	1.0991	0.0407175
XAN	1.0991	0.0407175
MAN	1.0991	0.0407175
GLC	1.0991	0.0407175
9-HEXADECENOATE	1.0991	0.0407175
DHLIPOYLPROTEIN	1.0991	0.0407175
IP	1.13053	0.0410023
MAACCOA	1.11058	0.0410972
DQT	1.02917	0.0429005
DHSK	1.02917	0.0432802
CDPDG	0.987138	0.04347
NAGA1P	1.02917	0.0437547
OSLHSER	1.00924	0.0442293
3DDAH7P	1.02917	0.044609
DALA	1.0462	0.0468869
3PSME	1.00924	0.047836
OICAP	0.98931	0.0484055
LEU	0.98931	0.0499241
DAG	1.00924	0.0508732
PA	1.00924	0.0508732
IGP	0.984966	0.0525816
ILE	0.98931	0.0526765
GLYCOLATE	0.984966	0.0530562
TRP	0.987138	0.0546697
P5C	1.00924	0.0547646
PROTOPORPHYRIN-IX	0.984966	0.0551443
OCTADECANOATE	1.00924	0.0561883
ACCOA	0.98931	0.0571374
GLU	1.00924	0.0593204
2MBECOA	0.984966	0.0599848
3MBECOA	0.984966	0.0599848
R5P	1.00924	0.0611238
TS-COSH-TYR	0.98931	0.0614085
PG	0.98931	0.0617882
NADPH	0.962345	0.0625475
NADP	0.962828	0.0627373
PROPIONYLP	0.977241	0.0636864
DHN	0.987138	0.0636864
PE	0.98931	0.0636864
PS	0.98931	0.0636864
PGP	0.987138	0.0642559
OROA	0.977241	0.0643508
GLN	0.984966	0.0654897
bDG1P	1.05992	0.0655847
DCMP	0.969517	0.0656796
DCTP	0.969517	0.0656796
NADH	0.961862	0.0660592
NAGLU	0.987138	0.066344
FUM	1.02052	0.0664389
NAD	0.961862	0.0671033
CL	0.984966	0.0671982
THR	0.984966	0.0672931
AC	0.987138	0.067388
MAN6P	1.05992	0.0675778
HMBUTCOA	0.984966	0.0678626
MBTSEC	0.98931	0.0690964
OTHIO	0.984966	0.0692863
UDP[NAM]GGMDAPIM	0.984966	0.0692863
SUC	0.984966	0.0692863
SAP	0.984966	0.0692863
RTHIO	0.984966	0.0692863
NPRAN	0.973897	0.069571
HEPPP	0.961862	0.0701405
OPP	0.961862	0.0701405
AN	0.973897	0.0707099
MALCOA	0.98931	0.0708049
ARAFDPP	0.961862	0.0709947
DCDP	0.966172	0.0710896
INS	0.961862	0.0714692
PI-TBA	0.98931	0.0718489
NH3	0.987138	0.0719438
ASPSA	0.987138	0.0720387
CIT	0.984966	0.0722285
GABA	0.984966	0.0729879
OBUT	0.969517	0.0731777
CDPMDE	0.962345	0.0733675
GPP	0.961862	0.0734624
2PCDPMDE	0.961862	0.0735573
HEXADECANOATE	0.973414	0.0743166
NAGLUP	0.98931	0.0744115
DMPP	0.961862	0.0746963
CTP	0.962828	0.0746963
CMP	0.962828	0.0746963
CDP	0.962828	0.0746963
DR5P	0.962828	0.0752658
GLUGSAL	0.98931	0.0752658
R1P	0.962828	0.0753607
RIB	0.961862	0.0755505
ASP4P	0.984966	0.0756454
FE3	0.973897	0.0757403
FE2	0.973897	0.0759301
ETH	0.962345	0.0763098
ACAL	0.962345	0.0763098
MBTWALL	0.973414	0.0766894
2A3KB	0.977241	0.0766894
1-AMINO-PROPAN-2-OL	0.977241	0.0766894
OAHSER	0.962828	0.0774487
FUACAC	0.961862	0.0775437
P-L-GLX	0.98931	0.0786826
PHSER	0.977241	0.0787775
FTHF	1.02917	0.0789674
METHF	1.02917	0.0789674
SAL	0.975586	0.0801063
PHEN	0.962345	0.080391
DAPIM	0.969517	0.080486
MET	0.969517	0.080486
LAM	0.977241	0.0806758
4PPNTO	0.962345	0.0813402
SME3P	0.975586	0.08153
ICHOR	0.961862	0.0817198
LYS	0.962828	0.0818147
CPAD5P	0.962828	0.0820995
DR1P	0.98931	0.0822893
X5P	0.98931	0.0822893
E4P	0.98931	0.0822893
NO2	0.961862	0.082574
NO3	0.961862	0.082574
CADA	0.961862	0.0827639
NAAD	0.962828	0.0829537
MDAPIM	0.966172	0.0833333
MGLUTCOA	0.962828	0.0844723
HMGLUTCOA	0.962828	0.0844723
DOROA	0.977241	0.0852316
CO2	0.984966	0.085896
SUCCSAL	0.962345	0.08694
UDPG	0.969517	0.0877942
GA6P	0.977241	0.089123
GL3P	0.977241	0.089123
9-OCTADECENOATE	0.961862	0.0892179
APO-LIPO	0.973414	0.0897874
AMINOACETONE	0.969517	0.0899772
NAORN	0.962828	0.0907365
DTMP	0.961862	0.0914958
UDPGALF	0.969517	0.0917806
NACD	0.98931	0.0921602
ADN	0.962345	0.0922551
DUDP	0.966172	0.0930144
DUTP	0.966172	0.0930144
HSER	0.969517	0.0933941
IPP	0.962345	0.093489
DPPR	0.950241	0.0935839
ASUC	0.962345	0.0939636
SAICAR	0.969517	0.0940585
UTP	0.966172	0.0949127
UDP	0.966172	0.0949127
HYDROXYAKG	0.961862	0.0950076
DUMP	0.962828	0.0951974
NAG-INS	0.987138	0.0951974
OMP	0.969517	0.095672
HYDROXYGLU	0.962345	0.0959567
UMP	0.966172	0.0963364
AICAR	0.966172	0.0966211
DGLU	0.955414	0.096716
AMP	0.961862	0.0968109
GGPP	0.950241	0.0969058
FPP	0.950241	0.0969058
RL5P	0.975586	0.0969058
S7P	0.975586	0.0969058
DB4P	0.975586	0.0969058
PRFICA	0.961862	0.0970957
UDPGAL	0.966172	0.0971906
HBA	0.961862	0.0973804
UDPNAG	0.961862	0.0974753
ASN	0.969517	0.0983295
THI	0.969517	0.0983295
CAASP	0.969517	0.0987092
CHOR	0.955414	0.0989939
HMB4PP	0.961862	0.0990888
COB-I	0.961862	0.0990888
AC1PIM1	0.969517	0.0990888
ARGSUCC	0.961862	0.0992787
RMMALONYLCOA	0.961862	0.0994685
9-HEXADECENOYL-COA	0.961862	0.0994685
DT	0.961862	0.0994685
MYCOLIPENOYL-ACP	0.961862	0.0994685
PHDIM-CYTO	0.961862	0.0994685
HEPTADECANOATE	0.961862	0.0994685
PENTADECANOYL-ACP	0.961862	0.0994685
CIS-DELTA-13-ENOYL-C32-ACYL-ACP	0.961862	0.0994685
ADLIPO	0.961862	0.0994685
GLCP	0.961862	0.0994685
CIS-DELTA-2-3,15-ENOYL-C34-ACYL-ACP	0.961862	0.0994685
GLAL	0.961862	0.0994685
NG-INS	0.961862	0.0994685
H2S	0.961862	0.0994685
PROPIONYLACP	0.961862	0.0994685
PHDIMRHAM2	0.961862	0.0994685
ACRCOA	0.961862	0.0994685
GLY	0.961862	0.0994685
PHOSPHATIDYLCHOLINE	0.961862	0.0994685
PGL-1	0.961862	0.0994685
OCTADECANOYL-ACP	0.961862	0.0994685
HEPTADECANOYL-COA	0.961862	0.0994685
GSN	0.961862	0.0994685
NAMD	0.961862	0.0994685
DOCOSANOATE	0.961862	0.0994685
TRIDECANOYL-COA	0.961862	0.0994685
GLUC	0.961862	0.0994685
TRANS-KETO-MEROACYL-ACP	0.961862	0.0994685
9-OCTADECENOYL-COA	0.961862	0.0994685
MBTB-SER	0.961862	0.0994685
HEXACOSANOYL-COA	0.961862	0.0994685
NAMN	0.961862	0.0994685
NONADECANOYL-COA	0.961862	0.0994685
TETRADECANOATE	0.961862	0.0994685
CIS-DELTA-3-ENOYL-C22-ACYL-ACP	0.961862	0.0994685
PROPIONYLCOA	0.961862	0.0994685
PHDIMRHAM1	0.961862	0.0994685
DODECANOATE	0.961862	0.0994685
N-ACETYL-S-CONJUGATE	0.961862	0.0994685
BIOMASS	0.961862	0.0994685
GAR	0.961862	0.0994685
DOCOSANOYL-ACP	0.961862	0.0994685
NONADECANOYL-ACP	0.961862	0.0994685
DECANOYL-COA	0.961862	0.0994685
TETRACOSANOYL-COA	0.961862	0.0994685
DODECANOYL-COA	0.961862	0.0994685
TETRACOSANOYL-ACP	0.961862	0.0994685
PHPAA-COA	0.961862	0.0994685
DC	0.961862	0.0994685
TREHALOSEMONOMYCOLATE	0.961862	0.0994685
BETA-KETO-C22-ACYL-ACP	0.961862	0.0994685
TRANS-DELTA-2-HYDROXY-DODECANOYL-COA	0.961862	0.0994685
NAM	0.961862	0.0994685
HEXADECANOYL-ACP	0.961862	0.0994685
SMMALONYLCOA	0.961862	0.0994685
HEXANOYL-COA	0.961862	0.0994685
MYCOLIPDIENOYL-ACP	0.961862	0.0994685
UNDECANOYL-COA	0.961862	0.0994685
PHENOLPHTHIODIOLONE-A	0.961862	0.0994685
DLIPO	0.961862	0.0994685
HEXANOYL-ACP	0.961862	0.0994685
NONANOYL-COA	0.961862	0.0994685
CIS-DELTA-3-DODECANOYL-COA	0.961862	0.0994685
UREA	0.961862	0.0994685
COB-III	0.961862	0.0994685
URI	0.961862	0.0994685
EICOSANOYL-COA	0.961862	0.0994685
HEXADECANOYL-COA	0.961862	0.0994685
TETRADECANOYL-COA	0.961862	0.0994685
4PPNCYS	0.961862	0.0994685
GN	0.961862	0.0994685
LAC	0.961862	0.0994685
OCTACOSANOYL-ACP	0.961862	0.0994685
MYCOLIPANOIC-ACP	0.961862	0.0994685
DOCOSANOYL-COA	0.961862	0.0994685
PPTC	0.961862	0.0994685
PENTANOYL-COA	0.961862	0.0994685
TETRADECANOYL-ACP	0.961862	0.0994685
OCTANOYL-ACP	0.961862	0.0994685
PTT	0.961862	0.0994685
LIPO	0.961862	0.0994685
ACYL-MAS	0.961862	0.0994685
DIM	0.961862	0.0994685
PPTT	0.961862	0.0994685
DU	0.961862	0.0994685
DIM-CYTO	0.961862	0.0994685
CIS-DELTA-19-ENOYL-C38-ACYL-ACP	0.961862	0.0994685
9-HEXADECENOYL-ACP	0.961862	0.0994685
HEXACOSANOYL-COA-CO2	0.961862	0.0994685
TRANS-DELTA-2-DODECANOYL-COA	0.961862	0.0994685
OCTANOYL-COA	0.961862	0.0994685
MK	0.961862	0.0994685
D-3-HYDROXY-C22-ACYL-ACP	0.961862	0.0994685
PENTADECANOYL-COA	0.961862	0.0994685
CIS-DELTA-37-ENOYL-METHY-HYDROXY-C56-ACYL-ACP	0.961862	0.0994685
HCYS	0.961862	0.0994685
F1P	0.961862	0.0994685
TUBERCULOSTEROYL-ACP	0.961862	0.0994685
LIPOYLPROTEIN	0.961862	0.0994685
TRANS-DELTA-2-ENOYL-C22-ACYL-ACP	0.961862	0.0994685
OCTACOSANOYL-COA	0.961862	0.0994685
DECANOATE	0.961862	0.0994685
CIS-DELTA-2-3,21-ENOYL-C40-ACYL-ACP	0.961862	0.0994685
D6PGL	0.961862	0.0994685
CIS-DELTA-2-19,37-ENOYL-C56-ACYL-ACP	0.961862	0.0994685
CIS-DELTA-5-TETRADECANOYL-COA	0.961862	0.0994685
PTC	0.961862	0.0994685
4PPNTE	0.961862	0.0994685
TREHALOSEDIMYCOLATE	0.961862	0.0994685
CIS-DELTA-2-19,31-ENOYL-C50-ACYL-ACP	0.961862	0.0994685
MYCOTHIOL	0.961862	0.0994685
HEXANOATE	0.961862	0.0994685
CELB	0.961862	0.0994685
HEPTADECANOYL-ACP	0.961862	0.0994685
CYCLOPROPYL-MEROACYL-ACP	0.961862	0.0994685
CYS-NG-INS	0.961862	0.0994685
EICOSANOYL-ACP	0.961862	0.0994685
PROPANOATE	0.961862	0.0994685
RMMALONYLACP	0.961862	0.0994685
MAPC	0.961862	0.0994685
HEPTANOYL-COA	0.961862	0.0994685
HEXACOSANOYL-ACP	0.961862	0.0994685
CIS-DELTA-37-ENOYL-DIMETHY-HYDROXY-C56-ACYL-ACP	0.961862	0.0994685
H2X	0.961862	0.0994685
URA	0.961862	0.0994685
PHDIM	0.961862	0.0994685
BUTANOYL-COA	0.961862	0.0994685
MYCOCEROSOYL-MAS	0.961862	0.0994685
NAC	0.961862	0.0994685
9-OCTADECENOYL-ACP	0.961862	0.0994685
MYCOTHIOL-S-CONJUGATE	0.961862	0.0994685
SAM-2-OXOBUTANOATE	0.961862	0.0994685
MBTA-SAL	0.961862	0.0994685
CIS-KETO-MEROACYL-ACP	0.961862	0.0994685
PHTHIODIOLONE-A	0.961862	0.0994685
GLAC	0.961862	0.0994685
BIOTIN-CO2	0.962828	0.0995634
THDP	0.966172	0.0995634
AD	0.962345	0.100133
CAIR	0.966172	0.100418
CITR	0.962345	0.100513
GALACTANDPP	0.943655	0.100607
PROTOHEME-FE2	0.945793	0.100797
ARA[1]GALACTANDPP	0.938621	0.101177
FGAR	0.969517	0.101272
THIP	0.969517	0.101272
GA1P	0.969517	0.101272
CISACONITATE	0.955414	0.101462
AC3PIM1	0.966172	0.102221
AC2PIM1	0.966172	0.102221
AC1PIM2	0.966172	0.102506
AC1PIM3	0.966172	0.102506
PI	0.966172	0.102885
PPI	0.966172	0.102885
H	0.966172	0.102885
PROTOPORPHYRINOGEN	0.946621	0.103455
PNTO	0.946621	0.103455
2MBUTCOA	0.946621	0.103455
BSA	0.946621	0.103455
ACETYLP	0.946621	0.103455
ELECTROPHILE-X	0.946621	0.103455
3MBUTCOA	0.946621	0.103455
MOLYBDOPTERIN	0.946621	0.103455
FOR	0.946621	0.103455
FGAM	0.966172	0.104594
PRAM	0.966172	0.104594
AMPMP	0.966172	0.104594
AHMMP	0.966172	0.104594
PRPP	0.966172	0.104594
MAHMPPP	0.966172	0.104594
AIR	0.966172	0.104594
AC3PIM4	0.962345	0.104784
LM	0.962345	0.104784
AC3PIM5	0.962345	0.104784
BIOTIN-BCCP	0.962828	0.105258
AC3PIM3	0.962828	0.105543
AC2PIM3	0.962828	0.105543
AC2PIM2	0.962828	0.105543
AC3PIM2	0.962828	0.105543
SLF	0.962828	0.105638
MDECPP	0.969517	0.106207
AC4PIM2	0.962345	0.106492
AC4PIM3	0.962345	0.106492
H2O2	0.962345	0.106682
AC4PIM1	0.962828	0.107251
AC4PIM6	0.961862	0.107346
AC4PIM5	0.961862	0.107346
AC4PIM7	0.961862	0.107346
ARABINOGALACTANDPP	0.938621	0.107916
HEME-FE2	0.938621	0.110858
DPPPR	0.938621	0.111048
bDGLC	0.980069	0.111522
RHAMNAGDPP	0.938621	0.112282
MDE4P	0.961862	0.113326
ICIT	0.948966	0.113516
DPP	0.938621	0.114085
NPP	0.938621	0.115129
OSB	0.946621	0.115224
ASER	0.961862	0.115509
HPPP	0.938621	0.115793
PPPP	0.938621	0.115793
A160GL3P	0.946621	0.116078
SME	0.955414	0.117122
NAGDPP	0.935	0.117217
CAP	0.966172	0.117407
UROPORPHYRINOGEN-III	0.948966	0.118546
NAGLUS	0.940172	0.122817
FERO	0.931379	0.123102
LIPID2	0.931379	0.123102
LIPID1	0.931379	0.123102
LIPID2-AMIDATED	0.931379	0.123102
FERI	0.931379	0.123102
HEME-FE3	0.931379	0.123956
PRBAMP	0.946621	0.12519
HEMT	0.961862	0.125285
PIMS	0.955172	0.127088
DTDPGLC	0.946621	0.127183
DTTP	0.946621	0.127563
DTDP	0.946621	0.127563
4HPP	0.946621	0.127942
UDPNAGPEE	0.946621	0.128037
SAM	0.946621	0.128322
PHE	0.946621	0.128797
DTDPRHAM	0.943655	0.131454
7-8-DIAMINONONANOATE	0.946621	0.131739
MOLYBDENUM	0.931379	0.131929
FADH2	0.946621	0.132783
3PG	0.962345	0.133922
TS-PROTEIN	0.931379	0.134112
PHP	0.962828	0.134207
5-AMINO-LEVULINATE	0.931379	0.138288
DTDP4DH6DGLC	0.943655	0.138478
PPM	0.929586	0.139142
PORPHOBILILOGIN	0.930483	0.140661
GLUP	0.940172	0.14104
PRO	0.931379	0.141515
MO2	0.929586	0.14161
CO-II	0.929586	0.14161
MTHF	0.929586	0.143508
GLU1SEMIALD	0.930483	0.144552
TRNA-GLU	0.931379	0.144552
SHCHC	0.931379	0.144552
METTHF	0.931379	0.146545
DTDP4DH6DMAN	0.937517	0.148064
PEP	0.955414	0.148064
MAN1P	0.98931	0.148823
UDPNAM	0.931379	0.154613
PRFP	0.931379	0.157175
TETRACOSANOATE	0.930483	0.157935
EICOSANOATE	0.930483	0.157935
PRBATP	0.931379	0.159548
DA	0.931379	0.159643
MBT	0.931379	0.160023
PHPYR	0.931379	0.160497
DADP	0.931379	0.161352
DATP	0.931379	0.161352
cAMP	0.931379	0.162301
ADP	0.931379	0.162585
ATP	0.931379	0.162585
HEXACOSANOATE	0.929586	0.16287
THFG	0.930483	0.164389
RNA	0.930483	0.165718
IMP	0.931379	0.168185
AKG	0.929586	0.170938
GDP	0.931379	0.171128
FAD	0.931379	0.171602
LPPG	0.931379	0.171697
DETHIOBIOTIN	0.929586	0.173405
ppGpp	0.930483	0.174639
D6RP5P	0.930483	0.175304
ARG	0.930483	0.175399
DGDP	0.929586	0.177107
DGMP	0.929586	0.177107
DGTP	0.929586	0.177107
8-AMINO7-OXONONANOATE	0.929586	0.177297
XMP	0.931379	0.177392
cGMP	0.929586	0.179005
GTP	0.929586	0.179765
A6RP5P	0.931379	0.180334
DIN	0.887966	0.211086
ORN	0.887966	0.239275
F420-0	0.887966	0.242312
DIMGP	0.892793	0.243926
PRLP	0.888862	0.247248
DNA	0.888862	0.259681
GMP	0.888862	0.273349
A6RP	0.888862	0.279803
DMK	0.846345	0.311883
GLX	0.846345	0.317198
ALAALA	0.849586	0.332384
HYXN	0.846345	0.346621
HIS	0.854207	0.357346
HISOL	0.854207	0.357631
IMACP	0.854207	0.359624
HISOLP	0.854207	0.360573
PTRSC	0.846345	0.375285
FO	0.846345	0.387244
FMN	0.846345	0.430809
D8RL	0.846345	0.431853
RIBFLAV	0.846345	0.432043
GDPMAN	0.846345	0.432707
A6RP5P2	0.846345	0.43432
F420	0.846345	0.43489
PYR	0.795069	0.528474
BIOTIN	0.628276	0.759586
T3	0.65469	0.789199
HCO3	0.615207	0.80391
O2	0.619586	0.805619
OCTADECANOYL-COA	0.748724	0.814636
LLAC	0.65469	0.830866
HYDROXYMETHYLBILANE	0.749655	0.868831
CHOLESTEROL-INT	0.65469	0.870444
OA	0.628276	0.896071

## Sheet: UM_glucose
Metabolites up-regulated for M. lerpae using glucose as the carbon source
Metabolite	Expression Ratio	E-value
PGL-1	3.20884	0
CHOLESTEROL	2.7771	0
PGP	4.36414	0.0111986
PG	4.36414	0.0111986
CL	4.36414	0.0111986
CDPDG	4.3349	0.0114833
PS	4.36414	0.0120528
PE	4.36414	0.0120528
PA	4.36414	0.0134763
MAG	4.36414	0.0134763
DAG	4.36414	0.0134763
T3	4.3349	0.0147101
AGL3P	4.3349	0.0150897
GL	4.29238	0.0164183
EICOSANOATE	4.24986	0.0180317
OCTADECANOATE	4.24986	0.0180317
9-OCTADECENOATE	4.24986	0.0180317
TETRACOSANOATE	4.24986	0.0180317
HEXACOSANOATE	4.24986	0.0186011
HEXADECANOATE	4.24986	0.0186011
MTHF	4.24986	0.0219227
GLYCOLATE	4.24986	0.0289456
NH3	4.24986	0.058081
O2	3.45276	0.113979
DHMVA	3.51693	0.131536
CBHCAP	3.51693	0.13315
OICAP	3.51693	0.133245
IPPMAL	3.51693	0.134194
COB-III	3.45276	0.137895
OXOMETHYLPENTANOATE	3.51693	0.138464
OMVAL	3.51693	0.138464
ASER	3.51693	0.139319
AC	3.51693	0.140078
ILE	3.51693	0.142925
VAL	3.51693	0.144348
3PSER	3.51693	0.145013
TS-COSH-TYR	3.36972	0.180697
HOMOGEN	3.36972	0.181171
PHEN	3.36972	0.182025
PHPYR	3.36972	0.18212
BIOTIN	3.20884	0.206985
SAM-2-OXOBUTANOATE	3.20884	0.207744
SUCCOA	3.20884	0.207839
AACCOA	3.20884	0.208314
GLY	3.20884	0.208408
MEROACYL-AMP	3.20884	0.208598
C78-3-OXY-MYCOLATE-ENZ	3.20884	0.208598
CYCLOPROPYL-MEROACYL-ACP	3.20884	0.208598
C78MYCOLATE-ENZ	3.20884	0.208598
CIS-DELTA-37-ENOYL-DIMETHY-HYDROXY-C56-ACYL-ACP	3.20884	0.208598
TREHALOSEDIMYCOLATE	3.20884	0.208598
GLCP	3.20884	0.208598
TRANS-KETO-MEROACYL-ACP	3.20884	0.208598
CIS-KETO-MEROACYL-ACP	3.20884	0.208598
TREHALOSEMONOMYCOLATE-P	3.20884	0.208598
MAPC	3.20884	0.208598
C78MYCOLATE-PP	3.20884	0.208693
MYCOLIPANOIC-ACP	3.20884	0.209073
MYCOLIPENOYL-ACP	3.20884	0.209073
TRIDECANOYL-COA	3.20884	0.209073
PPTT	3.20884	0.209073
MYCOLIPDIENOYL-ACP	3.20884	0.209073
SMALLMOLECULES	3.20884	0.209168
FERO	3.20884	0.209168
ACRCOA	3.20884	0.209263
MYCOTHIOL	3.20884	0.209452
FOR	3.20884	0.209547
BIOMASS	3.20884	0.209547
TAG	3.20884	0.209547
DOCOSANOYL-COA	3.20884	0.209737
OCTACOSANOYL-ACP	3.20884	0.209737
H2S	3.20884	0.209737
EICOSANOYL-COA	3.20884	0.209737
HEXACOSANOYL-COA-CO2	3.20884	0.209737
HEXADECANOYL-COA	3.20884	0.209737
DPCOA	3.20884	0.209737
MBTB-SER	3.20884	0.209737
ACCOA	3.20884	0.209737
HEXACOSANOYL-ACP	3.20884	0.209737
CIS-DELTA-19-ENOYL-C38-ACYL-ACP	3.20884	0.209737
TRANS-DELTA-2-DODECANOYL-COA	3.20884	0.209737
CIS-DELTA-3-DODECANOYL-COA	3.20884	0.209737
CIS-DELTA-5-TETRADECANOYL-COA	3.20884	0.209737
ACYL-MAS	3.20884	0.209737
CIS-DELTA-13-ENOYL-C32-ACYL-ACP	3.20884	0.209737
LIPO	3.20884	0.209737
COA	3.20884	0.209737
EICOSANOYL-ACP	3.20884	0.209737
OSBCOA	3.20884	0.209737
SAH	3.20884	0.209737
LLCT	3.20884	0.209737
MALCOA	3.20884	0.209737
CYS	3.20884	0.209737
HCYS	3.20884	0.209737
CYS-NG-INS	3.20884	0.210117
MK	3.20884	0.210117
TREHALOSEMONOMYCOLATE	3.20884	0.210117
PPTC	3.20884	0.210117
MKH2	3.20884	0.210117
FERI	3.20884	0.210307
FE2	3.20884	0.210401
NONANOYL-COA	3.20884	0.210591
RMMALONYLACP	3.20884	0.210591
PENTANOYL-COA	3.20884	0.210591
TUBERCULOSTEROYL-ACP	3.20884	0.210591
PTC	3.20884	0.210591
HEPTADECANOYL-COA	3.20884	0.210591
HEPTADECANOYL-ACP	3.20884	0.210591
PHTHIODIOLONE-A	3.20884	0.210591
MYCOCEROSOYL-MAS	3.20884	0.210591
PTT	3.20884	0.210591
SMMALONYLCOA	3.20884	0.210591
PHENOLPHTHIODIOLONE-A	3.20884	0.210591
HEPTANOYL-COA	3.20884	0.210591
PROPIONYLCOA	3.20884	0.210591
NONADECANOYL-COA	3.20884	0.210591
PROPIONYLACP	3.20884	0.210591
NONADECANOYL-ACP	3.20884	0.210591
UNDECANOYL-COA	3.20884	0.210591
RMMALONYLCOA	3.20884	0.210591
DIM-CYTO	3.20884	0.210591
PENTADECANOYL-ACP	3.20884	0.210591
PENTADECANOYL-COA	3.20884	0.210591
DIM	3.20884	0.210591
OCTADECANOYL-ACP	3.20884	0.210686
MALACP	3.20884	0.210686
MAS	3.20884	0.210686
HEXANOYL-ACP	3.20884	0.210686
D-3-HYDROXY-C22-ACYL-ACP	3.20884	0.210686
TETRACOSANOYL-COA	3.20884	0.210686
OCTANOYL-COA	3.20884	0.210686
HEXANOYL-COA	3.20884	0.210686
DECANOYL-COA	3.20884	0.210686
4PPNTE	3.20884	0.210686
9-HEXADECENOYL-COA	3.20884	0.210686
MBTE-LYS	3.20884	0.210686
OCTADECANOYL-COA	3.20884	0.210686
MBTA-SAL	3.20884	0.210686
TETRACOSANOYL-ACP	3.20884	0.210686
PHPAA-COA	3.20884	0.210686
MBTF-LYS	3.20884	0.210686
9-HEXADECENOYL-ACP	3.20884	0.210686
ACACP	3.20884	0.210686
HEXACOSANOYL-COA	3.20884	0.210686
CIS-DELTA-3-ENOYL-C22-ACYL-ACP	3.20884	0.210686
ADLIPO	3.20884	0.210686
9-OCTADECENOYL-ACP	3.20884	0.210686
HEXADECANOYL-ACP	3.20884	0.210686
OCTACOSANOYL-COA	3.20884	0.210686
BUTANOYL-COA	3.20884	0.210686
ACP	3.20884	0.210686
MBTCD-HBA	3.20884	0.210686
DOCOSANOYL-ACP	3.20884	0.210686
PROTEIN	3.20884	0.210686
TETRADECANOYL-ACP	3.20884	0.210686
BETA-KETO-C22-ACYL-ACP	3.20884	0.210686
4PPNCYS	3.20884	0.210686
DLIPO	3.20884	0.210686
DODECANOYL-COA	3.20884	0.210686
TETRADECANOYL-COA	3.20884	0.210686
9-OCTADECENOYL-COA	3.20884	0.210686
MYCOSIDE-B	3.20884	0.210971
FE3	3.20884	0.21173
PIMELOYL-COA	3.20884	0.21173
PHDIM-CYTO	3.20884	0.216096
PHDIM	3.20884	0.216096
PHDIMRHAM2	3.20884	0.216096
PHDIMRHAM1	3.20884	0.216096
SER	3.20884	0.237734
FTHF	3.20884	0.248458
METHF	3.20884	0.248458
ACLAC	3.20884	0.252918
DGLU	3.20884	0.254532
HYDROXYMETHYLBILANE	3.20884	0.255291
ICIT	3.20884	0.255481
NAGA1P	3.20884	0.255765
GLN	3.20884	0.256335
NAGLUP	3.20884	0.257094
TRNA-GLU	3.20884	0.257189
8-AMINO7-OXONONANOATE	3.20884	0.257189
GLUP	3.20884	0.257284
PTRSC	3.20884	0.257758
7-8-DIAMINONONANOATE	3.20884	0.257853
UROPORPHYRINOGEN-III	3.20884	0.257853
ORN	3.20884	0.258138
GABA	3.20884	0.258328
SUCCSAL	3.20884	0.258897
DETHIOBIOTIN	3.20884	0.258897
CIT	3.20884	0.260131
CO2	3.20884	0.261365
GLX	3.20884	0.261839
THFG	3.20884	0.261934
SUCC	3.20884	0.274367
PHP	3.11945	0.280156
CDPDAG-TBA	3.20884	0.297808
POLYACYLTREHALOSE	3.20884	0.301034
LAM	3.20884	0.303976
DIACYLTREHALOSE	3.20884	0.304356
PENTADECANOATE	3.20884	0.304736
NONADECANOATE	3.20884	0.304736
PI-TBA	3.20884	0.305115
AC3PIM4	3.20884	0.306634
AC4PIM5	3.20884	0.306634
PIMS	3.20884	0.306634
AC3PIM5	3.20884	0.306634
AC4PIM6	3.20884	0.306634
AC4PIM7	3.20884	0.306634
AC3PIM2	3.20884	0.307583
AC2PIM2	3.20884	0.307583
AC4PIM3	3.20884	0.307583
AC4PIM2	3.20884	0.307583
AC3PIM3	3.20884	0.307583
AC2PIM3	3.20884	0.307583
AC4PIM1	3.20884	0.308152
AC2PIM1	3.20884	0.308152
PA-TBA	3.20884	0.308152
AC3PIM1	3.20884	0.308152
LM	3.20884	0.308437
AC1PIM3	3.20884	0.309766
AC1PIM2	3.20884	0.309766
AC1PIM1	3.20884	0.310525
FUACAC	3.11945	0.338332
MACAC	3.11945	0.338332
TYR	3.11945	0.338901
4HPP	3.11945	0.338901
ACTAC	3.11945	0.339755
PHE	3.11945	0.341938
MOP	3.11945	0.348012
LEU	3.11945	0.353326
PYR	2.95172	0.389959
QA	2.7771	0.424409
PHOSPHATIDYLCHOLINE	2.65566	0.465218
DECANOATE	2.65566	0.465218
COB-II	2.65566	0.465218
9-HEXADECENOATE	2.65566	0.465218
DODECANOATE	2.65566	0.465218
MO2	2.95172	0.483155
CO-II	2.95172	0.483155
TS-PROTEIN	2.95172	0.484104
HCO3	2.95172	0.484293
HEXANOATE	2.95172	0.486002
DOCOSANOATE	2.95172	0.486002
CHOR	2.95172	0.488279
ICHOR	2.95172	0.488659
ETH	2.94828	0.490367
cGMP	2.95172	0.490842
MOLYBDENUM	2.95172	0.490842
HMBUTCOA	2.95172	0.490842
XAN	2.95172	0.490842
3MBUTCOA	2.95172	0.490842
NAC	2.95172	0.490842
MOLYBDOPTERIN	2.95172	0.490842
SUC	2.95172	0.490842
LYS	2.95172	0.490842
UREA	2.95172	0.490842
NO2	2.95172	0.490842
HMGLUTCOA	2.95172	0.490842
SAP	2.95172	0.490842
LAC	2.95172	0.490842
LIPOYLPROTEIN	2.95172	0.490842
DT	2.95172	0.490842
CELB	2.95172	0.490842
MGLUTCOA	2.95172	0.490842
GN	2.95172	0.490842
2MBECOA	2.95172	0.490842
GLAC	2.95172	0.490842
URA	2.95172	0.490842
PROPANOATE	2.95172	0.490842
3MBECOA	2.95172	0.490842
D6PGC	2.95172	0.490842
TETRADECANOATE	2.95172	0.490842
MAACCOA	2.95172	0.490842
2MBUTCOA	2.95172	0.490842
DHLIPOYLPROTEIN	2.95172	0.490842
GLAL	2.95172	0.490842
NG-INS	2.95172	0.491886
DX5P	2.71638	0.497011
D6RP5P	2.95172	0.497865
DTDPGLC	2.95172	0.499098
ASP	2.784	0.499098
NACD	2.65566	0.499383
CADA	2.95172	0.501186
IGP	2.95172	0.501851
bALA	2.784	0.502325
ISUCC	2.784	0.502989
DTDP4DH6DGLC	2.95172	0.504982
DTDP4DH6DMAN	2.95172	0.506786
HEMT	2.71638	0.506975
OA	2.784	0.508114
FO	2.95172	0.509823
F420	2.95172	0.511626
3PG	2.784	0.512954
PEP	2.7771	0.513144
FUM	2.784	0.515707
MAL	2.78055	0.515707
2PG	2.784	0.516656
ALA	2.784	0.52719
LLAC	2.784	0.528613
DALA	2.784	0.530891
PRFP	2.89138	0.532694
PRBAMP	2.89138	0.533264
PRLP	2.89138	0.536301
HISOLP	2.89138	0.536965
HISOL	2.89138	0.540951
HIS	2.89138	0.545222
DIMGP	2.83769	0.590206
IMACP	2.83769	0.592294
GLU	2.784	0.602543
P-L-GLX	2.78055	0.613173
AKG	2.78055	0.614217
PRPP	2.78055	0.619341
FGAR	2.78055	0.619341
GA1P	2.78055	0.619341
FGAM	2.78055	0.619341
bDG1P	2.78055	0.619341
ALAALA	2.7771	0.619626
AIR	2.7771	0.62029
THIP	2.7771	0.62029
PI	2.7771	0.62029
FDP	2.7771	0.62029
GL3P	2.7771	0.62029
MAHMPPP	2.7771	0.62029
F6P	2.7771	0.62029
GA6P	2.7771	0.62029
PRAM	2.7771	0.62029
RL5P	2.7771	0.62029
THI	2.7771	0.62029
E4P	2.7771	0.62029
13PDG	2.7771	0.62029
AMPMP	2.7771	0.62029
DR1P	2.7771	0.62029
DHAP	2.7771	0.62029
R5P	2.7771	0.62029
G3P	2.7771	0.62029
X5P	2.7771	0.62029
MPET	2.7771	0.62029
AHMMP	2.7771	0.62029
MLT	2.78055	0.620385
TRE	2.78055	0.620385
TRE6P	2.78055	0.620385
bDG6P	2.7771	0.62086
G6P	2.7771	0.62086
PPI	2.7771	0.621239
NAMD	2.78055	0.621334
CAP	2.7771	0.621429
3DDAH7P	2.78055	0.621809
MDE4P	2.7771	0.621809
MET	2.78055	0.621999
PNTO	2.784	0.622378
DAPIM	2.784	0.622378
PROTOPORPHYRINOGEN	2.784	0.622378
THF	2.784	0.622378
H	2.78055	0.623043
GLU1SEMIALD	2.784	0.623232
THDP	2.78055	0.623232
G1P	2.784	0.623327
BIOTIN-BCCP	2.784	0.623517
S7P	2.7771	0.623707
H2O2	2.78055	0.624276
MAN6P	2.78055	0.624371
MDAPIM	2.784	0.624561
CAIR	2.78055	0.624561
NO3	2.78055	0.624656
SLF	2.784	0.624846
ASP4P	2.78055	0.624846
2-PHOSPHO-L-LACTATE	2.7771	0.62532
4PPNTO	2.7771	0.6257
NAGLU	2.7771	0.625795
GLUGSAL	2.7771	0.625985
P5C	2.7771	0.625985
ASN	2.78055	0.626174
CAASP	2.78055	0.626649
5-AMINO-LEVULINATE	2.784	0.627029
METTHF	2.784	0.627218
IP	2.784	0.627978
DOROA	2.78055	0.628073
PORPHOBILILOGIN	2.784	0.628167
GLC	2.7771	0.628262
ARABINOGALACTANDPP	2.83369	0.628642
PRO	2.78055	0.628832
OMP	2.78055	0.628927
DQT	2.784	0.629306
NACN	2.78055	0.629306
BIOTIN-CO2	2.78055	0.629401
DHSK	2.784	0.629496
UMP	2.784	0.629496
SAICAR	2.784	0.629781
HMB4PP	2.78438	0.630635
DMPP	2.78438	0.630635
MDECPP	2.78055	0.630635
MI	2.784	0.630825
NAORN	2.7771	0.631109
AICAR	2.78055	0.631299
NAGLUS	2.78055	0.631299
ASPSA	2.78055	0.631964
SME3P	2.784	0.632153
MAN1P	2.78055	0.632343
SME	2.784	0.632533
3PSME	2.784	0.632818
OSLHSER	2.78055	0.632818
COB-I	2.78055	0.633102
PHSER	2.784	0.633197
OBUT	2.78055	0.633387
HSER	2.78055	0.633387
OROA	2.7771	0.633482
IPP	2.78438	0.633577
GPP	2.78438	0.633577
DR5P	2.78055	0.633672
PROPIONYLP	2.78055	0.633767
R1P	2.784	0.634241
NAM	2.7771	0.634526
D6PGL	2.7771	0.634526
NAG-INS	2.784	0.634716
XMP	2.78055	0.635095
FPP	2.784	0.63538
HYDROXYAKG	2.78055	0.636139
CITR	2.784	0.636234
FRU	2.78055	0.637183
MAN	2.78055	0.637183
GTP	2.78055	0.637563
PROTOPORPHYRIN-IX	2.7771	0.637942
GMP	2.78055	0.638227
GDP	2.78055	0.638227
GGPP	2.78438	0.638322
PPPP	2.78438	0.638322
THR	2.784	0.638322
RIB	2.78055	0.638892
DCTP	2.784	0.639081
ARGSUCC	2.784	0.639556
CDPMDE	2.784	0.639556
PRFICA	2.78055	0.639556
UDPNAG	2.78055	0.639841
ppGpp	2.78055	0.64003
OAHSER	2.78055	0.640315
AMINOACETONE	2.784	0.64041
UDPG	2.7771	0.64041
2A3KB	2.78055	0.6406
1-AMINO-PROPAN-2-OL	2.78055	0.6406
PRBATP	2.784	0.640695
LPPG	2.78055	0.64079
2PCDPMDE	2.78055	0.640885
AMP	2.78055	0.640979
ACAL	2.7771	0.641169
UDPNAGPEE	2.78055	0.641264
HPPP	2.78476	0.641359
ADP	2.784	0.641644
ARG	2.784	0.641644
ATP	2.784	0.641644
IMP	2.7771	0.641739
ARAFDPP	2.78438	0.642593
DGMP	2.78055	0.642783
DGTP	2.78055	0.642783
NPP	2.78438	0.642972
HEPPP	2.78438	0.642972
RTHIO	2.784	0.642972
F1P	2.784	0.642972
OTHIO	2.784	0.642972
ACETYLP	2.784	0.642972
GSN	2.784	0.642972
XTSINE	2.784	0.642972
cAMP	2.78055	0.643257
DHN	2.784	0.643542
DPPR	2.78438	0.643732
DPPPR	2.78438	0.643732
DUTP	2.78055	0.643732
ASUC	2.78055	0.643732
A6RP5P	2.784	0.643921
OPP	2.78476	0.644206
bDGLC	2.784	0.644586
SAM	2.78055	0.644586
AN	2.784	0.64487
GAR	2.78055	0.64506
CDP	2.784	0.645345
ADN	2.78055	0.645345
SAL	2.784	0.645535
HBA	2.784	0.645535
DPP	2.784	0.64563
INS	2.784	0.646104
A6RP5P2	2.784	0.646769
NAGDPP	2.784	0.646863
A160GL3P	2.78055	0.647053
AD	2.78055	0.647148
DIN	2.78055	0.647148
DA	2.78055	0.647148
HYXN	2.78055	0.647148
HEME-FE3	2.78438	0.647528
HEME-FE2	2.78438	0.647528
DADP	2.78055	0.647812
DATP	2.78055	0.647812
UDPGALF	2.78055	0.648951
GDPMAN	2.78055	0.649331
ABUT	2.784	0.649426
NPRAN	2.784	0.649521
UDPGAL	2.7771	0.6499
UDPNAM	2.7771	0.6499
DCDP	2.7771	0.651704
DIHYDROXYMETHYLPENTANOATE	2.784	0.653127
A6RP	2.78055	0.653412
PPM	2.78438	0.653507
CPAD5P	2.784	0.653696
RHAMNAGDPP	2.78476	0.653981
DTMP	2.78055	0.654456
DHF	2.78055	0.655025
TRP	2.784	0.655879
NAAD	2.78055	0.656164
NADH	2.78055	0.656164
NAD	2.78055	0.656164
DTTP	2.784	0.656828
DCMP	2.78055	0.658726
DTDP	2.78055	0.658726
DUMP	2.784	0.659106
DUDP	2.78055	0.659296
MBTWALL	2.784	0.661004
MBT	2.784	0.661004
MBTSEC	2.784	0.661004
SHCHC	2.78055	0.661574
NADP	2.78055	0.661574
OSB	2.78055	0.661574
RNA	2.7771	0.663282
NADPH	2.7771	0.663282
CMP	2.78055	0.663472
UTP	2.78055	0.663472
FAD	2.7771	0.666888
UDP	2.78055	0.667268
DTDPRHAM	2.784	0.668122
DMK	2.78438	0.668312
UDP[NAM]GLYGLU	2.78055	0.668407
DB4P	2.7771	0.668501
FADH2	2.7771	0.668596
HEPTADECANOATE	2.784	0.668691
DNA	2.784	0.670684
CTP	2.7771	0.670874
F420-0	2.784	0.673816
UDP[NAM]GGMDAPIM	2.78055	0.67486
NAMN	2.78055	0.68027
PEPTIDOGLYCAN	2.78055	0.681029
GALACTANDPP	2.78476	0.684066
UDP[NAM]GGMDAPIMAA	2.78055	0.68435
LIPID1	2.784	0.694031
LIPID2-AMIDATED	2.78055	0.698966
LIPID2	2.78055	0.698966
PROTOHEME-FE2	2.71638	0.703141
DGDP	2.71638	0.720983
UDP[NAM]GLY	2.71638	0.744614
D8RL	2.71638	0.745279
FMN	2.65566	0.79349
RIBFLAV	2.65566	0.796052

## Sheet: UM_glycerol
Metabolites up-regulated for M. lerpae using glycerol as the carbon source
Metabolite	Expression Ratio	E-value
MYCOSIDE_B	4.36414	0
ARABINOGALACTAN_PEPTIDOGLYCAN	3.45276	0
FE3	4.3349	0.0140294
FE2	4.29238	0.0147929
CL	4.3349	0.0149838
CDPDG	4.29238	0.0150792
PE	4.3349	0.0152701
PS	4.3349	0.0152701
PG	4.3349	0.015461
NACD	4.3349	0.0159382
HMBUTCOA	4.39338	0.0167017
MAG	4.3349	0.0167971
TAGcat	4.3349	0.0167971
TAGbio	4.3349	0.0167971
AD	4.24986	0.0177515
DAG	4.29238	0.0180378
PGP	4.29238	0.0180378
PA	4.29238	0.0180378
PROTOPORPHYRIN-IX	4.29238	0.0189922
CAP	4.24986	0.0195648
2MBECOA	4.36414	0.0198511
3MBECOA	4.36414	0.0198511
NH3	4.29238	0.0198511
MALCOA	4.29238	0.0203283
AGL3P	4.29238	0.0205192
TETRACOSANOATE	4.3349	0.0213781
OCTADECANOATE	4.3349	0.0213781
EICOSANOATE	4.3349	0.0213781
MO2	4.39338	0.0219508
CO-II	4.39338	0.0219508
MOLYBDENUM	4.36414	0.0220462
OTHIO	4.36414	0.0221416
UDP[NAM]GGMDAPIM	4.36414	0.0221416
SUC	4.36414	0.0221416
SAP	4.36414	0.0221416
RTHIO	4.36414	0.0221416
RMMALONYLCOA	4.36414	0.0230006
9-HEXADECENOYL-COA	4.36414	0.0230006
DT	4.36414	0.0230006
MYCOLIPENOYL-ACP	4.36414	0.0230006
PHDIM-CYTO	4.36414	0.0230006
HEPTADECANOATE	4.36414	0.0230006
PENTADECANOYL-ACP	4.36414	0.0230006
CIS-DELTA-13-ENOYL-C32-ACYL-ACP	4.36414	0.0230006
ADLIPO	4.36414	0.0230006
GLCP	4.36414	0.0230006
GLAL	4.36414	0.0230006
NG-INS	4.36414	0.0230006
H2S	4.36414	0.0230006
PROPIONYLACP	4.36414	0.0230006
PHDIMRHAM2	4.36414	0.0230006
ACRCOA	4.36414	0.0230006
GLY	4.36414	0.0230006
PHOSPHATIDYLCHOLINE	4.36414	0.0230006
PGL-1	4.36414	0.0230006
OCTADECANOYL-ACP	4.36414	0.0230006
HEPTADECANOYL-COA	4.36414	0.0230006
GSN	4.36414	0.0230006
NAMD	4.36414	0.0230006
DOCOSANOATE	4.36414	0.0230006
TRIDECANOYL-COA	4.36414	0.0230006
GLUC	4.36414	0.0230006
TRANS-KETO-MEROACYL-ACP	4.36414	0.0230006
9-OCTADECENOYL-COA	4.36414	0.0230006
PROTOPORPHYRINOGEN	4.36414	0.0230006
MBTB-SER	4.36414	0.0230006
HEXACOSANOYL-COA	4.36414	0.0230006
PNTO	4.36414	0.0230006
NAMN	4.36414	0.0230006
NONADECANOYL-COA	4.36414	0.0230006
TETRADECANOATE	4.36414	0.0230006
CIS-DELTA-3-ENOYL-C22-ACYL-ACP	4.36414	0.0230006
PROPIONYLCOA	4.36414	0.0230006
PHDIMRHAM1	4.36414	0.0230006
DODECANOATE	4.36414	0.0230006
N-ACETYL-S-CONJUGATE	4.36414	0.0230006
BIOMASS	4.36414	0.0230006
GAR	4.36414	0.0230006
DOCOSANOYL-ACP	4.36414	0.0230006
NONADECANOYL-ACP	4.36414	0.0230006
DECANOYL-COA	4.36414	0.0230006
TETRACOSANOYL-COA	4.36414	0.0230006
DODECANOYL-COA	4.36414	0.0230006
TETRACOSANOYL-ACP	4.36414	0.0230006
PHPAA-COA	4.36414	0.0230006
DC	4.36414	0.0230006
TREHALOSEMONOMYCOLATE	4.36414	0.0230006
2MBUTCOA	4.36414	0.0230006
BETA-KETO-C22-ACYL-ACP	4.36414	0.0230006
TRANS-DELTA-2-HYDROXY-DODECANOYL-COA	4.36414	0.0230006
NAM	4.36414	0.0230006
HEXADECANOYL-ACP	4.36414	0.0230006
SMMALONYLCOA	4.36414	0.0230006
HEXANOYL-COA	4.36414	0.0230006
MYCOLIPDIENOYL-ACP	4.36414	0.0230006
UNDECANOYL-COA	4.36414	0.0230006
PHENOLPHTHIODIOLONE-A	4.36414	0.0230006
DLIPO	4.36414	0.0230006
HEXANOYL-ACP	4.36414	0.0230006
BSA	4.36414	0.0230006
NONANOYL-COA	4.36414	0.0230006
CIS-DELTA-3-DODECANOYL-COA	4.36414	0.0230006
UREA	4.36414	0.0230006
COB-III	4.36414	0.0230006
URI	4.36414	0.0230006
EICOSANOYL-COA	4.36414	0.0230006
HEXADECANOYL-COA	4.36414	0.0230006
TETRADECANOYL-COA	4.36414	0.0230006
ACETYLP	4.36414	0.0230006
4PPNCYS	4.36414	0.0230006
GN	4.36414	0.0230006
LAC	4.36414	0.0230006
OCTACOSANOYL-ACP	4.36414	0.0230006
MYCOLIPANOIC-ACP	4.36414	0.0230006
DOCOSANOYL-COA	4.36414	0.0230006
PPTC	4.36414	0.0230006
ELECTROPHILE-X	4.36414	0.0230006
PENTANOYL-COA	4.36414	0.0230006
TETRADECANOYL-ACP	4.36414	0.0230006
OCTANOYL-ACP	4.36414	0.0230006
PTT	4.36414	0.0230006
3MBUTCOA	4.36414	0.0230006
LIPO	4.36414	0.0230006
ACYL-MAS	4.36414	0.0230006
DIM	4.36414	0.0230006
PPTT	4.36414	0.0230006
DU	4.36414	0.0230006
DIM-CYTO	4.36414	0.0230006
CIS-DELTA-19-ENOYL-C38-ACYL-ACP	4.36414	0.0230006
9-HEXADECENOYL-ACP	4.36414	0.0230006
HEXACOSANOYL-COA-CO2	4.36414	0.0230006
TRANS-DELTA-2-DODECANOYL-COA	4.36414	0.0230006
OCTANOYL-COA	4.36414	0.0230006
MK	4.36414	0.0230006
D-3-HYDROXY-C22-ACYL-ACP	4.36414	0.0230006
PENTADECANOYL-COA	4.36414	0.0230006
CIS-DELTA-37-ENOYL-METHY-HYDROXY-C56-ACYL-ACP	4.36414	0.0230006
HCYS	4.36414	0.0230006
F1P	4.36414	0.0230006
TUBERCULOSTEROYL-ACP	4.36414	0.0230006
LIPOYLPROTEIN	4.36414	0.0230006
TRANS-DELTA-2-ENOYL-C22-ACYL-ACP	4.36414	0.0230006
OCTACOSANOYL-COA	4.36414	0.0230006
DECANOATE	4.36414	0.0230006
CIS-DELTA-2-3,21-ENOYL-C40-ACYL-ACP	4.36414	0.0230006
D6PGL	4.36414	0.0230006
CIS-DELTA-2-19,37-ENOYL-C56-ACYL-ACP	4.36414	0.0230006
CIS-DELTA-5-TETRADECANOYL-COA	4.36414	0.0230006
PTC	4.36414	0.0230006
4PPNTE	4.36414	0.0230006
TREHALOSEDIMYCOLATE	4.36414	0.0230006
CIS-DELTA-2-19,31-ENOYL-C50-ACYL-ACP	4.36414	0.0230006
MYCOTHIOL	4.36414	0.0230006
MOLYBDOPTERIN	4.36414	0.0230006
HEXANOATE	4.36414	0.0230006
CELB	4.36414	0.0230006
HEPTADECANOYL-ACP	4.36414	0.0230006
CYCLOPROPYL-MEROACYL-ACP	4.36414	0.0230006
CYS-NG-INS	4.36414	0.0230006
EICOSANOYL-ACP	4.36414	0.0230006
PROPANOATE	4.36414	0.0230006
RMMALONYLACP	4.36414	0.0230006
MAPC	4.36414	0.0230006
HEPTANOYL-COA	4.36414	0.0230006
HEXACOSANOYL-ACP	4.36414	0.0230006
CIS-DELTA-37-ENOYL-DIMETHY-HYDROXY-C56-ACYL-ACP	4.36414	0.0230006
FOR	4.36414	0.0230006
H2X	4.36414	0.0230006
OCTADECANOYL-COA	4.36414	0.0230006
URA	4.36414	0.0230006
PHDIM	4.36414	0.0230006
BUTANOYL-COA	4.36414	0.0230006
MYCOCEROSOYL-MAS	4.36414	0.0230006
NAC	4.36414	0.0230006
9-OCTADECENOYL-ACP	4.36414	0.0230006
MYCOTHIOL-S-CONJUGATE	4.36414	0.0230006
SAM-2-OXOBUTANOATE	4.36414	0.0230006
MBTA-SAL	4.36414	0.0230006
CIS-KETO-MEROACYL-ACP	4.36414	0.0230006
PHTHIODIOLONE-A	4.36414	0.0230006
GLAC	4.36414	0.0230006
9-OCTADECENOATE	4.29238	0.023955
CIS-DELTA-2-3,15-ENOYL-C34-ACYL-ACP	4.3349	0.0243367
HEXACOSANOATE	4.29238	0.0249093
HEXADECANOATE	4.24986	0.0269135
PHEN	3.95545	0.0421836
PHPYR	3.95545	0.0464783
AACCOA	4.24986	0.0466692
PHE	3.95545	0.0476236
BIOTIN	3.45276	0.114621
HCO3	3.45276	0.120061
DHF	3.45276	0.126742
MACAC	3.53745	0.127505
HOMOGEN	3.53745	0.127505
FUACAC	3.53745	0.127696
TS-COSH-TYR	3.53745	0.128651
4HPP	3.53745	0.128937
SME	3.51348	0.130273
TS-PROTEIN	3.53745	0.131991
ICHOR	3.51348	0.134854
CHOR	3.51348	0.136095
3PSME	3.51348	0.136763
SAL	3.51348	0.137144
COB-II	3.45276	0.138672
LLCT	3.45276	0.138672
CHOLESTEROL	3.45276	0.138672
TREHALOSEMONOMYCOLATE-P	3.45276	0.138672
UDP[NAM]GLYGLU	3.45276	0.138672
UDP[NAM]GGMDAPIMAA	3.45276	0.138672
C78-3-OXY-MYCOLATE-ENZ	3.45276	0.138672
D6PGC	3.45276	0.138672
ACACP	3.45276	0.138672
CYS	3.45276	0.138672
C78MYCOLATE-ENZ	3.45276	0.138672
MBTCD-HBA	3.45276	0.138672
PROTEIN	3.45276	0.138672
MALACP	3.45276	0.138672
MEROACYL-AMP	3.45276	0.138672
C78MYCOLATE-PP	3.45276	0.138672
SMALLMOLECULES	3.45276	0.138672
THF	3.45276	0.164822
SUCCOA	3.45276	0.164822
MBTF-LYS	3.45276	0.164822
MBTE-LYS	3.45276	0.164822
MBT-HOLO	3.45276	0.164822
SAH	3.45276	0.164822
ACP	3.45276	0.164822
MAS	3.45276	0.164822
XTSINE	3.45276	0.164822
DPCOA	3.45276	0.164822
PIMELOYL-COA	3.45276	0.164822
FRU	3.45276	0.164822
XAN	3.45276	0.164822
MAN	3.45276	0.164822
GLC	3.45276	0.164822
9-HEXADECENOATE	3.45276	0.164822
DHLIPOYLPROTEIN	3.45276	0.164822
UDP[NAM]GLY	3.45276	0.166158
F420-0	3.36628	0.184768
2PG	3.20884	0.215308
DX5P	3.20884	0.218553
FTHF	3.20884	0.229051
METHF	3.20884	0.229051
SUCC	3.20884	0.234969
3DDAH7P	3.20884	0.25062
DHSK	3.20884	0.251384
NACN	3.20884	0.252625
DQT	3.20884	0.252911
ACTAC	3.20884	0.253006
P-L-GLX	3.20884	0.253961
TYR	3.20884	0.254438
DHN	3.20884	0.254533
HYDROXYAKG	3.20884	0.254533
NAGA1P	3.20884	0.254629
GLU	3.20884	0.254724
HYDROXYMETHYLBILANE	3.20884	0.255679
UROPORPHYRINOGEN-III	3.20884	0.256919
MBTSEC	3.20884	0.257015
CO2	3.20884	0.257778
NAORN	3.20884	0.258637
NAG-INS	3.20884	0.259019
P5C	3.20884	0.259687
OSLHSER	3.20884	0.266081
GLUGSAL	3.16415	0.286887
NAGLUP	3.16415	0.288223
HYDROXYGLU	3.16415	0.292422
CDPDAG-TBA	3.20884	0.301298
POLYACYLTREHALOSE	3.20884	0.303016
PEPTIDOGLYCAN	3.45276	0.303493
NONADECANOATE	3.20884	0.304734
4ANDROSTENEDIONE	3.20884	0.304734
PENTADECANOATE	3.20884	0.304734
DIACYLTREHALOSE	3.20884	0.304829
PA-TBA	3.20884	0.305784
PI-TBA	3.20884	0.307311
LAM	3.20884	0.308551
AC1PIM1	3.20884	0.31151
AC1PIM2	3.20884	0.312655
AC1PIM3	3.20884	0.312655
AC4PIM6	3.20884	0.313132
PIMS	3.20884	0.313132
AC4PIM5	3.20884	0.313132
LM	3.20884	0.313132
AC3PIM5	3.20884	0.313132
AC4PIM7	3.20884	0.313132
AC4PIM2	3.20884	0.313228
AC3PIM3	3.20884	0.313228
AC2PIM3	3.20884	0.313228
AC2PIM2	3.20884	0.313228
AC4PIM3	3.20884	0.313228
AC3PIM2	3.20884	0.313228
AC3PIM1	3.20884	0.313419
AC2PIM1	3.20884	0.313419
AC4PIM1	3.20884	0.313419
SME3P	3.11945	0.330311
HBA	3.11945	0.336324
2-PHOSPHO-L-LACTATE	2.88755	0.351021
FO	3.11945	0.351403
DHAP	2.65566	0.425463
O2	2.65566	0.43348
METTHF	2.88755	0.434434
OSBCOA	2.65566	0.435293
F6P	2.65566	0.441019
G6P	2.65566	0.441019
bDG6P	2.65566	0.441019
G1P	2.65566	0.441019
G3P	2.65566	0.444073
RL5P	2.94828	0.449322
DB4P	2.94828	0.449322
R5P	2.94828	0.450086
ACLAC	2.94828	0.451136
DHMVA	2.94828	0.451422
QA	2.7771	0.455526
bDG1P	2.65566	0.456576
ISUCC	2.7771	0.457435
13PDG	2.65566	0.458007
FDP	2.65566	0.458389
MAN6P	2.65566	0.45858
AC	2.94828	0.46841
RIB	2.94828	0.470796
MKH2	2.71638	0.474613
OA	2.65566	0.479576
MPET	2.65566	0.481962
PYR	2.65566	0.482917
IP	2.65566	0.485398
MAN1P	2.65566	0.485971
bDGLC	2.65566	0.491506
OICAP	2.94828	0.492079
LEU	2.94828	0.494178
3PSER	2.71638	0.495133
MLT	2.65566	0.495324
TRE	2.65566	0.495324
MBT	2.94828	0.496755
TRE6P	2.65566	0.497805
GL	2.65566	0.502195
T3	2.65566	0.502195
ARABINOGALACTANDPP	2.95997	0.508685
MI	2.65566	0.51632
bALA	2.71638	0.520424
MAL	2.65566	0.521187
SER	2.71638	0.522046
CHOLESTEROL-INT	2.65566	0.527295
ALA	2.71638	0.530349
FUM	2.65566	0.532926
DALA	2.71638	0.540179
ALAALA	2.65566	0.541993
MAACCOA	2.65566	0.549914
MDE4P	2.65566	0.55001
LLAC	2.65566	0.556404
ABUT	2.71638	0.564898
DIHYDROXYMETHYLPENTANOATE	2.71638	0.56757
PEP	2.65566	0.571197
3PG	2.65566	0.571197
ARA[1]GALACTANDPP	2.88262	0.571769
OXOMETHYLPENTANOATE	2.71638	0.573487
OMVAL	2.71638	0.578832
PRBAMP	2.83424	0.584272
PRFP	2.83424	0.585322
DR1P	2.7771	0.58599
X5P	2.7771	0.58599
E4P	2.7771	0.58599
PRLP	2.83424	0.588471
PHP	2.65566	0.588471
HISOLP	2.83424	0.591048
ASER	2.7771	0.595056
HIS	2.83424	0.596583
ASP	2.65566	0.596679
HEMT	2.65566	0.597729
MTHF	2.65566	0.599924
CIT	2.7771	0.606413
7-8-DIAMINONONANOATE	2.7771	0.612331
UDPNAG	2.7771	0.615957
UDPNAGPEE	2.7771	0.620443
UDPNAM	2.7771	0.623879
A160GL3P	2.7771	0.627982
APO-LIPO	2.7771	0.628173
8-AMINO7-OXONONANOATE	2.7771	0.6297
DETHIOBIOTIN	2.7771	0.633518
NPRAN	2.7771	0.633709
HMB4PP	2.7771	0.633995
HPPP	2.78093	0.634949
PPPP	2.78093	0.634949
GPP	2.7771	0.635999
IPP	2.7771	0.635999
CPAD5P	2.7771	0.636667
DMPP	2.7771	0.637431
GALACTANDPP	2.78476	0.637813
SHCHC	2.7771	0.638099
GGPP	2.7771	0.638862
FPP	2.7771	0.638862
DIMGP	2.7771	0.639721
OAHSER	2.7771	0.639817
CBHCAP	2.7771	0.641726
IPPMAL	2.7771	0.641726
HEPPP	2.7771	0.641821
OPP	2.7771	0.641821
DPPPR	2.78093	0.642394
NPP	2.78093	0.643634
DPP	2.78093	0.644016
MOP	2.7771	0.644207
IMACP	2.7771	0.644684
ARAFDPP	2.7771	0.64602
RHAMNAGDPP	2.78476	0.646975
DPPR	2.7771	0.647356
NAGDPP	2.7771	0.647452
HEME-FE2	2.7771	0.648502
MBTWALL	2.7771	0.649456
HEME-FE3	2.7771	0.649647
DTDPGLC	2.7771	0.65146
HISOL	2.7771	0.651842
VAL	2.7771	0.65795
ILE	2.7771	0.65795
PPM	2.78093	0.658045
DTDP4DH6DGLC	2.7771	0.659859
DTDP4DH6DMAN	2.7771	0.66005
DTDPRHAM	2.7771	0.661481
DMK	2.7771	0.664344
GLX	2.71638	0.675892
F420	2.7771	0.676942
FGAR	2.71638	0.679519
THIP	2.71638	0.679519
GA1P	2.71638	0.679519
PI	2.71638	0.682859
H	2.71638	0.682859
PPI	2.71638	0.683814
CAASP	2.71638	0.683814
DOROA	2.71638	0.685818
THDP	2.71638	0.686391
4PPNTO	2.71638	0.686963
OROA	2.71638	0.689063
GABA	2.71638	0.690303
R1P	2.71638	0.69498
AN	2.71638	0.698893
CDP	2.71638	0.698988
CISACONITATE	2.71638	0.69937
AMINOACETONE	2.71638	0.699656
ICIT	2.71638	0.700134
XMP	2.71638	0.700515
DCDP	2.71638	0.702042
DCTP	2.71638	0.703092
CDPMDE	2.71638	0.704142
PRFICA	2.71638	0.704237
GMP	2.71638	0.704524
OSB	2.71638	0.707005
TRNA-GLU	2.71638	0.707101
2PCDPMDE	2.71638	0.708246
cGMP	2.71638	0.708914
GLU1SEMIALD	2.71638	0.709868
LPPG	2.71638	0.7113
HYXN	2.71638	0.711872
D6RP5P	2.71638	0.71235
PRBATP	2.71638	0.713018
TRP	2.71638	0.7134
5-AMINO-LEVULINATE	2.71638	0.713495
IGP	2.71638	0.714068
PORPHOBILILOGIN	2.71638	0.717503
DTTP	2.71638	0.718458
NADH	2.71638	0.718839
NADPH	2.71638	0.71903
NO2	2.65566	0.730292
NO3	2.65566	0.730292
MDECPP	2.65566	0.731533
DAPIM	2.65566	0.731914
MET	2.65566	0.731914
MDAPIM	2.65566	0.732487
COA	2.65566	0.736973
GA6P	2.65566	0.737068
GL3P	2.65566	0.737068
FGAM	2.65566	0.73745
PRAM	2.65566	0.73745
AMPMP	2.65566	0.73745
AHMMP	2.65566	0.73745
PRPP	2.65566	0.73745
MAHMPPP	2.65566	0.73745
AIR	2.65566	0.73745
NAGLU	2.65566	0.737927
GLN	2.65566	0.739359
BIOTIN-BCCP	2.65566	0.741077
SLF	2.65566	0.741745
LYS	2.65566	0.742126
ASN	2.65566	0.742126
THI	2.65566	0.742126
ASP4P	2.65566	0.742508
DNA	2.71638	0.742794
CADA	2.65566	0.745085
ASPSA	2.65566	0.745371
PROPIONYLP	2.65566	0.747471
CAIR	2.65566	0.747566
HSER	2.65566	0.749093
OBUT	2.65566	0.749761
GLUP	2.65566	0.751193
PHSER	2.65566	0.751288
SAICAR	2.65566	0.751288
ACCOA	2.65566	0.752147
BIOTIN-CO2	2.65566	0.752625
OMP	2.65566	0.752911
DR5P	2.65566	0.753483
UMP	2.65566	0.755774
THR	2.65566	0.755774
AKG	2.65566	0.755965
ETH	2.65566	0.756538
ACAL	2.65566	0.756538
CITR	2.65566	0.756633
GLYCOLATE	2.65566	0.756728
AICAR	2.65566	0.757206
UTP	2.65566	0.758255
CTP	2.65566	0.758255
CMP	2.65566	0.758255
UDP	2.65566	0.758255
2A3KB	2.65566	0.758923
1-AMINO-PROPAN-2-OL	2.65566	0.758923
THFG	2.65566	0.760164
DGLU	2.65566	0.760546
ARGSUCC	2.65566	0.761023
UDPG	2.65566	0.761787
DUDP	2.65566	0.761787
DUTP	2.65566	0.761787
COB-I	2.65566	0.762264
H2O2	2.65566	0.762836
DCMP	2.65566	0.762836
DUMP	2.65566	0.765604
ARG	2.65566	0.765795
SUCCSAL	2.65566	0.765986
MGLUTCOA	2.65566	0.766654
PRO	2.65566	0.766654
HMGLUTCOA	2.65566	0.766654
AMP	2.65566	0.767704
ASUC	2.65566	0.767704
GDP	2.65566	0.768563
NAGLUS	2.65566	0.768754
IMP	2.65566	0.76904
GTP	2.65566	0.769231
SAM	2.65566	0.769517
UDPGAL	2.65566	0.771235
ADP	2.65566	0.771521
ATP	2.65566	0.771521
ORN	2.65566	0.771903
INS	2.65566	0.772094
ADN	2.65566	0.772094
DADP	2.65566	0.772476
DATP	2.65566	0.772476
ppGpp	2.65566	0.772953
DGDP	2.65566	0.773812
DGMP	2.65566	0.773812
DGTP	2.65566	0.773812
PTRSC	2.65566	0.774289
DA	2.65566	0.774384
UDPGALF	2.65566	0.775625
FERO	2.65566	0.776007
LIPID2	2.65566	0.776007
LIPID1	2.65566	0.776007
LIPID2-AMIDATED	2.65566	0.776007
FERI	2.65566	0.776007
DTMP	2.65566	0.776675
A6RP5P	2.65566	0.777152
A6RP	2.65566	0.777152
A6RP5P2	2.65566	0.777152
DIN	2.65566	0.777343
NAD	2.65566	0.778488
NADP	2.65566	0.780588
NAAD	2.65566	0.781447
D8RL	2.65566	0.781829
GDPMAN	2.65566	0.782306
DTDP	2.65566	0.782306
FMN	2.65566	0.784596
RIBFLAV	2.65566	0.784883
FADH2	2.65566	0.786505
FAD	2.65566	0.786505
RNA	2.65566	0.789464
PROTOHEME-FE2	2.65566	0.80063
cAMP	1.05369	1.00563
AC3PIM4	0.962586	1.00563

## Sheet: DM Differences
														Metabolites DM in Glucose, Not Glyco				Metabolites DM in Glyco, Not Glucose
	13PDG		0.859732		13PDG		0.00104404			13PDG	0.430388			TAG		0.138275		4ANDROSTENEDIONE		0.0331245
	1-AMINO-PROPAN-2-OL		0.932713		1-AMINO-PROPAN-2-OL		0.0766894			1-AMINO-PROPAN-2-OL	0.504701							APO-LIPO		0.0897874
	2A3KB		0.932713		2A3KB		0.0766894			2A3KB	0.504701							ARA[1]GALACTANDPP		0.101177
	2MBECOA		0.882889		2MBECOA		0.0599848			2MBECOA	0.471437							ARABINOGALACTAN_PEPTIDOGLYCAN		0
	2MBUTCOA		0.882889		2MBUTCOA		0.103455			2MBUTCOA	0.493172							BSA		0.103455
	2PCDPMDE		0.874348		2PCDPMDE		0.0735573			2PCDPMDE	0.473952							CHOLESTEROL-INT		0.870444
	2PG		0.836576		2PG		0.0242027			2PG	0.430389							CISACONITATE		0.101462
	2-PHOSPHO-L-LACTATE		0.851286		2-PHOSPHO-L-LACTATE		0.00303721			2-PHOSPHO-L-LACTATE	0.427162							CIS-DELTA-2-19,31-ENOYL-C50-ACYL-ACP		0.0994685
	3DDAH7P		0.822435		3DDAH7P		0.044609			3DDAH7P	0.433522							CIS-DELTA-2-19,37-ENOYL-C56-ACYL-ACP		0.0994685
	3MBECOA		0.882889		3MBECOA		0.0599848			3MBECOA	0.471437							CIS-DELTA-2-3,15-ENOYL-C34-ACYL-ACP		0.0994685
	3MBUTCOA		0.882889		3MBUTCOA		0.103455			3MBUTCOA	0.493172							CIS-DELTA-2-3,21-ENOYL-C40-ACYL-ACP		0.0994685
	3PG		0.937743		3PG		0.133922			3PG	0.535832							CIS-DELTA-37-ENOYL-METHY-HYDROXY-C56-ACYL-ACP		0.0994685
	3PSER		0.861441		3PSER		0.00313212			3PSER	0.432286							DC		0.0994685
	3PSME		0.835817		3PSME		0.047836			3PSME	0.441826							DU		0.0994685
	4HPP		0.924931		4HPP		0.127942			4HPP	0.526437							ELECTROPHILE-X		0.103455
	4PPNCYS		0.217424		4PPNCYS		0.0994685			4PPNCYS	0.158446							GLUC		0.0994685
	4PPNTE		0.138844		4PPNTE		0.0994685			4PPNTE	0.119156							H2X		0.0994685
	4PPNTO		0.269052		4PPNTO		0.0813402			4PPNTO	0.175196							HYDROXYGLU		0.0959567
	5-AMINO-LEVULINATE		0.624656		5-AMINO-LEVULINATE		0.138288			5-AMINO-LEVULINATE	0.381472							MBT-HOLO		0.0407175
	7-8-DIAMINONONANOATE		0.890861		7-8-DIAMINONONANOATE		0.131739			7-8-DIAMINONONANOATE	0.5113							MYCOTHIOL-S-CONJUGATE		0.0994685
	8-AMINO7-OXONONANOATE		0.890671		8-AMINO7-OXONONANOATE		0.177297			8-AMINO7-OXONONANOATE	0.533984							N-ACETYL-S-CONJUGATE		0.0994685
	9-HEXADECENOATE		0.999241		9-HEXADECENOATE		0.0407175			9-HEXADECENOATE	0.519979							OCTANOYL-ACP		0.0994685
	9-HEXADECENOYL-ACP		0.12774		9-HEXADECENOYL-ACP		0.0994685			9-HEXADECENOYL-ACP	0.113604							TAGbio		0.0316059
	9-HEXADECENOYL-COA		0.165037		9-HEXADECENOYL-COA		0.0994685			9-HEXADECENOYL-COA	0.132253							TAGcat		0.0316059
	9-OCTADECENOATE		0.915536		9-OCTADECENOATE		0.0892179			9-OCTADECENOATE	0.502377							TRANS-DELTA-2-ENOYL-C22-ACYL-ACP		0.0994685
	9-OCTADECENOYL-ACP		0.165037		9-OCTADECENOYL-ACP		0.0994685			9-OCTADECENOYL-ACP	0.132253							TRANS-DELTA-2-HYDROXY-DODECANOYL-COA		0.0994685
	9-OCTADECENOYL-COA		0.138844		9-OCTADECENOYL-COA		0.0994685			9-OCTADECENOYL-COA	0.119156							URI		0.0994685
	A160GL3P		0.915631		A160GL3P		0.116078			A160GL3P	0.515854
	A6RP		0.588877		A6RP		0.279803			A6RP	0.43434
	A6RP5P		0.626174		A6RP5P		0.180334			A6RP5P	0.403254
	A6RP5P2		0.456012		A6RP5P2		0.43432			A6RP5P2	0.445166
	AACCOA		0.166271		AACCOA		0.0136674			AACCOA	0.0899693
	ABUT		0.932998		ABUT		0.00455581			ABUT	0.468777
	AC		0.901965		AC		0.067388			AC	0.484676
	AC1PIM1		0.89646		AC1PIM1		0.0990888			AC1PIM1	0.497774
	AC1PIM2		0.887634		AC1PIM2		0.102506			AC1PIM2	0.49507
	AC1PIM3		0.887634		AC1PIM3		0.102506			AC1PIM3	0.49507
	AC2PIM1		0.878903		AC2PIM1		0.102221			AC2PIM1	0.490562
	AC2PIM2		0.849578		AC2PIM2		0.105543			AC2PIM2	0.47756
	AC2PIM3		0.849578		AC2PIM3		0.105543			AC2PIM3	0.47756
	AC3PIM1		0.878903		AC3PIM1		0.102221			AC3PIM1	0.490562
	AC3PIM2		0.849578		AC3PIM2		0.105543			AC3PIM2	0.47756
	AC3PIM3		0.849578		AC3PIM3		0.105543			AC3PIM3	0.47756
	AC3PIM4		0.818734		AC3PIM4		0.104784			AC3PIM4	0.461759
	AC3PIM5		0.818734		AC3PIM5		0.104784			AC3PIM5	0.461759
	AC4PIM1		0.846446		AC4PIM1		0.107251			AC4PIM1	0.476849
	AC4PIM2		0.817595		AC4PIM2		0.106492			AC4PIM2	0.462044
	AC4PIM3		0.817595		AC4PIM3		0.106492			AC4PIM3	0.462044
	AC4PIM5		0.707981		AC4PIM5		0.107346			AC4PIM5	0.407664
	AC4PIM6		0.707981		AC4PIM6		0.107346			AC4PIM6	0.407664
	AC4PIM7		0.707981		AC4PIM7		0.107346			AC4PIM7	0.407664
	ACACP		0.138844		ACACP		0.00246773			ACACP	0.0706559
	ACAL		0.940875		ACAL		0.0763098			ACAL	0.508592
	ACCOA		0.130587		ACCOA		0.0571374			ACCOA	0.0938624
	ACETYLP		0.888773		ACETYLP		0.103455			ACETYLP	0.496114
	ACLAC		0.990699		ACLAC		0.0405277			ACLAC	0.515614
	ACP		0.12774		ACP		0.0407175			ACP	0.0842289
	ACRCOA		0.226345		ACRCOA		0.0994685			ACRCOA	0.162907
	ACTAC		0.931195		ACTAC		0.0299924			ACTAC	0.480594
	ACYL-MAS		0.130587		ACYL-MAS		0.0994685			ACYL-MAS	0.115028
	AD		0.777736		AD		0.100133			AD	0.438934
	ADLIPO		0.12774		ADLIPO		0.0994685			ADLIPO	0.113604
	ADN		0.892664		ADN		0.0922551			ADN	0.49246
	ADP		0.593433		ADP		0.162585			ADP	0.378009
	AGL3P		0.919806		AGL3P		0.0287585			AGL3P	0.474282
	AHMMP		0.859732		AHMMP		0.104594			AHMMP	0.482163
	AICAR		0.900826		AICAR		0.0966211			AICAR	0.498723
	AIR		0.859732		AIR		0.104594			AIR	0.482163
	AKG		0.82234		AKG		0.170938			AKG	0.496639
	ALA		0.889342		ALA		0.0155657			ALA	0.452454
	ALAALA		0.393091		ALAALA		0.332384			ALAALA	0.362738
	AMINOACETONE		0.930815		AMINOACETONE		0.0899772			AMINOACETONE	0.510396
	AMP		0.604726		AMP		0.0968109			AMP	0.350769
	AMPMP		0.859732		AMPMP		0.104594			AMPMP	0.482163
	AN		0.932049		AN		0.0707099			AN	0.501379
	ARABINOGALACTANDPP		0.899687		ARABINOGALACTANDPP		0.107916			ARABINOGALACTANDPP	0.503801
	ARAFDPP		0.870646		ARAFDPP		0.0709947			ARAFDPP	0.47082
	ARG		0.848154		ARG		0.175399			ARG	0.511776
	ARGSUCC		0.880232		ARGSUCC		0.0992787			ARGSUCC	0.489755
	ASER		0.872829		ASER		0.115509			ASER	0.494169
	ASN		0.920091		ASN		0.0983295			ASN	0.50921
	ASP		1.00047		ASP		0.0139522			ASP	0.507213
	ASP4P		0.905381		ASP4P		0.0756454			ASP4P	0.490513
	ASPSA		0.92123		ASPSA		0.0720387			ASPSA	0.496634
	ASUC		0.925975		ASUC		0.0939636			ASUC	0.509969
	ATP		0.593433		ATP		0.162585			ATP	0.378009
	bALA		0.990889		bALA		0.00237282			bALA	0.496631
	bDG1P		0.856506		bDG1P		0.0655847			bDG1P	0.461045
	bDG6P		0.854133		bDG6P		0.0335991			bDG6P	0.443866
	bDGLC		0.813419		bDGLC		0.111522			bDGLC	0.462471
	BETA-KETO-C22-ACYL-ACP		0.12774		BETA-KETO-C22-ACYL-ACP		0.0994685			BETA-KETO-C22-ACYL-ACP	0.113604
	BIOMASS		0.176521		BIOMASS		0.0994685			BIOMASS	0.137995
	BIOTIN		0.0558983		BIOTIN		0.759586			BIOTIN	0.407742
	BIOTIN-BCCP		0.909082		BIOTIN-BCCP		0.105258			BIOTIN-BCCP	0.50717
	BIOTIN-CO2		0.912973		BIOTIN-CO2		0.0995634			BIOTIN-CO2	0.506268
	BUTANOYL-COA		0.12774		BUTANOYL-COA		0.0994685			BUTANOYL-COA	0.113604
	C78-3-OXY-MYCOLATE-ENZ		0.236405		C78-3-OXY-MYCOLATE-ENZ		0.00246773			C78-3-OXY-MYCOLATE-ENZ	0.119436
	C78MYCOLATE-ENZ		0.236405		C78MYCOLATE-ENZ		0.00246773			C78MYCOLATE-ENZ	0.119436
	C78MYCOLATE-PP		0.181456		C78MYCOLATE-PP		0.00246773			C78MYCOLATE-PP	0.0919618
	CAASP		0.920566		CAASP		0.0987092			CAASP	0.509637
	CADA		0.912499		CADA		0.0827639			CADA	0.497631
	CAIR		0.860871		CAIR		0.100418			CAIR	0.480644
	cAMP		0.603872		cAMP		0.162301			cAMP	0.383086
	CAP		0.818924		CAP		0.117407			CAP	0.468165
	CBHCAP		0.964886		CBHCAP		0.0212604			CBHCAP	0.493073
	CDP		0.79757		CDP		0.0746963			CDP	0.436133
	CDPDAG-TBA		0.940875		CDPDAG-TBA		0.0332194			CDPDAG-TBA	0.487047
	CDPDG		0.944671		CDPDG		0.04347			CDPDG	0.494071
	CDPMDE		0.89627		CDPMDE		0.0733675			CDPMDE	0.484819
	CELB		0.882889		CELB		0.0994685			CELB	0.491179
	cGMP		0.882889		cGMP		0.179005			cGMP	0.530947
	CHOLESTEROL		0		CHOLESTEROL		0.00246773			CHOLESTEROL	0.00123386
	CHOR		0.919996		CHOR		0.0989939			CHOR	0.509495
	CIS-DELTA-13-ENOYL-C32-ACYL-ACP		0.166841		CIS-DELTA-13-ENOYL-C32-ACYL-ACP		0.0994685			CIS-DELTA-13-ENOYL-C32-ACYL-ACP	0.133155
	CIS-DELTA-19-ENOYL-C38-ACYL-ACP		0.166841		CIS-DELTA-19-ENOYL-C38-ACYL-ACP		0.0994685			CIS-DELTA-19-ENOYL-C38-ACYL-ACP	0.133155
	CIS-DELTA-37-ENOYL-DIMETHY-HYDROXY-C56-ACYL-ACP		0.236405		CIS-DELTA-37-ENOYL-DIMETHY-HYDROXY-C56-ACYL-ACP		0.0994685			CIS-DELTA-37-ENOYL-DIMETHY-HYDROXY-C56-ACYL-ACP	0.167937
	CIS-DELTA-3-DODECANOYL-COA		0.130587		CIS-DELTA-3-DODECANOYL-COA		0.0994685			CIS-DELTA-3-DODECANOYL-COA	0.115028
	CIS-DELTA-3-ENOYL-C22-ACYL-ACP		0.12774		CIS-DELTA-3-ENOYL-C22-ACYL-ACP		0.0994685			CIS-DELTA-3-ENOYL-C22-ACYL-ACP	0.113604
	CIS-DELTA-5-TETRADECANOYL-COA		0.166841		CIS-DELTA-5-TETRADECANOYL-COA		0.0994685			CIS-DELTA-5-TETRADECANOYL-COA	0.133155
	CIS-KETO-MEROACYL-ACP		0.236405		CIS-KETO-MEROACYL-ACP		0.0994685			CIS-KETO-MEROACYL-ACP	0.167937
	CIT		0.931859		CIT		0.0722285			CIT	0.502044
	CITR		0.8771		CITR		0.100513			CITR	0.488806
	CL		0.913638		CL		0.0671982			CL	0.490418
	CMP		0.272279		CMP		0.0746963			CMP	0.173487
	CO2		0.902154		CO2		0.085896			CO2	0.494025
	COA		0.130587		COA		0.0323652			COA	0.0814763
	COB-I		0.880042		COB-I		0.0990888			COB-I	0.489565
	COB-II		0.999241		COB-II		0.00246773			COB-II	0.500854
	COB-III		0.998102		COB-III		0.0994685			COB-III	0.548785
	CO-II		0.388725		CO-II		0.14161			CO-II	0.265168
	CPAD5P		0.934896		CPAD5P		0.0820995			CPAD5P	0.508498
	CTP		0.545032		CTP		0.0746963			CTP	0.309864
	CYCLOPROPYL-MEROACYL-ACP		0.151276		CYCLOPROPYL-MEROACYL-ACP		0.0994685			CYCLOPROPYL-MEROACYL-ACP	0.125372
	CYS		0.130587		CYS		0.00246773			CYS	0.0665276
	CYS-NG-INS		0.216475		CYS-NG-INS		0.0994685			CYS-NG-INS	0.157972
	D-3-HYDROXY-C22-ACYL-ACP		0.12774		D-3-HYDROXY-C22-ACYL-ACP		0.0994685			D-3-HYDROXY-C22-ACYL-ACP	0.113604
	D6PGC		0.882889		D6PGC		0.00246773			D6PGC	0.442678
	D6PGL		0.851571		D6PGL		0.0994685			D6PGL	0.47552
	D6RP5P		0.380564		D6RP5P		0.175304			D6RP5P	0.277934
	D8RL		0.580905		D8RL		0.431853			D8RL	0.506379
	DA		0.63092		DA		0.159643			DA	0.395281
	DADP		0.586695		DADP		0.161352			DADP	0.374023
	DAG		0.914587		DAG		0.0508732			DAG	0.48273
	DALA		0.885167		DALA		0.0468869			DALA	0.466027
	DAPIM		0.342223		DAPIM		0.080486			DAPIM	0.211354
	DATP		0.586695		DATP		0.161352			DATP	0.374023
	DB4P		0.207839		DB4P		0.0969058			DB4P	0.152372
	DCDP		0.906994		DCDP		0.0710896			DCDP	0.489042
	DCMP		0.530512		DCMP		0.0656796			DCMP	0.298096
	DCTP		0.89608		DCTP		0.0656796			DCTP	0.48088
	DECANOATE		0.999241		DECANOATE		0.0994685			DECANOATE	0.549355
	DECANOYL-COA		0.12774		DECANOYL-COA		0.0994685			DECANOYL-COA	0.113604
	DETHIOBIOTIN		0.902344		DETHIOBIOTIN		0.173405			DETHIOBIOTIN	0.537875
	DGDP		0.549967		DGDP		0.177107			DGDP	0.363537
	DGLU		0.922464		DGLU		0.096716			DGLU	0.50959
	DGMP		0.541046		DGMP		0.177107			DGMP	0.359076
	DGTP		0.541046		DGTP		0.177107			DGTP	0.359076
	DHAP		0.859732		DHAP		0.00246773			DHAP	0.4311
	DHF		0.283477		DHF		0.000759301			DHF	0.142118
	DHLIPOYLPROTEIN		0.882889		DHLIPOYLPROTEIN		0.0407175			DHLIPOYLPROTEIN	0.461803
	DHMVA		0.902914		DHMVA		0.0394837			DHMVA	0.471199
	DHN		0.895891		DHN		0.0636864			DHN	0.479789
	DHSK		0.919901		DHSK		0.0432802			DHSK	0.481591
	DIACYLTREHALOSE		0.922559		DIACYLTREHALOSE		0.0289484			DIACYLTREHALOSE	0.475753
	DIHYDROXYMETHYLPENTANOATE		0.939926		DIHYDROXYMETHYLPENTANOATE		0.00341686			DIHYDROXYMETHYLPENTANOATE	0.471671
	DIM		0.24134		DIM		0.0994685			DIM	0.170404
	DIM-CYTO		0.24134		DIM-CYTO		0.0994685			DIM-CYTO	0.170404
	DIMGP		0.607478		DIMGP		0.243926			DIMGP	0.425702
	DIN		0.684445		DIN		0.211086			DIN	0.447766
	DLIPO		0.138844		DLIPO		0.0994685			DLIPO	0.119156
	DMK		0.904052		DMK		0.311883			DMK	0.607968
	DMPP		0.786562		DMPP		0.0746963			DMPP	0.430629
	DNA		0.553858		DNA		0.259681			DNA	0.406769
	DOCOSANOATE		0.923033		DOCOSANOATE		0.0994685			DOCOSANOATE	0.511251
	DOCOSANOYL-ACP		0.12774		DOCOSANOYL-ACP		0.0994685			DOCOSANOYL-ACP	0.113604
	DOCOSANOYL-COA		0.166841		DOCOSANOYL-COA		0.0994685			DOCOSANOYL-COA	0.133155
	DODECANOATE		0.999241		DODECANOATE		0.0994685			DODECANOATE	0.549355
	DODECANOYL-COA		0.138844		DODECANOYL-COA		0.0994685			DODECANOYL-COA	0.119156
	DOROA		0.923697		DOROA		0.0852316			DOROA	0.504465
	DPCOA		0.166841		DPCOA		0.0407175			DPCOA	0.103779
	DPP		0.868179		DPP		0.114085			DPP	0.491132
	DPPPR		0.794249		DPPPR		0.111048			DPPPR	0.452648
	DPPR		0.794249		DPPR		0.0935839			DPPR	0.443916
	DQT		0.912973		DQT		0.0429005			DQT	0.477937
	DR1P		0.859732		DR1P		0.0822893			DR1P	0.471011
	DR5P		0.888583		DR5P		0.0752658			DR5P	0.481924
	DT		0.882889		DT		0.0994685			DT	0.491179
	DTDP		0.584227		DTDP		0.127563			DTDP	0.355895
	DTDP4DH6DGLC		0.734934		DTDP4DH6DGLC		0.138478			DTDP4DH6DGLC	0.436706
	DTDP4DH6DMAN		0.574547		DTDP4DH6DMAN		0.148064			DTDP4DH6DMAN	0.361305
	DTDPGLC		0.586884		DTDPGLC		0.127183			DTDPGLC	0.357034
	DTDPRHAM		0.745563		DTDPRHAM		0.131454			DTDPRHAM	0.438509
	DTMP		0.743286		DTMP		0.0914958			DTMP	0.417391
	DTTP		0.584227		DTTP		0.127563			DTTP	0.355895
	DUDP		0.553099		DUDP		0.0930144			DUDP	0.323057
	DUMP		0.402297		DUMP		0.0951974			DUMP	0.248747
	DUTP		0.779159		DUTP		0.0930144			DUTP	0.436087
	DX5P		0.0229667		DX5P		0.0177487			DX5P	0.0203577
	E4P		0.859732		E4P		0.0822893			E4P	0.471011
	EICOSANOATE		0.915536		EICOSANOATE		0.157935			EICOSANOATE	0.536735
	EICOSANOYL-ACP		0.166841		EICOSANOYL-ACP		0.0994685			EICOSANOYL-ACP	0.133155
	EICOSANOYL-COA		0.166841		EICOSANOYL-COA		0.0994685			EICOSANOYL-COA	0.133155
	ETH		0.938123		ETH		0.0763098			ETH	0.507216
	F1P		0.888773		F1P		0.0994685			F1P	0.494121
	F420		0.391193		F420		0.43489			F420	0.413041
	F420-0		0.601405		F420-0		0.242312			F420-0	0.421858
	F6P		0.859732		F6P		0.0335991			F6P	0.446666
	FAD		0.603682		FAD		0.171602			FAD	0.387642
	FADH2		0.651798		FADH2		0.132783			FADH2	0.392291
	FDP		0.859732		FDP		0.00237282			FDP	0.431053
	FE2		0.0685205		FE2		0.0759301			FE2	0.0722253
	FE3		0.069944		FE3		0.0757403			FE3	0.0728422
	FERI		0.12812		FERI		0.123102			FERI	0.125611
	FERO		0.137231		FERO		0.123102			FERO	0.130166
	FGAM		0.856506		FGAM		0.104594			FGAM	0.48055
	FGAR		0.856506		FGAR		0.101272			FGAR	0.478889
	FMN		0.637373		FMN		0.430809			FMN	0.534091
	FO		0.603208		FO		0.387244			FO	0.495226
	FOR		0.131252		FOR		0.103455			FOR	0.117353
	FPP		0.796147		FPP		0.0969058			FPP	0.446526
	FRU		0.559267		FRU		0.0407175			FRU	0.299992
	FTHF		0.953118		FTHF		0.0789674			FTHF	0.516042
	FUACAC		0.929202		FUACAC		0.0775437			FUACAC	0.503373
	FUM		0.978267		FUM		0.0664389			FUM	0.522353
	G1P		0.774888		G1P		0.0335991			G1P	0.404244
	G3P		0.859732		G3P		0.00284738			G3P	0.43129
	G6P		0.854133		G6P		0.0335991			G6P	0.443866
	GA1P		0.856506		GA1P		0.101272			GA1P	0.478889
	GA6P		0.859732		GA6P		0.089123			GA6P	0.474428
	GABA		0.921989		GABA		0.0729879			GABA	0.497489
	GALACTANDPP		0.904147		GALACTANDPP		0.100607			GALACTANDPP	0.502377
	GAR		0.811237		GAR		0.0994685			GAR	0.455353
	GDP		0.547594		GDP		0.171128			GDP	0.359361
	GDPMAN		0.325615		GDPMAN		0.432707			GDPMAN	0.379161
	GGPP		0.904242		GGPP		0.0969058			GGPP	0.500574
	GL		0.911834		GL		0.0193622			GL	0.465598
	GL3P		0.859732		GL3P		0.089123			GL3P	0.474428
	GLAC		0.882889		GLAC		0.0994685			GLAC	0.491179
	GLAL		0.882889		GLAL		0.0994685			GLAL	0.491179
	GLC		0.328462		GLC		0.0407175			GLC	0.18459
	GLCP		0.14302		GLCP		0.0994685			GLCP	0.121244
	GLN		0.91639		GLN		0.0654897			GLN	0.49094
	GLU		0.678182		GLU		0.0593204			GLU	0.368751
	GLU1SEMIALD		0.521401		GLU1SEMIALD		0.144552			GLU1SEMIALD	0.332976
	GLUGSAL		0.629781		GLUGSAL		0.0752658			GLUGSAL	0.352523
	GLUP		0.873588		GLUP		0.14104			GLUP	0.507314
	GLX		0.861536		GLX		0.317198			GLX	0.589367
	GLY		0.10392		GLY		0.0994685			GLY	0.101694
	GLYCOLATE		0.898453		GLYCOLATE		0.0530562			GLYCOLATE	0.475755
	GMP		0.547594		GMP		0.273349			GMP	0.410471
	GN		0.882889		GN		0.0994685			GN	0.491179
	GPP		0.871216		GPP		0.0734624			GPP	0.472339
	GSN		0.888773		GSN		0.0994685			GSN	0.494121
	GTP		0.557464		GTP		0.179765			GTP	0.368614
	H		0.917054		H		0.102885			H	0.50997
	H2O2		0.898168		H2O2		0.106682			H2O2	0.502425
	H2S		0.166841		H2S		0.0994685			H2S	0.133155
	HBA		0.93594		HBA		0.0973804			HBA	0.51666
	HCO3		0.346968		HCO3		0.80391			HCO3	0.575439
	HCYS		0.166841		HCYS		0.0994685			HCYS	0.133155
	HEME-FE2		0.911645		HEME-FE2		0.110858			HEME-FE2	0.511251
	HEME-FE3		0.911645		HEME-FE3		0.123956			HEME-FE3	0.5178
	HEMT		0.0321723		HEMT		0.125285			HEMT	0.0787285
	HEPPP		0.904527		HEPPP		0.0701405			HEPPP	0.487334
	HEPTADECANOATE		0.610041		HEPTADECANOATE		0.0994685			HEPTADECANOATE	0.354755
	HEPTADECANOYL-ACP		0.22663		HEPTADECANOYL-ACP		0.0994685			HEPTADECANOYL-ACP	0.163049
	HEPTADECANOYL-COA		0.24134		HEPTADECANOYL-COA		0.0994685			HEPTADECANOYL-COA	0.170404
	HEPTANOYL-COA		0.24134		HEPTANOYL-COA		0.0994685			HEPTANOYL-COA	0.170404
	HEXACOSANOATE		0.916485		HEXACOSANOATE		0.16287			HEXACOSANOATE	0.539677
	HEXACOSANOYL-ACP		0.166841		HEXACOSANOYL-ACP		0.0994685			HEXACOSANOYL-ACP	0.133155
	HEXACOSANOYL-COA		0.217424		HEXACOSANOYL-COA		0.0994685			HEXACOSANOYL-COA	0.158446
	HEXACOSANOYL-COA-CO2		0.166841		HEXACOSANOYL-COA-CO2		0.0994685			HEXACOSANOYL-COA-CO2	0.133155
	HEXADECANOATE		0.916485		HEXADECANOATE		0.0743166			HEXADECANOATE	0.495401
	HEXADECANOYL-ACP		0.12774		HEXADECANOYL-ACP		0.0994685			HEXADECANOYL-ACP	0.113604
	HEXADECANOYL-COA		0.130587		HEXADECANOYL-COA		0.0994685			HEXADECANOYL-COA	0.115028
	HEXANOATE		0.923033		HEXANOATE		0.0994685			HEXANOATE	0.511251
	HEXANOYL-ACP		0.165037		HEXANOYL-ACP		0.0994685			HEXANOYL-ACP	0.132253
	HEXANOYL-COA		0.138844		HEXANOYL-COA		0.0994685			HEXANOYL-COA	0.119156
	HIS		0.645725		HIS		0.357346			HIS	0.501535
	HISOL		0.627978		HISOL		0.357631			HISOL	0.492804
	HISOLP		0.602923		HISOLP		0.360573			HISOLP	0.481748
	HMB4PP		0.588687		HMB4PP		0.0990888			HMB4PP	0.343888
	HMBUTCOA		0.882889		HMBUTCOA		0.0678626			HMBUTCOA	0.475376
	HMGLUTCOA		0.882889		HMGLUTCOA		0.0844723			HMGLUTCOA	0.483681
	HOMOGEN		0.932144		HOMOGEN		0.0281891			HOMOGEN	0.480166
	HPPP		0.898453		HPPP		0.115793			HPPP	0.507123
	HSER		0.927399		HSER		0.0933941			HSER	0.510396
	HYDROXYAKG		0.618203		HYDROXYAKG		0.0950076			HYDROXYAKG	0.356605
	HYDROXYMETHYLBILANE		0.912878		HYDROXYMETHYLBILANE		0.868831			HYDROXYMETHYLBILANE	0.890855
	HYXN		0.684445		HYXN		0.346621			HYXN	0.515533
	ICHOR		0.923887		ICHOR		0.0817198			ICHOR	0.502804
	ICIT		0.923508		ICIT		0.113516			ICIT	0.518512
	IGP		0.936035		IGP		0.0525816			IGP	0.494308
	ILE		0.983771		ILE		0.0526765			ILE	0.518224
	IMACP		0.584132		IMACP		0.359624			IMACP	0.471878
	IMP		0.603303		IMP		0.168185			IMP	0.385744
	INS		0.884407		INS		0.0714692			INS	0.477938
	IP		0.841036		IP		0.0410023			IP	0.441019
	IPP		0.74433		IPP		0.093489			IPP	0.418909
	IPPMAL		0.98007		IPPMAL		0.0208808			IPPMAL	0.500476
	ISUCC		0.991079		ISUCC		0.000379651			ISUCC	0.495729
	LAC		0.882889		LAC		0.0994685			LAC	0.491179
	LAM		0.883079		LAM		0.0806758			LAM	0.481877
	LEU		0.962228		LEU		0.0499241			LEU	0.506076
	LIPID1		0.260131		LIPID1		0.123102			LIPID1	0.191616
	LIPID2		0.267059		LIPID2		0.123102			LIPID2	0.19508
	LIPID2-AMIDATED		0.267059		LIPID2-AMIDATED		0.123102			LIPID2-AMIDATED	0.19508
	LIPO		0.130587		LIPO		0.0994685			LIPO	0.115028
	LIPOYLPROTEIN		0.882889		LIPOYLPROTEIN		0.0994685			LIPOYLPROTEIN	0.491179
	LLAC		0.888488		LLAC		0.830866			LLAC	0.859677
	LLCT		0.130587		LLCT		0.00246773			LLCT	0.0665276
	LM		0.853184		LM		0.104784			LM	0.478984
	LPPG		0.577489		LPPG		0.171697			LPPG	0.374593
	LYS		0.803265		LYS		0.0818147			LYS	0.44254
	MAACCOA		0.882889		MAACCOA		0.0410972			MAACCOA	0.461993
	MACAC		0.929202		MACAC		0.0281891			MACAC	0.478695
	MAG		0.914587		MAG		0.0316059			MAG	0.473096
	MAHMPPP		0.859732		MAHMPPP		0.104594			MAHMPPP	0.482163
	MAL		0.983392		MAL		0.0338838			MAL	0.508638
	MALACP		0.12774		MALACP		0.00246773			MALACP	0.065104
	MALCOA		0.166841		MALCOA		0.0708049			MALCOA	0.118823
	MAN		0.559267		MAN		0.0407175			MAN	0.299992
	MAN1P		0.712442		MAN1P		0.148823			MAN1P	0.430632
	MAN6P		0.822625		MAN6P		0.0675778			MAN6P	0.445101
	MAPC		0.269147		MAPC		0.0994685			MAPC	0.184308
	MAS		0.12774		MAS		0.0407175			MAS	0.0842289
	MBT		0.919996		MBT		0.160023			MBT	0.540009
	MBTA-SAL		0.12774		MBTA-SAL		0.0994685			MBTA-SAL	0.113604
	MBTB-SER		0.166841		MBTB-SER		0.0994685			MBTB-SER	0.133155
	MBTCD-HBA		0.12774		MBTCD-HBA		0.00246773			MBTCD-HBA	0.065104
	MBTE-LYS		0.138844		MBTE-LYS		0.0407175			MBTE-LYS	0.0897808
	MBTF-LYS		0.138844		MBTF-LYS		0.0407175			MBTF-LYS	0.0897808
	MBTSEC		0.919996		MBTSEC		0.0690964			MBTSEC	0.494546
	MBTWALL		0.919996		MBTWALL		0.0766894			MBTWALL	0.498343
	MDAPIM		0.311189		MDAPIM		0.0833333			MDAPIM	0.197261
	MDE4P		0.784569		MDE4P		0.113326			MDE4P	0.448947
	MDECPP		0.60055		MDECPP		0.106207			MDECPP	0.353379
	MEROACYL-AMP		0.151276		MEROACYL-AMP		0.00246773			MEROACYL-AMP	0.0768721
	MET		0.353706		MET		0.080486			MET	0.217096
	METHF		0.97988		METHF		0.0789674			METHF	0.529424
	METTHF		0.33985		METTHF		0.146545			METTHF	0.243198
	MGLUTCOA		0.882889		MGLUTCOA		0.0844723			MGLUTCOA	0.483681
	MI		0.903957		MI		0.00161352			MI	0.452785
	MK		0.139224		MK		0.0994685			MK	0.119346
	MKH2		0.139224		MKH2		0.0280942			MKH2	0.0836589
	MLT		0.912594		MLT		0.000189825			MLT	0.456392
	MO2		0.388725		MO2		0.14161			MO2	0.265168
	MOLYBDENUM		0.882889		MOLYBDENUM		0.131929			MOLYBDENUM	0.507409
	MOLYBDOPTERIN		0.882889		MOLYBDOPTERIN		0.103455			MOLYBDOPTERIN	0.493172
	MOP		0.935371		MOP		0.0335991			MOP	0.484485
	MPET		0.859732		MPET		0.0125285			MPET	0.43613
	MTHF		0.30578		MTHF		0.143508			MTHF	0.224644
	MYCOCEROSOYL-MAS		0.24134		MYCOCEROSOYL-MAS		0.0994685			MYCOCEROSOYL-MAS	0.170404
	MYCOLIPANOIC-ACP		0.260131		MYCOLIPANOIC-ACP		0.0994685			MYCOLIPANOIC-ACP	0.1798
	MYCOLIPDIENOYL-ACP		0.260131		MYCOLIPDIENOYL-ACP		0.0994685			MYCOLIPDIENOYL-ACP	0.1798
	MYCOLIPENOYL-ACP		0.227389		MYCOLIPENOYL-ACP		0.0994685			MYCOLIPENOYL-ACP	0.163429
	MYCOSIDE-B		0.183544		MYCOSIDE-B		0			MYCOSIDE-B	0.0917719
	MYCOTHIOL		0.131347		MYCOTHIOL		0.0994685			MYCOTHIOL	0.115408
	NAAD		0.848059		NAAD		0.0829537			NAAD	0.465506
	NAC		0.882889		NAC		0.0994685			NAC	0.491179
	NACD		0.966594		NACD		0.0921602			NACD	0.529377
	NACN		0.909367		NACN		0.0153759			NACN	0.462371
	NAD		0.875391		NAD		0.0671033			NAD	0.471247
	NADH		0.875391		NADH		0.0660592			NADH	0.470725
	NADP		0.88194		NADP		0.0627373			NADP	0.472339
	NADPH		0.886875		NADPH		0.0625475			NADPH	0.474711
	NAGA1P		0.909652		NAGA1P		0.0437547			NAGA1P	0.476703
	NAGDPP		0.770903		NAGDPP		0.117217			NAGDPP	0.44406
	NAG-INS		0.901965		NAG-INS		0.0951974			NAG-INS	0.498581
	NAGLU		0.880991		NAGLU		0.066344			NAGLU	0.473667
	NAGLUP		0.882319		NAGLUP		0.0744115			NAGLUP	0.478365
	NAGLUS		0.806491		NAGLUS		0.122817			NAGLUS	0.464654
	NAM		0.851571		NAM		0.0994685			NAM	0.47552
	NAMD		0.901965		NAMD		0.0994685			NAMD	0.500716
	NAMN		0.655784		NAMN		0.0994685			NAMN	0.377626
	NAORN		0.467021		NAORN		0.0907365			NAORN	0.278879
	NG-INS		0.862864		NG-INS		0.0994685			NG-INS	0.481166
	NH3		0.762646		NH3		0.0719438			NH3	0.417295
	NO2		0.882889		NO2		0.082574			NO2	0.482731
	NO3		0.342223		NO3		0.082574			NO3	0.212398
	NONADECANOATE		0.971909		NONADECANOATE		0.0117692			NONADECANOATE	0.491839
	NONADECANOYL-ACP		0.22663		NONADECANOYL-ACP		0.0994685			NONADECANOYL-ACP	0.163049
	NONADECANOYL-COA		0.24134		NONADECANOYL-COA		0.0994685			NONADECANOYL-COA	0.170404
	NONANOYL-COA		0.174148		NONANOYL-COA		0.0994685			NONANOYL-COA	0.136808
	NPP		0.904527		NPP		0.115129			NPP	0.509828
	NPRAN		0.935845		NPRAN		0.069571			NPRAN	0.502708
	O2		0.241245		O2		0.805619			O2	0.523432
	OA		0.895891		OA		0.896071			OA	0.895981
	OAHSER		0.933378		OAHSER		0.0774487			OAHSER	0.505413
	OBUT		0.940021		OBUT		0.0731777			OBUT	0.506599
	OCTACOSANOYL-ACP		0.130587		OCTACOSANOYL-ACP		0.0994685			OCTACOSANOYL-ACP	0.115028
	OCTACOSANOYL-COA		0.131631		OCTACOSANOYL-COA		0.0994685			OCTACOSANOYL-COA	0.11555
	OCTADECANOATE		0.915536		OCTADECANOATE		0.0561883			OCTADECANOATE	0.485862
	OCTADECANOYL-ACP		0.131631		OCTADECANOYL-ACP		0.0994685			OCTADECANOYL-ACP	0.11555
	OCTADECANOYL-COA		0.138844		OCTADECANOYL-COA		0.814636			OCTADECANOYL-COA	0.47674
	OCTANOYL-COA		0.138844		OCTANOYL-COA		0.0994685			OCTANOYL-COA	0.119156
	OICAP		0.94097		OICAP		0.0484055			OICAP	0.494688
	OMP		0.893518		OMP		0.095672			OMP	0.494595
	OMVAL		0.976749		OMVAL		0.00351177			OMVAL	0.49013
	OPP		0.900351		OPP		0.0701405			OPP	0.485246
	ORN		0.917054		ORN		0.239275			ORN	0.578165
	OROA		0.661004		OROA		0.0643508			OROA	0.362677
	OSB		0.553194		OSB		0.115224			OSB	0.334209
	OSBCOA		0.166841		OSBCOA		0.00208808			OSBCOA	0.0844644
	OSLHSER		0.927019		OSLHSER		0.0442293			OSLHSER	0.485624
	OTHIO		0.888773		OTHIO		0.0692863			OTHIO	0.47903
	OXOMETHYLPENTANOATE		0.976749		OXOMETHYLPENTANOATE		0.00332194			OXOMETHYLPENTANOATE	0.490035
	P5C		0.629781		P5C		0.0547646			P5C	0.342273
	PA		0.914587		PA		0.0508732			PA	0.48273
	PA-TBA		0.924457		PA-TBA		0.0335991			PA-TBA	0.479028
	PE		0.912594		PE		0.0636864			PE	0.48814
	PENTADECANOATE		0.908703		PENTADECANOATE		0.0331245			PENTADECANOATE	0.470914
	PENTADECANOYL-ACP		0.22663		PENTADECANOYL-ACP		0.0994685			PENTADECANOYL-ACP	0.163049
	PENTADECANOYL-COA		0.174148		PENTADECANOYL-COA		0.0994685			PENTADECANOYL-COA	0.136808
	PENTANOYL-COA		0.24134		PENTANOYL-COA		0.0994685			PENTANOYL-COA	0.170404
	PEP		0.865521		PEP		0.148064			PEP	0.506793
	PEPTIDOGLYCAN		0.318876		PEPTIDOGLYCAN		0.00303721			PEPTIDOGLYCAN	0.160957
	PG		0.913638		PG		0.0617882			PG	0.487713
	PGL-1		0		PGL-1		0.0994685			PGL-1	0.0497342
	PGP		0.913638		PGP		0.0642559			PGP	0.488947
	PHDIM		0.163899		PHDIM		0.0994685			PHDIM	0.131684
	PHDIM-CYTO		0.163899		PHDIM-CYTO		0.0994685			PHDIM-CYTO	0.131684
	PHDIMRHAM1		0.151371		PHDIMRHAM1		0.0994685			PHDIMRHAM1	0.12542
	PHDIMRHAM2		0.163899		PHDIMRHAM2		0.0994685			PHDIMRHAM2	0.131684
	PHE		0.888773		PHE		0.128797			PHE	0.508785
	PHEN		0.927399		PHEN		0.080391			PHEN	0.503895
	PHENOLPHTHIODIOLONE-A		0.174148		PHENOLPHTHIODIOLONE-A		0.0994685			PHENOLPHTHIODIOLONE-A	0.136808
	PHOSPHATIDYLCHOLINE		0.999241		PHOSPHATIDYLCHOLINE		0.0994685			PHOSPHATIDYLCHOLINE	0.549355
	PHP		0.991838		PHP		0.134207			PHP	0.563022
	PHPAA-COA		0.138844		PHPAA-COA		0.0994685			PHPAA-COA	0.119156
	PHPYR		0.892474		PHPYR		0.160497			PHPYR	0.526486
	PHSER		0.904242		PHSER		0.0787775			PHSER	0.49151
	PHTHIODIOLONE-A		0.24134		PHTHIODIOLONE-A		0.0994685			PHTHIODIOLONE-A	0.170404
	PI		0.859732		PI		0.102885			PI	0.481309
	PIMELOYL-COA		0.12793		PIMELOYL-COA		0.0407175			PIMELOYL-COA	0.0843238
	PIMS		0.41843		PIMS		0.127088			PIMS	0.272759
	PI-TBA		0.909557		PI-TBA		0.0718489			PI-TBA	0.490703
	P-L-GLX		0.8231		P-L-GLX		0.0786826			P-L-GLX	0.450891
	PNTO		0.313752		PNTO		0.103455			PNTO	0.208603
	POLYACYLTREHALOSE		0.916959		POLYACYLTREHALOSE		0.0269552			POLYACYLTREHALOSE	0.471957
	PORPHOBILILOGIN		0.528898		PORPHOBILILOGIN		0.140661			PORPHOBILILOGIN	0.334779
	ppGpp		0.588023		ppGpp		0.174639			ppGpp	0.381331
	PPI		0.853184		PPI		0.102885			PPI	0.478035
	PPM		0.296954		PPM		0.139142			PPM	0.218048
	PPPP		0.904242		PPPP		0.115793			PPPP	0.510018
	PPTC		0.139224		PPTC		0.0994685			PPTC	0.119346
	PPTT		0.260131		PPTT		0.0994685			PPTT	0.1798
	PRAM		0.859732		PRAM		0.104594			PRAM	0.482163
	PRBAMP		0.598368		PRBAMP		0.12519			PRBAMP	0.361779
	PRBATP		0.606245		PRBATP		0.159548			PRBATP	0.382896
	PRFICA		0.589921		PRFICA		0.0970957			PRFICA	0.343508
	PRFP		0.601215		PRFP		0.157175			PRFP	0.379195
	PRLP		0.575686		PRLP		0.247248			PRLP	0.411467
	PRO		0.775268		PRO		0.141515			PRO	0.458391
	PROPANOATE		0.882889		PROPANOATE		0.0994685			PROPANOATE	0.491179
	PROPIONYLACP		0.22663		PROPIONYLACP		0.0994685			PROPIONYLACP	0.163049
	PROPIONYLCOA		0.174148		PROPIONYLCOA		0.0994685			PROPIONYLCOA	0.136808
	PROPIONYLP		0.923128		PROPIONYLP		0.0636864			PROPIONYLP	0.493407
	PROTEIN		0.12774		PROTEIN		0.00246773			PROTEIN	0.065104
	PROTOHEME-FE2		0.360254		PROTOHEME-FE2		0.100797			PROTOHEME-FE2	0.230526
	PROTOPORPHYRIN-IX		0.337477		PROTOPORPHYRIN-IX		0.0551443			PROTOPORPHYRIN-IX	0.196311
	PROTOPORPHYRINOGEN		0.313752		PROTOPORPHYRINOGEN		0.103455			PROTOPORPHYRINOGEN	0.208603
	PRPP		0.856506		PRPP		0.104594			PRPP	0.48055
	PS		0.912594		PS		0.0636864			PS	0.48814
	PTC		0.24134		PTC		0.0994685			PTC	0.170404
	PTRSC		0.864572		PTRSC		0.375285			PTRSC	0.619929
	PTT		0.24134		PTT		0.0994685			PTT	0.170404
	PYR		0.991933		PYR		0.528474			PYR	0.760203
	QA		0.78324		QA		0.000284738			QA	0.391762
	R1P		0.901395		R1P		0.0753607			R1P	0.488378
	R5P		0.859732		R5P		0.0611238			R5P	0.460428
	RHAMNAGDPP		0.767581		RHAMNAGDPP		0.112282			RHAMNAGDPP	0.439931
	RIB		0.938882		RIB		0.0755505			RIB	0.507216
	RIBFLAV		0.634716		RIBFLAV		0.432043			RIBFLAV	0.533379
	RL5P		0.859732		RL5P		0.0969058			RL5P	0.478319
	RMMALONYLACP		0.174148		RMMALONYLACP		0.0994685			RMMALONYLACP	0.136808
	RMMALONYLCOA		0.174148		RMMALONYLCOA		0.0994685			RMMALONYLCOA	0.136808
	RNA		0.592579		RNA		0.165718			RNA	0.379148
	RTHIO		0.888773		RTHIO		0.0692863			RTHIO	0.47903
	S7P		0.894562		S7P		0.0969058			S7P	0.495734
	SAH		0.130587		SAH		0.0407175			SAH	0.0856525
	SAICAR		0.925596		SAICAR		0.0940585			SAICAR	0.509827
	SAL		0.937364		SAL		0.0801063			SAL	0.508735
	SAM		0.774699		SAM		0.128322			SAM	0.45151
	SAM-2-OXOBUTANOATE		0.146816		SAM-2-OXOBUTANOATE		0.0994685			SAM-2-OXOBUTANOATE	0.123142
	SAP		0.882889		SAP		0.0692863			SAP	0.476088
	SER		0.986144		SER		0.0116743			SER	0.498909
	SHCHC		0.553194		SHCHC		0.144552			SHCHC	0.348873
	SLF		0.907374		SLF		0.105638			SLF	0.506506
	SMALLMOLECULES		0.137231		SMALLMOLECULES		0.00246773			SMALLMOLECULES	0.0698492
	SME		0.914587		SME		0.117122			SME	0.515854
	SME3P		0.866091		SME3P		0.08153			SME3P	0.47381
	SMMALONYLCOA		0.174148		SMMALONYLCOA		0.0994685			SMMALONYLCOA	0.136808
	SUC		0.882889		SUC		0.0692863			SUC	0.476088
	SUCC		0.922654		SUCC		0.0120539			SUCC	0.467354
	SUCCOA		0.134953		SUCCOA		0.0407175			SUCCOA	0.0878353
	SUCCSAL		0.918288		SUCCSAL		0.08694			SUCCSAL	0.502614
	T3		0.916864		T3		0.789199			T3	0.853032
	TETRACOSANOATE		0.915536		TETRACOSANOATE		0.157935			TETRACOSANOATE	0.536735
	TETRACOSANOYL-ACP		0.12774		TETRACOSANOYL-ACP		0.0994685			TETRACOSANOYL-ACP	0.113604
	TETRACOSANOYL-COA		0.138844		TETRACOSANOYL-COA		0.0994685			TETRACOSANOYL-COA	0.119156
	TETRADECANOATE		0.920281		TETRADECANOATE		0.0994685			TETRADECANOATE	0.509875
	TETRADECANOYL-ACP		0.131631		TETRADECANOYL-ACP		0.0994685			TETRADECANOYL-ACP	0.11555
	TETRADECANOYL-COA		0.138844		TETRADECANOYL-COA		0.0994685			TETRADECANOYL-COA	0.119156
	THDP		0.823669		THDP		0.0995634			THDP	0.461616
	THF		0.313752		THF		0.0302771			THF	0.172014
	THFG		0.786941		THFG		0.164389			THFG	0.475665
	THI		0.859732		THI		0.0983295			THI	0.479031
	THIP		0.859732		THIP		0.101272			THIP	0.480502
	THR		0.927588		THR		0.0672931			THR	0.497441
	TRANS-DELTA-2-DODECANOYL-COA		0.130587		TRANS-DELTA-2-DODECANOYL-COA		0.0994685			TRANS-DELTA-2-DODECANOYL-COA	0.115028
	TRANS-KETO-MEROACYL-ACP		0.14302		TRANS-KETO-MEROACYL-ACP		0.0994685			TRANS-KETO-MEROACYL-ACP	0.121244
	TRE		0.912594		TRE		0.000189825			TRE	0.456392
	TRE6P		0.912594		TRE6P		0.000284738			TRE6P	0.456439
	TREHALOSEDIMYCOLATE		0.236405		TREHALOSEDIMYCOLATE		0.0994685			TREHALOSEDIMYCOLATE	0.167937
	TREHALOSEMONOMYCOLATE		0.181646		TREHALOSEMONOMYCOLATE		0.0994685			TREHALOSEMONOMYCOLATE	0.140557
	TREHALOSEMONOMYCOLATE-P		0.236405		TREHALOSEMONOMYCOLATE-P		0.00246773			TREHALOSEMONOMYCOLATE-P	0.119436
	TRIDECANOYL-COA		0.227389		TRIDECANOYL-COA		0.0994685			TRIDECANOYL-COA	0.163429
	TRNA-GLU		0.919332		TRNA-GLU		0.144552			TRNA-GLU	0.531942
	TRP		0.936415		TRP		0.0546697			TRP	0.495542
	TS-COSH-TYR		0.928443		TS-COSH-TYR		0.0614085			TS-COSH-TYR	0.494926
	TS-PROTEIN		0.927114		TS-PROTEIN		0.134112			TS-PROTEIN	0.530613
	TUBERCULOSTEROYL-ACP		0.24134		TUBERCULOSTEROYL-ACP		0.0994685			TUBERCULOSTEROYL-ACP	0.170404
	TYR		0.924931		TYR		0.0357821			TYR	0.480357
	UDP		0.536301		UDP		0.0949127			UDP	0.315607
	UDP[NAM]GGMDAPIM		0.329316		UDP[NAM]GGMDAPIM		0.0692863			UDP[NAM]GGMDAPIM	0.199301
	UDP[NAM]GGMDAPIMAA		0.304356		UDP[NAM]GGMDAPIMAA		0.00246773			UDP[NAM]GGMDAPIMAA	0.153412
	UDP[NAM]GLY		0.341369		UDP[NAM]GLY		0.0273349			UDP[NAM]GLY	0.184352
	UDP[NAM]GLYGLU		0.3296		UDP[NAM]GLYGLU		0.00246773			UDP[NAM]GLYGLU	0.166034
	UDPG		0.909082		UDPG		0.0877942			UDPG	0.498438
	UDPGAL		0.902059		UDPGAL		0.0971906			UDPGAL	0.499625
	UDPGALF		0.899877		UDPGALF		0.0917806			UDPGALF	0.495829
	UDPNAG		0.905571		UDPNAG		0.0974753			UDPNAG	0.501523
	UDPNAGPEE		0.866281		UDPNAGPEE		0.128037			UDPNAGPEE	0.497159
	UDPNAM		0.841606		UDPNAM		0.154613			UDPNAM	0.498109
	UMP		0.860112		UMP		0.0963364			UMP	0.478224
	UNDECANOYL-COA		0.174148		UNDECANOYL-COA		0.0994685			UNDECANOYL-COA	0.136808
	URA		0.882889		URA		0.0994685			URA	0.491179
	UREA		0.882889		UREA		0.0994685			UREA	0.491179
	UROPORPHYRINOGEN-III		0.877574		UROPORPHYRINOGEN-III		0.118546			UROPORPHYRINOGEN-III	0.49806
	UTP		0.301889		UTP		0.0949127			UTP	0.198401
	VAL		0.976749		VAL		0.0373956			VAL	0.507072
	X5P		0.859732		X5P		0.0822893			X5P	0.471011
	XAN		0.882889		XAN		0.0407175			XAN	0.461803
	XMP		0.570846		XMP		0.177392			XMP	0.374119
	XTSINE		0.888773		XTSINE		0.0407175			XTSINE	0.464745

## Sheet: UM Differences
		Glucose				Glycogen					Average E-value			Metabolites UM in Glucose, Not Glyco				Metabolites UM in Glyco, Not Glucose
		13PDG		0.62029		13PDG		0.458007			13PDG	0.539149		S7P		0.623707		4ANDROSTENEDIONE		0.304734
		1-AMINO-PROPAN-2-OL		0.6406		1-AMINO-PROPAN-2-OL		0.758923			1-AMINO-PROPAN-2-OL	0.699762		TAG		0.209547		APO-LIPO		0.628173
		2A3KB		0.6406		2A3KB		0.758923			2A3KB	0.699762						ARA[1]GALACTANDPP		0.571769
		2MBECOA		0.490842		2MBECOA		0.0198511			2MBECOA	0.255346						ARABINOGALACTAN_PEPTIDOGLYCAN		0
		2MBUTCOA		0.490842		2MBUTCOA		0.0230006			2MBUTCOA	0.256921						BSA		0.0230006
		2PCDPMDE		0.640885		2PCDPMDE		0.708246			2PCDPMDE	0.674565						CHOLESTEROL-INT		0.527295
		2PG		0.516656		2PG		0.215308			2PG	0.365982						CISACONITATE		0.69937
		2-PHOSPHO-L-LACTATE		0.62532		2-PHOSPHO-L-LACTATE		0.351021			2-PHOSPHO-L-LACTATE	0.488171						CIS-DELTA-2-19,31-ENOYL-C50-ACYL-ACP		0.0230006
		3DDAH7P		0.621809		3DDAH7P		0.25062			3DDAH7P	0.436215						CIS-DELTA-2-19,37-ENOYL-C56-ACYL-ACP		0.0230006
		3MBECOA		0.490842		3MBECOA		0.0198511			3MBECOA	0.255346						CIS-DELTA-2-3,15-ENOYL-C34-ACYL-ACP		0.0243367
		3MBUTCOA		0.490842		3MBUTCOA		0.0230006			3MBUTCOA	0.256921						CIS-DELTA-2-3,21-ENOYL-C40-ACYL-ACP		0.0230006
		3PG		0.512954		3PG		0.571197			3PG	0.542076						CIS-DELTA-37-ENOYL-METHY-HYDROXY-C56-ACYL-ACP		0.0230006
		3PSER		0.145013		3PSER		0.495133			3PSER	0.320073						DC		0.0230006
		3PSME		0.632818		3PSME		0.136763			3PSME	0.38479						DU		0.0230006
		4HPP		0.338901		4HPP		0.128937			4HPP	0.233919						ELECTROPHILE-X		0.0230006
		4PPNCYS		0.210686		4PPNCYS		0.0230006			4PPNCYS	0.116843						GLUC		0.0230006
		4PPNTE		0.210686		4PPNTE		0.0230006			4PPNTE	0.116843						H2X		0.0230006
		4PPNTO		0.6257		4PPNTO		0.686963			4PPNTO	0.656332						HYDROXYGLU		0.292422
		5-AMINO-LEVULINATE		0.627029		5-AMINO-LEVULINATE		0.713495			5-AMINO-LEVULINATE	0.670262						MBT-HOLO		0.164822
		7-8-DIAMINONONANOATE		0.257853		7-8-DIAMINONONANOATE		0.612331			7-8-DIAMINONONANOATE	0.435092						MYCOTHIOL-S-CONJUGATE		0.0230006
		8-AMINO7-OXONONANOATE		0.257189		8-AMINO7-OXONONANOATE		0.6297			8-AMINO7-OXONONANOATE	0.443445						N-ACETYL-S-CONJUGATE		0.0230006
		9-HEXADECENOATE		0.465218		9-HEXADECENOATE		0.164822			9-HEXADECENOATE	0.31502						OCTANOYL-ACP		0.0230006
		9-HEXADECENOYL-ACP		0.210686		9-HEXADECENOYL-ACP		0.0230006			9-HEXADECENOYL-ACP	0.116843						TAGbio		0.0167971
		9-HEXADECENOYL-COA		0.210686		9-HEXADECENOYL-COA		0.0230006			9-HEXADECENOYL-COA	0.116843						TAGcat		0.0167971
		9-OCTADECENOATE		0.0180317		9-OCTADECENOATE		0.023955			9-OCTADECENOATE	0.0209933						TRANS-DELTA-2-ENOYL-C22-ACYL-ACP		0.0230006
		9-OCTADECENOYL-ACP		0.210686		9-OCTADECENOYL-ACP		0.0230006			9-OCTADECENOYL-ACP	0.116843						TRANS-DELTA-2-HYDROXY-DODECANOYL-COA		0.0230006
		9-OCTADECENOYL-COA		0.210686		9-OCTADECENOYL-COA		0.0230006			9-OCTADECENOYL-COA	0.116843						URI		0.0230006
		A160GL3P		0.647053		A160GL3P		0.627982			A160GL3P	0.637518
		A6RP		0.653412		A6RP		0.777152			A6RP	0.715282
		A6RP5P		0.643921		A6RP5P		0.777152			A6RP5P	0.710537
		A6RP5P2		0.646769		A6RP5P2		0.777152			A6RP5P2	0.71196
		AACCOA		0.208314		AACCOA		0.0466692			AACCOA	0.127491
		ABUT		0.649426		ABUT		0.564898			ABUT	0.607162
		AC		0.140078		AC		0.46841			AC	0.304244
		AC1PIM1		0.310525		AC1PIM1		0.31151			AC1PIM1	0.311017
		AC1PIM2		0.309766		AC1PIM2		0.312655			AC1PIM2	0.31121
		AC1PIM3		0.309766		AC1PIM3		0.312655			AC1PIM3	0.31121
		AC2PIM1		0.308152		AC2PIM1		0.313419			AC2PIM1	0.310785
		AC2PIM2		0.307583		AC2PIM2		0.313228			AC2PIM2	0.310405
		AC2PIM3		0.307583		AC2PIM3		0.313228			AC2PIM3	0.310405
		AC3PIM1		0.308152		AC3PIM1		0.313419			AC3PIM1	0.310785
		AC3PIM2		0.307583		AC3PIM2		0.313228			AC3PIM2	0.310405
		AC3PIM3		0.307583		AC3PIM3		0.313228			AC3PIM3	0.310405
		AC3PIM4		0.306634		AC3PIM4		1.00563			AC3PIM4	0.656132
		AC3PIM5		0.306634		AC3PIM5		0.313132			AC3PIM5	0.309883
		AC4PIM1		0.308152		AC4PIM1		0.313419			AC4PIM1	0.310785
		AC4PIM2		0.307583		AC4PIM2		0.313228			AC4PIM2	0.310405
		AC4PIM3		0.307583		AC4PIM3		0.313228			AC4PIM3	0.310405
		AC4PIM5		0.306634		AC4PIM5		0.313132			AC4PIM5	0.309883
		AC4PIM6		0.306634		AC4PIM6		0.313132			AC4PIM6	0.309883
		AC4PIM7		0.306634		AC4PIM7		0.313132			AC4PIM7	0.309883
		ACACP		0.210686		ACACP		0.138672			ACACP	0.174679
		ACAL		0.641169		ACAL		0.756538			ACAL	0.698853
		ACCOA		0.209737		ACCOA		0.752147			ACCOA	0.480942
		ACETYLP		0.642972		ACETYLP		0.0230006			ACETYLP	0.332986
		ACLAC		0.252918		ACLAC		0.451136			ACLAC	0.352027
		ACP		0.210686		ACP		0.164822			ACP	0.187754
		ACRCOA		0.209263		ACRCOA		0.0230006			ACRCOA	0.116132
		ACTAC		0.339755		ACTAC		0.253006			ACTAC	0.296381
		ACYL-MAS		0.209737		ACYL-MAS		0.0230006			ACYL-MAS	0.116369
		AD		0.647148		AD		0.0177515			AD	0.33245
		ADLIPO		0.210686		ADLIPO		0.0230006			ADLIPO	0.116843
		ADN		0.645345		ADN		0.772094			ADN	0.708719
		ADP		0.641644		ADP		0.771521			ADP	0.706583
		AGL3P		0.0150897		AGL3P		0.0205192			AGL3P	0.0178044
		AHMMP		0.62029		AHMMP		0.73745			AHMMP	0.67887
		AICAR		0.631299		AICAR		0.757206			AICAR	0.694252
		AIR		0.62029		AIR		0.73745			AIR	0.67887
		AKG		0.614217		AKG		0.755965			AKG	0.685091
		ALA		0.52719		ALA		0.530349			ALA	0.52877
		ALAALA		0.619626		ALAALA		0.541993			ALAALA	0.580809
		AMINOACETONE		0.64041		AMINOACETONE		0.699656			AMINOACETONE	0.670033
		AMP		0.640979		AMP		0.767704			AMP	0.704342
		AMPMP		0.62029		AMPMP		0.73745			AMPMP	0.67887
		AN		0.64487		AN		0.698893			AN	0.671882
		ARABINOGALACTANDPP		0.628642		ARABINOGALACTANDPP		0.508685			ARABINOGALACTANDPP	0.568663
		ARAFDPP		0.642593		ARAFDPP		0.64602			ARAFDPP	0.644307
		ARG		0.641644		ARG		0.765795			ARG	0.703719
		ARGSUCC		0.639556		ARGSUCC		0.761023			ARGSUCC	0.700289
		ASER		0.139319		ASER		0.595056			ASER	0.367187
		ASN		0.626174		ASN		0.742126			ASN	0.68415
		ASP		0.499098		ASP		0.596679			ASP	0.547889
		ASP4P		0.624846		ASP4P		0.742508			ASP4P	0.683677
		ASPSA		0.631964		ASPSA		0.745371			ASPSA	0.688667
		ASUC		0.643732		ASUC		0.767704			ASUC	0.705718
		ATP		0.641644		ATP		0.771521			ATP	0.706583
		bALA		0.502325		bALA		0.520424			bALA	0.511374
		bDG1P		0.619341		bDG1P		0.456576			bDG1P	0.537959
		bDG6P		0.62086		bDG6P		0.441019			bDG6P	0.53094
		bDGLC		0.644586		bDGLC		0.491506			bDGLC	0.568046
		BETA-KETO-C22-ACYL-ACP		0.210686		BETA-KETO-C22-ACYL-ACP		0.0230006			BETA-KETO-C22-ACYL-ACP	0.116843
		BIOMASS		0.209547		BIOMASS		0.0230006			BIOMASS	0.116274
		BIOTIN		0.206985		BIOTIN		0.114621			BIOTIN	0.160803
		BIOTIN-BCCP		0.623517		BIOTIN-BCCP		0.741077			BIOTIN-BCCP	0.682297
		BIOTIN-CO2		0.629401		BIOTIN-CO2		0.752625			BIOTIN-CO2	0.691013
		BUTANOYL-COA		0.210686		BUTANOYL-COA		0.0230006			BUTANOYL-COA	0.116843
		C78-3-OXY-MYCOLATE-ENZ		0.208598		C78-3-OXY-MYCOLATE-ENZ		0.138672			C78-3-OXY-MYCOLATE-ENZ	0.173635
		C78MYCOLATE-ENZ		0.208598		C78MYCOLATE-ENZ		0.138672			C78MYCOLATE-ENZ	0.173635
		C78MYCOLATE-PP		0.208693		C78MYCOLATE-PP		0.138672			C78MYCOLATE-PP	0.173682
		CAASP		0.626649		CAASP		0.683814			CAASP	0.655231
		CADA		0.501186		CADA		0.745085			CADA	0.623136
		CAIR		0.624561		CAIR		0.747566			CAIR	0.686064
		cAMP		0.643257		cAMP		1.00563			cAMP	0.824444
		CAP		0.621429		CAP		0.0195648			CAP	0.320497
		CBHCAP		0.13315		CBHCAP		0.641726			CBHCAP	0.387438
		CDP		0.645345		CDP		0.698988			CDP	0.672167
		CDPDAG-TBA		0.297808		CDPDAG-TBA		0.301298			CDPDAG-TBA	0.299553
		CDPDG		0.0114833		CDPDG		0.0150792			CDPDG	0.0132813
		CDPMDE		0.639556		CDPMDE		0.704142			CDPMDE	0.671849
		CELB		0.490842		CELB		0.0230006			CELB	0.256921
		cGMP		0.490842		cGMP		0.708914			cGMP	0.599878
		CHOLESTEROL		0		CHOLESTEROL		0.138672			CHOLESTEROL	0.0693358
		CHOR		0.488279		CHOR		0.136095			CHOR	0.312187
		CIS-DELTA-13-ENOYL-C32-ACYL-ACP		0.209737		CIS-DELTA-13-ENOYL-C32-ACYL-ACP		0.0230006			CIS-DELTA-13-ENOYL-C32-ACYL-ACP	0.116369
		CIS-DELTA-19-ENOYL-C38-ACYL-ACP		0.209737		CIS-DELTA-19-ENOYL-C38-ACYL-ACP		0.0230006			CIS-DELTA-19-ENOYL-C38-ACYL-ACP	0.116369
		CIS-DELTA-37-ENOYL-DIMETHY-HYDROXY-C56-ACYL-ACP		0.208598		CIS-DELTA-37-ENOYL-DIMETHY-HYDROXY-C56-ACYL-ACP		0.0230006			CIS-DELTA-37-ENOYL-DIMETHY-HYDROXY-C56-ACYL-ACP	0.115799
		CIS-DELTA-3-DODECANOYL-COA		0.209737		CIS-DELTA-3-DODECANOYL-COA		0.0230006			CIS-DELTA-3-DODECANOYL-COA	0.116369
		CIS-DELTA-3-ENOYL-C22-ACYL-ACP		0.210686		CIS-DELTA-3-ENOYL-C22-ACYL-ACP		0.0230006			CIS-DELTA-3-ENOYL-C22-ACYL-ACP	0.116843
		CIS-DELTA-5-TETRADECANOYL-COA		0.209737		CIS-DELTA-5-TETRADECANOYL-COA		0.0230006			CIS-DELTA-5-TETRADECANOYL-COA	0.116369
		CIS-KETO-MEROACYL-ACP		0.208598		CIS-KETO-MEROACYL-ACP		0.0230006			CIS-KETO-MEROACYL-ACP	0.115799
		CIT		0.260131		CIT		0.606413			CIT	0.433272
		CITR		0.636234		CITR		0.756633			CITR	0.696434
		CL		0.0111986		CL		0.0149838			CL	0.0130912
		CMP		0.663472		CMP		0.758255			CMP	0.710863
		CO2		0.261365		CO2		0.257778			CO2	0.259571
		COA		0.209737		COA		0.736973			COA	0.473355
		COB-I		0.633102		COB-I		0.762264			COB-I	0.697683
		COB-II		0.465218		COB-II		0.138672			COB-II	0.301945
		COB-III		0.137895		COB-III		0.0230006			COB-III	0.0804478
		CO-II		0.483155		CO-II		0.0219508			CO-II	0.252553
		CPAD5P		0.653696		CPAD5P		0.636667			CPAD5P	0.645182
		CTP		0.670874		CTP		0.758255			CTP	0.714565
		CYCLOPROPYL-MEROACYL-ACP		0.208598		CYCLOPROPYL-MEROACYL-ACP		0.0230006			CYCLOPROPYL-MEROACYL-ACP	0.115799
		CYS		0.209737		CYS		0.138672			CYS	0.174204
		CYS-NG-INS		0.210117		CYS-NG-INS		0.0230006			CYS-NG-INS	0.116559
		D-3-HYDROXY-C22-ACYL-ACP		0.210686		D-3-HYDROXY-C22-ACYL-ACP		0.0230006			D-3-HYDROXY-C22-ACYL-ACP	0.116843
		D6PGC		0.490842		D6PGC		0.138672			D6PGC	0.314757
		D6PGL		0.634526		D6PGL		0.0230006			D6PGL	0.328763
		D6RP5P		0.497865		D6RP5P		0.71235			D6RP5P	0.605107
		D8RL		0.745279		D8RL		0.781829			D8RL	0.763554
		DA		0.647148		DA		0.774384			DA	0.710766
		DADP		0.647812		DADP		0.772476			DADP	0.710144
		DAG		0.0134763		DAG		0.0180378			DAG	0.0157571
		DALA		0.530891		DALA		0.540179			DALA	0.535535
		DAPIM		0.622378		DAPIM		0.731914			DAPIM	0.677146
		DATP		0.647812		DATP		0.772476			DATP	0.710144
		DB4P		0.668501		DB4P		0.449322			DB4P	0.558912
		DCDP		0.651704		DCDP		0.702042			DCDP	0.676873
		DCMP		0.658726		DCMP		0.762836			DCMP	0.710781
		DCTP		0.639081		DCTP		0.703092			DCTP	0.671087
		DECANOATE		0.465218		DECANOATE		0.0230006			DECANOATE	0.244109
		DECANOYL-COA		0.210686		DECANOYL-COA		0.0230006			DECANOYL-COA	0.116843
		DETHIOBIOTIN		0.258897		DETHIOBIOTIN		0.633518			DETHIOBIOTIN	0.446208
		DGDP		0.720983		DGDP		0.773812			DGDP	0.747397
		DGLU		0.254532		DGLU		0.760546			DGLU	0.507539
		DGMP		0.642783		DGMP		0.773812			DGMP	0.708297
		DGTP		0.642783		DGTP		0.773812			DGTP	0.708297
		DHAP		0.62029		DHAP		0.425463			DHAP	0.522877
		DHF		0.655025		DHF		0.126742			DHF	0.390883
		DHLIPOYLPROTEIN		0.490842		DHLIPOYLPROTEIN		0.164822			DHLIPOYLPROTEIN	0.327832
		DHMVA		0.131536		DHMVA		0.451422			DHMVA	0.291479
		DHN		0.643542		DHN		0.254533			DHN	0.449038
		DHSK		0.629496		DHSK		0.251384			DHSK	0.44044
		DIACYLTREHALOSE		0.304356		DIACYLTREHALOSE		0.304829			DIACYLTREHALOSE	0.304593
		DIHYDROXYMETHYLPENTANOATE		0.653127		DIHYDROXYMETHYLPENTANOATE		0.56757			DIHYDROXYMETHYLPENTANOATE	0.610349
		DIM		0.210591		DIM		0.0230006			DIM	0.116796
		DIM-CYTO		0.210591		DIM-CYTO		0.0230006			DIM-CYTO	0.116796
		DIMGP		0.590206		DIMGP		0.639721			DIMGP	0.614964
		DIN		0.647148		DIN		0.777343			DIN	0.712246
		DLIPO		0.210686		DLIPO		0.0230006			DLIPO	0.116843
		DMK		0.668312		DMK		0.664344			DMK	0.666328
		DMPP		0.630635		DMPP		0.637431			DMPP	0.634033
		DNA		0.670684		DNA		0.742794			DNA	0.706739
		DOCOSANOATE		0.486002		DOCOSANOATE		0.0230006			DOCOSANOATE	0.254501
		DOCOSANOYL-ACP		0.210686		DOCOSANOYL-ACP		0.0230006			DOCOSANOYL-ACP	0.116843
		DOCOSANOYL-COA		0.209737		DOCOSANOYL-COA		0.0230006			DOCOSANOYL-COA	0.116369
		DODECANOATE		0.465218		DODECANOATE		0.0230006			DODECANOATE	0.244109
		DODECANOYL-COA		0.210686		DODECANOYL-COA		0.0230006			DODECANOYL-COA	0.116843
		DOROA		0.628073		DOROA		0.685818			DOROA	0.656945
		DPCOA		0.209737		DPCOA		0.164822			DPCOA	0.187279
		DPP		0.64563		DPP		0.644016			DPP	0.644823
		DPPPR		0.643732		DPPPR		0.642394			DPPPR	0.643063
		DPPR		0.643732		DPPR		0.647356			DPPR	0.645544
		DQT		0.629306		DQT		0.252911			DQT	0.441109
		DR1P		0.62029		DR1P		0.58599			DR1P	0.60314
		DR5P		0.633672		DR5P		0.753483			DR5P	0.693578
		DT		0.490842		DT		0.0230006			DT	0.256921
		DTDP		0.658726		DTDP		0.782306			DTDP	0.720516
		DTDP4DH6DGLC		0.504982		DTDP4DH6DGLC		0.659859			DTDP4DH6DGLC	0.582421
		DTDP4DH6DMAN		0.506786		DTDP4DH6DMAN		0.66005			DTDP4DH6DMAN	0.583418
		DTDPGLC		0.499098		DTDPGLC		0.65146			DTDPGLC	0.575279
		DTDPRHAM		0.668122		DTDPRHAM		0.661481			DTDPRHAM	0.664802
		DTMP		0.654456		DTMP		0.776675			DTMP	0.715565
		DTTP		0.656828		DTTP		0.718458			DTTP	0.687643
		DUDP		0.659296		DUDP		0.761787			DUDP	0.710541
		DUMP		0.659106		DUMP		0.765604			DUMP	0.712355
		DUTP		0.643732		DUTP		0.761787			DUTP	0.702759
		DX5P		0.497011		DX5P		0.218553			DX5P	0.357782
		E4P		0.62029		E4P		0.58599			E4P	0.60314
		EICOSANOATE		0.0180317		EICOSANOATE		0.0213781			EICOSANOATE	0.0197049
		EICOSANOYL-ACP		0.209737		EICOSANOYL-ACP		0.0230006			EICOSANOYL-ACP	0.116369
		EICOSANOYL-COA		0.209737		EICOSANOYL-COA		0.0230006			EICOSANOYL-COA	0.116369
		ETH		0.490367		ETH		0.756538			ETH	0.623452
		F1P		0.642972		F1P		0.0230006			F1P	0.332986
		F420		0.511626		F420		0.676942			F420	0.594284
		F420-0		0.673816		F420-0		0.184768			F420-0	0.429292
		F6P		0.62029		F6P		0.441019			F6P	0.530655
		FAD		0.666888		FAD		0.786505			FAD	0.726697
		FADH2		0.668596		FADH2		0.786505			FADH2	0.727551
		FDP		0.62029		FDP		0.458389			FDP	0.53934
		FE2		0.210401		FE2		0.0147929			FE2	0.112597
		FE3		0.21173		FE3		0.0140294			FE3	0.11288
		FERI		0.210307		FERI		0.776007			FERI	0.493157
		FERO		0.209168		FERO		0.776007			FERO	0.492587
		FGAM		0.619341		FGAM		0.73745			FGAM	0.678396
		FGAR		0.619341		FGAR		0.679519			FGAR	0.64943
		FMN		0.79349		FMN		0.784596			FMN	0.789043
		FO		0.509823		FO		0.351403			FO	0.430613
		FOR		0.209547		FOR		0.0230006			FOR	0.116274
		FPP		0.63538		FPP		0.638862			FPP	0.637121
		FRU		0.637183		FRU		0.164822			FRU	0.401002
		FTHF		0.248458		FTHF		0.229051			FTHF	0.238755
		FUACAC		0.338332		FUACAC		0.127696			FUACAC	0.233014
		FUM		0.515707		FUM		0.532926			FUM	0.524316
		G1P		0.623327		G1P		0.441019			G1P	0.532173
		G3P		0.62029		G3P		0.444073			G3P	0.532182
		G6P		0.62086		G6P		0.441019			G6P	0.53094
		GA1P		0.619341		GA1P		0.679519			GA1P	0.64943
		GA6P		0.62029		GA6P		0.737068			GA6P	0.678679
		GABA		0.258328		GABA		0.690303			GABA	0.474316
		GALACTANDPP		0.684066		GALACTANDPP		0.637813			GALACTANDPP	0.660939
		GAR		0.64506		GAR		0.0230006			GAR	0.33403
		GDP		0.638227		GDP		0.768563			GDP	0.703395
		GDPMAN		0.649331		GDPMAN		0.782306			GDPMAN	0.715818
		GGPP		0.638322		GGPP		0.638862			GGPP	0.638592
		GL		0.0164183		GL		0.502195			GL	0.259307
		GL3P		0.62029		GL3P		0.737068			GL3P	0.678679
		GLAC		0.490842		GLAC		0.0230006			GLAC	0.256921
		GLAL		0.490842		GLAL		0.0230006			GLAL	0.256921
		GLC		0.628262		GLC		0.164822			GLC	0.396542
		GLCP		0.208598		GLCP		0.0230006			GLCP	0.115799
		GLN		0.256335		GLN		0.739359			GLN	0.497847
		GLU		0.602543		GLU		0.254724			GLU	0.428634
		GLU1SEMIALD		0.623232		GLU1SEMIALD		0.709868			GLU1SEMIALD	0.66655
		GLUGSAL		0.625985		GLUGSAL		0.286887			GLUGSAL	0.456436
		GLUP		0.257284		GLUP		0.751193			GLUP	0.504238
		GLX		0.261839		GLX		0.675892			GLX	0.468866
		GLY		0.208408		GLY		0.0230006			GLY	0.115705
		GLYCOLATE		0.0289456		GLYCOLATE		0.756728			GLYCOLATE	0.392837
		GMP		0.638227		GMP		0.704524			GMP	0.671375
		GN		0.490842		GN		0.0230006			GN	0.256921
		GPP		0.633577		GPP		0.635999			GPP	0.634788
		GSN		0.642972		GSN		0.0230006			GSN	0.332986
		GTP		0.637563		GTP		0.769231			GTP	0.703397
		H		0.623043		H		0.682859			H	0.652951
		H2O2		0.624276		H2O2		0.762836			H2O2	0.693556
		H2S		0.209737		H2S		0.0230006			H2S	0.116369
		HBA		0.645535		HBA		0.336324			HBA	0.490929
		HCO3		0.484293		HCO3		0.120061			HCO3	0.302177
		HCYS		0.209737		HCYS		0.0230006			HCYS	0.116369
		HEME-FE2		0.647528		HEME-FE2		0.648502			HEME-FE2	0.648015
		HEME-FE3		0.647528		HEME-FE3		0.649647			HEME-FE3	0.648587
		HEMT		0.506975		HEMT		0.597729			HEMT	0.552352
		HEPPP		0.642972		HEPPP		0.641821			HEPPP	0.642397
		HEPTADECANOATE		0.668691		HEPTADECANOATE		0.0230006			HEPTADECANOATE	0.345846
		HEPTADECANOYL-ACP		0.210591		HEPTADECANOYL-ACP		0.0230006			HEPTADECANOYL-ACP	0.116796
		HEPTADECANOYL-COA		0.210591		HEPTADECANOYL-COA		0.0230006			HEPTADECANOYL-COA	0.116796
		HEPTANOYL-COA		0.210591		HEPTANOYL-COA		0.0230006			HEPTANOYL-COA	0.116796
		HEXACOSANOATE		0.0186011		HEXACOSANOATE		0.0249093			HEXACOSANOATE	0.0217552
		HEXACOSANOYL-ACP		0.209737		HEXACOSANOYL-ACP		0.0230006			HEXACOSANOYL-ACP	0.116369
		HEXACOSANOYL-COA		0.210686		HEXACOSANOYL-COA		0.0230006			HEXACOSANOYL-COA	0.116843
		HEXACOSANOYL-COA-CO2		0.209737		HEXACOSANOYL-COA-CO2		0.0230006			HEXACOSANOYL-COA-CO2	0.116369
		HEXADECANOATE		0.0186011		HEXADECANOATE		0.0269135			HEXADECANOATE	0.0227573
		HEXADECANOYL-ACP		0.210686		HEXADECANOYL-ACP		0.0230006			HEXADECANOYL-ACP	0.116843
		HEXADECANOYL-COA		0.209737		HEXADECANOYL-COA		0.0230006			HEXADECANOYL-COA	0.116369
		HEXANOATE		0.486002		HEXANOATE		0.0230006			HEXANOATE	0.254501
		HEXANOYL-ACP		0.210686		HEXANOYL-ACP		0.0230006			HEXANOYL-ACP	0.116843
		HEXANOYL-COA		0.210686		HEXANOYL-COA		0.0230006			HEXANOYL-COA	0.116843
		HIS		0.545222		HIS		0.596583			HIS	0.570902
		HISOL		0.540951		HISOL		0.651842			HISOL	0.596396
		HISOLP		0.536965		HISOLP		0.591048			HISOLP	0.564006
		HMB4PP		0.630635		HMB4PP		0.633995			HMB4PP	0.632315
		HMBUTCOA		0.490842		HMBUTCOA		0.0167017			HMBUTCOA	0.253772
		HMGLUTCOA		0.490842		HMGLUTCOA		0.766654			HMGLUTCOA	0.628748
		HOMOGEN		0.181171		HOMOGEN		0.127505			HOMOGEN	0.154338
		HPPP		0.641359		HPPP		0.634949			HPPP	0.638154
		HSER		0.633387		HSER		0.749093			HSER	0.69124
		HYDROXYAKG		0.636139		HYDROXYAKG		0.254533			HYDROXYAKG	0.445336
		HYDROXYMETHYLBILANE		0.255291		HYDROXYMETHYLBILANE		0.255679			HYDROXYMETHYLBILANE	0.255485
		HYXN		0.647148		HYXN		0.711872			HYXN	0.67951
		ICHOR		0.488659		ICHOR		0.134854			ICHOR	0.311756
		ICIT		0.255481		ICIT		0.700134			ICIT	0.477807
		IGP		0.501851		IGP		0.714068			IGP	0.607959
		ILE		0.142925		ILE		0.65795			ILE	0.400437
		IMACP		0.592294		IMACP		0.644684			IMACP	0.618489
		IMP		0.641739		IMP		0.76904			IMP	0.705389
		INS		0.646104		INS		0.772094			INS	0.709099
		IP		0.627978		IP		0.485398			IP	0.556688
		IPP		0.633577		IPP		0.635999			IPP	0.634788
		IPPMAL		0.134194		IPPMAL		0.641726			IPPMAL	0.38796
		ISUCC		0.502989		ISUCC		0.457435			ISUCC	0.480212
		LAC		0.490842		LAC		0.0230006			LAC	0.256921
		LAM		0.303976		LAM		0.308551			LAM	0.306264
		LEU		0.353326		LEU		0.494178			LEU	0.423752
		LIPID1		0.694031		LIPID1		0.776007			LIPID1	0.735019
		LIPID2		0.698966		LIPID2		0.776007			LIPID2	0.737486
		LIPID2-AMIDATED		0.698966		LIPID2-AMIDATED		0.776007			LIPID2-AMIDATED	0.737486
		LIPO		0.209737		LIPO		0.0230006			LIPO	0.116369
		LIPOYLPROTEIN		0.490842		LIPOYLPROTEIN		0.0230006			LIPOYLPROTEIN	0.256921
		LLAC		0.528613		LLAC		0.556404			LLAC	0.542509
		LLCT		0.209737		LLCT		0.138672			LLCT	0.174204
		LM		0.308437		LM		0.313132			LM	0.310785
		LPPG		0.64079		LPPG		0.7113			LPPG	0.676045
		LYS		0.490842		LYS		0.742126			LYS	0.616484
		MAACCOA		0.490842		MAACCOA		0.549914			MAACCOA	0.520378
		MACAC		0.338332		MACAC		0.127505			MACAC	0.232918
		MAG		0.0134763		MAG		0.0167971			MAG	0.0151367
		MAHMPPP		0.62029		MAHMPPP		0.73745			MAHMPPP	0.67887
		MAL		0.515707		MAL		0.521187			MAL	0.518447
		MALACP		0.210686		MALACP		0.138672			MALACP	0.174679
		MALCOA		0.209737		MALCOA		0.0203283			MALCOA	0.115033
		MAN		0.637183		MAN		0.164822			MAN	0.401002
		MAN1P		0.632343		MAN1P		0.485971			MAN1P	0.559157
		MAN6P		0.624371		MAN6P		0.45858			MAN6P	0.541476
		MAPC		0.208598		MAPC		0.0230006			MAPC	0.115799
		MAS		0.210686		MAS		0.164822			MAS	0.187754
		MBT		0.661004		MBT		0.496755			MBT	0.57888
		MBTA-SAL		0.210686		MBTA-SAL		0.0230006			MBTA-SAL	0.116843
		MBTB-SER		0.209737		MBTB-SER		0.0230006			MBTB-SER	0.116369
		MBTCD-HBA		0.210686		MBTCD-HBA		0.138672			MBTCD-HBA	0.174679
		MBTE-LYS		0.210686		MBTE-LYS		0.164822			MBTE-LYS	0.187754
		MBTF-LYS		0.210686		MBTF-LYS		0.164822			MBTF-LYS	0.187754
		MBTSEC		0.661004		MBTSEC		0.257015			MBTSEC	0.459009
		MBTWALL		0.661004		MBTWALL		0.649456			MBTWALL	0.65523
		MDAPIM		0.624561		MDAPIM		0.732487			MDAPIM	0.678524
		MDE4P		0.621809		MDE4P		0.55001			MDE4P	0.585909
		MDECPP		0.630635		MDECPP		0.731533			MDECPP	0.681084
		MEROACYL-AMP		0.208598		MEROACYL-AMP		0.138672			MEROACYL-AMP	0.173635
		MET		0.621999		MET		0.731914			MET	0.676957
		METHF		0.248458		METHF		0.229051			METHF	0.238755
		METTHF		0.627218		METTHF		0.434434			METTHF	0.530826
		MGLUTCOA		0.490842		MGLUTCOA		0.766654			MGLUTCOA	0.628748
		MI		0.630825		MI		0.51632			MI	0.573572
		MK		0.210117		MK		0.0230006			MK	0.116559
		MKH2		0.210117		MKH2		0.474613			MKH2	0.342365
		MLT		0.620385		MLT		0.495324			MLT	0.557854
		MO2		0.483155		MO2		0.0219508			MO2	0.252553
		MOLYBDENUM		0.490842		MOLYBDENUM		0.0220462			MOLYBDENUM	0.256444
		MOLYBDOPTERIN		0.490842		MOLYBDOPTERIN		0.0230006			MOLYBDOPTERIN	0.256921
		MOP		0.348012		MOP		0.644207			MOP	0.496109
		MPET		0.62029		MPET		0.481962			MPET	0.551126
		MTHF		0.0219227		MTHF		0.599924			MTHF	0.310923
		MYCOCEROSOYL-MAS		0.210591		MYCOCEROSOYL-MAS		0.0230006			MYCOCEROSOYL-MAS	0.116796
		MYCOLIPANOIC-ACP		0.209073		MYCOLIPANOIC-ACP		0.0230006			MYCOLIPANOIC-ACP	0.116037
		MYCOLIPDIENOYL-ACP		0.209073		MYCOLIPDIENOYL-ACP		0.0230006			MYCOLIPDIENOYL-ACP	0.116037
		MYCOLIPENOYL-ACP		0.209073		MYCOLIPENOYL-ACP		0.0230006			MYCOLIPENOYL-ACP	0.116037
		MYCOSIDE-B		0.210971		MYCOSIDE_B		0			No match	0.105485
		MYCOTHIOL		0.209452		MYCOTHIOL		0.0230006			MYCOTHIOL	0.116226
		NAAD		0.656164		NAAD		0.781447			NAAD	0.718805
		NAC		0.490842		NAC		0.0230006			NAC	0.256921
		NACD		0.499383		NACD		0.0159382			NACD	0.257661
		NACN		0.629306		NACN		0.252625			NACN	0.440965
		NAD		0.656164		NAD		0.778488			NAD	0.717326
		NADH		0.656164		NADH		0.718839			NADH	0.687502
		NADP		0.661574		NADP		0.780588			NADP	0.721081
		NADPH		0.663282		NADPH		0.71903			NADPH	0.691156
		NAGA1P		0.255765		NAGA1P		0.254629			NAGA1P	0.255197
		NAGDPP		0.646863		NAGDPP		0.647452			NAGDPP	0.647158
		NAG-INS		0.634716		NAG-INS		0.259019			NAG-INS	0.446867
		NAGLU		0.625795		NAGLU		0.737927			NAGLU	0.681861
		NAGLUP		0.257094		NAGLUP		0.288223			NAGLUP	0.272658
		NAGLUS		0.631299		NAGLUS		0.768754			NAGLUS	0.700026
		NAM		0.634526		NAM		0.0230006			NAM	0.328763
		NAMD		0.621334		NAMD		0.0230006			NAMD	0.322167
		NAMN		0.68027		NAMN		0.0230006			NAMN	0.351635
		NAORN		0.631109		NAORN		0.258637			NAORN	0.444873
		NG-INS		0.491886		NG-INS		0.0230006			NG-INS	0.257443
		NH3		0.058081		NH3		0.0198511			NH3	0.0389661
		NO2		0.490842		NO2		0.730292			NO2	0.610567
		NO3		0.624656		NO3		0.730292			NO3	0.677474
		NONADECANOATE		0.304736		NONADECANOATE		0.304734			NONADECANOATE	0.304735
		NONADECANOYL-ACP		0.210591		NONADECANOYL-ACP		0.0230006			NONADECANOYL-ACP	0.116796
		NONADECANOYL-COA		0.210591		NONADECANOYL-COA		0.0230006			NONADECANOYL-COA	0.116796
		NONANOYL-COA		0.210591		NONANOYL-COA		0.0230006			NONANOYL-COA	0.116796
		NPP		0.642972		NPP		0.643634			NPP	0.643303
		NPRAN		0.649521		NPRAN		0.633709			NPRAN	0.641615
		O2		0.113979		O2		0.43348			O2	0.273729
		OA		0.508114		OA		0.479576			OA	0.493845
		OAHSER		0.640315		OAHSER		0.639817			OAHSER	0.640066
		OBUT		0.633387		OBUT		0.749761			OBUT	0.691574
		OCTACOSANOYL-ACP		0.209737		OCTACOSANOYL-ACP		0.0230006			OCTACOSANOYL-ACP	0.116369
		OCTACOSANOYL-COA		0.210686		OCTACOSANOYL-COA		0.0230006			OCTACOSANOYL-COA	0.116843
		OCTADECANOATE		0.0180317		OCTADECANOATE		0.0213781			OCTADECANOATE	0.0197049
		OCTADECANOYL-ACP		0.210686		OCTADECANOYL-ACP		0.0230006			OCTADECANOYL-ACP	0.116843
		OCTADECANOYL-COA		0.210686		OCTADECANOYL-COA		0.0230006			OCTADECANOYL-COA	0.116843
		OCTANOYL-COA		0.210686		OCTANOYL-COA		0.0230006			OCTANOYL-COA	0.116843
		OICAP		0.133245		OICAP		0.492079			OICAP	0.312662
		OMP		0.628927		OMP		0.752911			OMP	0.690919
		OMVAL		0.138464		OMVAL		0.578832			OMVAL	0.358648
		OPP		0.644206		OPP		0.641821			OPP	0.643014
		ORN		0.258138		ORN		0.771903			ORN	0.515021
		OROA		0.633482		OROA		0.689063			OROA	0.661272
		OSB		0.661574		OSB		0.707005			OSB	0.684289
		OSBCOA		0.209737		OSBCOA		0.435293			OSBCOA	0.322515
		OSLHSER		0.632818		OSLHSER		0.266081			OSLHSER	0.44945
		OTHIO		0.642972		OTHIO		0.0221416			OTHIO	0.332557
		OXOMETHYLPENTANOATE		0.138464		OXOMETHYLPENTANOATE		0.573487			OXOMETHYLPENTANOATE	0.355976
		P5C		0.625985		P5C		0.259687			P5C	0.442836
		PA		0.0134763		PA		0.0180378			PA	0.0157571
		PA-TBA		0.308152		PA-TBA		0.305784			PA-TBA	0.306968
		PE		0.0120528		PE		0.0152701			PE	0.0136614
		PENTADECANOATE		0.304736		PENTADECANOATE		0.304734			PENTADECANOATE	0.304735
		PENTADECANOYL-ACP		0.210591		PENTADECANOYL-ACP		0.0230006			PENTADECANOYL-ACP	0.116796
		PENTADECANOYL-COA		0.210591		PENTADECANOYL-COA		0.0230006			PENTADECANOYL-COA	0.116796
		PENTANOYL-COA		0.210591		PENTANOYL-COA		0.0230006			PENTANOYL-COA	0.116796
		PEP		0.513144		PEP		0.571197			PEP	0.54217
		PEPTIDOGLYCAN		0.681029		PEPTIDOGLYCAN		0.303493			PEPTIDOGLYCAN	0.492261
		PG		0.0111986		PG		0.015461			PG	0.0133298
		PGL-1		0		PGL-1		0.0230006			PGL-1	0.0115003
		PGP		0.0111986		PGP		0.0180378			PGP	0.0146182
		PHDIM		0.216096		PHDIM		0.0230006			PHDIM	0.119548
		PHDIM-CYTO		0.216096		PHDIM-CYTO		0.0230006			PHDIM-CYTO	0.119548
		PHDIMRHAM1		0.216096		PHDIMRHAM1		0.0230006			PHDIMRHAM1	0.119548
		PHDIMRHAM2		0.216096		PHDIMRHAM2		0.0230006			PHDIMRHAM2	0.119548
		PHE		0.341938		PHE		0.0476236			PHE	0.194781
		PHEN		0.182025		PHEN		0.0421836			PHEN	0.112104
		PHENOLPHTHIODIOLONE-A		0.210591		PHENOLPHTHIODIOLONE-A		0.0230006			PHENOLPHTHIODIOLONE-A	0.116796
		PHOSPHATIDYLCHOLINE		0.465218		PHOSPHATIDYLCHOLINE		0.0230006			PHOSPHATIDYLCHOLINE	0.244109
		PHP		0.280156		PHP		0.588471			PHP	0.434313
		PHPAA-COA		0.210686		PHPAA-COA		0.0230006			PHPAA-COA	0.116843
		PHPYR		0.18212		PHPYR		0.0464783			PHPYR	0.114299
		PHSER		0.633197		PHSER		0.751288			PHSER	0.692243
		PHTHIODIOLONE-A		0.210591		PHTHIODIOLONE-A		0.0230006			PHTHIODIOLONE-A	0.116796
		PI		0.62029		PI		0.682859			PI	0.651575
		PIMELOYL-COA		0.21173		PIMELOYL-COA		0.164822			PIMELOYL-COA	0.188276
		PIMS		0.306634		PIMS		0.313132			PIMS	0.309883
		PI-TBA		0.305115		PI-TBA		0.307311			PI-TBA	0.306213
		P-L-GLX		0.613173		P-L-GLX		0.253961			P-L-GLX	0.433567
		PNTO		0.622378		PNTO		0.0230006			PNTO	0.322689
		POLYACYLTREHALOSE		0.301034		POLYACYLTREHALOSE		0.303016			POLYACYLTREHALOSE	0.302025
		PORPHOBILILOGIN		0.628167		PORPHOBILILOGIN		0.717503			PORPHOBILILOGIN	0.672835
		ppGpp		0.64003		ppGpp		0.772953			ppGpp	0.706492
		PPI		0.621239		PPI		0.683814			PPI	0.652527
		PPM		0.653507		PPM		0.658045			PPM	0.655776
		PPPP		0.638322		PPPP		0.634949			PPPP	0.636636
		PPTC		0.210117		PPTC		0.0230006			PPTC	0.116559
		PPTT		0.209073		PPTT		0.0230006			PPTT	0.116037
		PRAM		0.62029		PRAM		0.73745			PRAM	0.67887
		PRBAMP		0.533264		PRBAMP		0.584272			PRBAMP	0.558768
		PRBATP		0.640695		PRBATP		0.713018			PRBATP	0.676856
		PRFICA		0.639556		PRFICA		0.704237			PRFICA	0.671897
		PRFP		0.532694		PRFP		0.585322			PRFP	0.559008
		PRLP		0.536301		PRLP		0.588471			PRLP	0.562386
		PRO		0.628832		PRO		0.766654			PRO	0.697743
		PROPANOATE		0.490842		PROPANOATE		0.0230006			PROPANOATE	0.256921
		PROPIONYLACP		0.210591		PROPIONYLACP		0.0230006			PROPIONYLACP	0.116796
		PROPIONYLCOA		0.210591		PROPIONYLCOA		0.0230006			PROPIONYLCOA	0.116796
		PROPIONYLP		0.633767		PROPIONYLP		0.747471			PROPIONYLP	0.690619
		PROTEIN		0.210686		PROTEIN		0.138672			PROTEIN	0.174679
		PROTOHEME-FE2		0.703141		PROTOHEME-FE2		0.80063			PROTOHEME-FE2	0.751886
		PROTOPORPHYRIN-IX		0.637942		PROTOPORPHYRIN-IX		0.0189922			PROTOPORPHYRIN-IX	0.328467
		PROTOPORPHYRINOGEN		0.622378		PROTOPORPHYRINOGEN		0.0230006			PROTOPORPHYRINOGEN	0.322689
		PRPP		0.619341		PRPP		0.73745			PRPP	0.678396
		PS		0.0120528		PS		0.0152701			PS	0.0136614
		PTC		0.210591		PTC		0.0230006			PTC	0.116796
		PTRSC		0.257758		PTRSC		0.774289			PTRSC	0.516024
		PTT		0.210591		PTT		0.0230006			PTT	0.116796
		PYR		0.389959		PYR		0.482917			PYR	0.436438
		QA		0.424409		QA		0.455526			QA	0.439968
		R1P		0.634241		R1P		0.69498			R1P	0.664611
		R5P		0.62029		R5P		0.450086			R5P	0.535188
		RHAMNAGDPP		0.653981		RHAMNAGDPP		0.646975			RHAMNAGDPP	0.650478
		RIB		0.638892		RIB		0.470796			RIB	0.554844
		RIBFLAV		0.796052		RIBFLAV		0.784883			RIBFLAV	0.790467
		RL5P		0.62029		RL5P		0.449322			RL5P	0.534806
		RMMALONYLACP		0.210591		RMMALONYLACP		0.0230006			RMMALONYLACP	0.116796
		RMMALONYLCOA		0.210591		RMMALONYLCOA		0.0230006			RMMALONYLCOA	0.116796
		RNA		0.663282		RNA		0.789464			RNA	0.726373
		RTHIO		0.642972		RTHIO		0.0221416			13PDG	0.332557
		SAH		0.209737		SAH		0.164822			SAH	0.187279
		SAICAR		0.629781		SAICAR		0.751288			SAICAR	0.690535
		SAL		0.645535		SAL		0.137144			SAL	0.39134
		SAM		0.644586		SAM		0.769517			SAM	0.707051
		SAM-2-OXOBUTANOATE		0.207744		SAM-2-OXOBUTANOATE		0.0230006			SAM-2-OXOBUTANOATE	0.115372
		SAP		0.490842		SAP		0.0221416			SAP	0.256492
		SER		0.237734		SER		0.522046			SER	0.37989
		SHCHC		0.661574		SHCHC		0.638099			SHCHC	0.649836
		SLF		0.624846		SLF		0.741745			SLF	0.683295
		SMALLMOLECULES		0.209168		SMALLMOLECULES		0.138672			SMALLMOLECULES	0.17392
		SME		0.632533		SME		0.130273			SME	0.381403
		SME3P		0.632153		SME3P		0.330311			SME3P	0.481232
		SMMALONYLCOA		0.210591		SMMALONYLCOA		0.0230006			SMMALONYLCOA	0.116796
		SUC		0.490842		SUC		0.0221416			SUC	0.256492
		SUCC		0.274367		SUCC		0.234969			SUCC	0.254668
		SUCCOA		0.207839		SUCCOA		0.164822			SUCCOA	0.18633
		SUCCSAL		0.258897		SUCCSAL		0.765986			SUCCSAL	0.512442
		T3		0.0147101		T3		0.502195			T3	0.258453
		TETRACOSANOATE		0.0180317		TETRACOSANOATE		0.0213781			TETRACOSANOATE	0.0197049
		TETRACOSANOYL-ACP		0.210686		TETRACOSANOYL-ACP		0.0230006			TETRACOSANOYL-ACP	0.116843
		TETRACOSANOYL-COA		0.210686		TETRACOSANOYL-COA		0.0230006			TETRACOSANOYL-COA	0.116843
		TETRADECANOATE		0.490842		TETRADECANOATE		0.0230006			TETRADECANOATE	0.256921
		TETRADECANOYL-ACP		0.210686		TETRADECANOYL-ACP		0.0230006			TETRADECANOYL-ACP	0.116843
		TETRADECANOYL-COA		0.210686		TETRADECANOYL-COA		0.0230006			TETRADECANOYL-COA	0.116843
		THDP		0.623232		THDP		0.686391			THDP	0.654811
		THF		0.622378		THF		0.164822			THF	0.3936
		THFG		0.261934		THFG		0.760164			THFG	0.511049
		THI		0.62029		THI		0.742126			THI	0.681208
		THIP		0.62029		THIP		0.679519			THIP	0.649905
		THR		0.638322		THR		0.755774			THR	0.697048
		TRANS-DELTA-2-DODECANOYL-COA		0.209737		TRANS-DELTA-2-DODECANOYL-COA		0.0230006			TRANS-DELTA-2-DODECANOYL-COA	0.116369
		TRANS-KETO-MEROACYL-ACP		0.208598		TRANS-KETO-MEROACYL-ACP		0.0230006			TRANS-KETO-MEROACYL-ACP	0.115799
		TRE		0.620385		TRE		0.495324			TRE	0.557854
		TRE6P		0.620385		TRE6P		0.497805			TRE6P	0.559095
		TREHALOSEDIMYCOLATE		0.208598		TREHALOSEDIMYCOLATE		0.0230006			TREHALOSEDIMYCOLATE	0.115799
		TREHALOSEMONOMYCOLATE		0.210117		TREHALOSEMONOMYCOLATE		0.0230006			TREHALOSEMONOMYCOLATE	0.116559
		TREHALOSEMONOMYCOLATE-P		0.208598		TREHALOSEMONOMYCOLATE-P		0.138672			TREHALOSEMONOMYCOLATE-P	0.173635
		TRIDECANOYL-COA		0.209073		TRIDECANOYL-COA		0.0230006			TRIDECANOYL-COA	0.116037
		TRNA-GLU		0.257189		TRNA-GLU		0.707101			TRNA-GLU	0.482145
		TRP		0.655879		TRP		0.7134			TRP	0.684639
		TS-COSH-TYR		0.180697		TS-COSH-TYR		0.128651			TS-COSH-TYR	0.154674
		TS-PROTEIN		0.484104		TS-PROTEIN		0.131991			TS-PROTEIN	0.308047
		TUBERCULOSTEROYL-ACP		0.210591		TUBERCULOSTEROYL-ACP		0.0230006			TUBERCULOSTEROYL-ACP	0.116796
		TYR		0.338901		TYR		0.254438			TYR	0.296669
		UDP		0.667268		UDP		0.758255			UDP	0.712762
		UDP[NAM]GGMDAPIM		0.67486		UDP[NAM]GGMDAPIM		0.0221416			UDP[NAM]GGMDAPIM	0.348501
		UDP[NAM]GGMDAPIMAA		0.68435		UDP[NAM]GGMDAPIMAA		0.138672			UDP[NAM]GGMDAPIMAA	0.411511
		UDP[NAM]GLY		0.744614		UDP[NAM]GLY		0.166158			UDP[NAM]GLY	0.455386
		UDP[NAM]GLYGLU		0.668407		UDP[NAM]GLYGLU		0.138672			UDP[NAM]GLYGLU	0.403539
		UDPG		0.64041		UDPG		0.761787			UDPG	0.701098
		UDPGAL		0.6499		UDPGAL		0.771235			UDPGAL	0.710568
		UDPGALF		0.648951		UDPGALF		0.775625			UDPGALF	0.712288
		UDPNAG		0.639841		UDPNAG		0.615957			UDPNAG	0.627899
		UDPNAGPEE		0.641264		UDPNAGPEE		0.620443			UDPNAGPEE	0.630853
		UDPNAM		0.6499		UDPNAM		0.623879			UDPNAM	0.636889
		UMP		0.629496		UMP		0.755774			UMP	0.692635
		UNDECANOYL-COA		0.210591		UNDECANOYL-COA		0.0230006			UNDECANOYL-COA	0.116796
		URA		0.490842		URA		0.0230006			URA	0.256921
		UREA		0.490842		UREA		0.0230006			UREA	0.256921
		UROPORPHYRINOGEN-III		0.257853		UROPORPHYRINOGEN-III		0.256919			UROPORPHYRINOGEN-III	0.257386
		UTP		0.663472		UTP		0.758255			UTP	0.710863
		VAL		0.144348		VAL		0.65795			VAL	0.401149
		X5P		0.62029		X5P		0.58599			X5P	0.60314
		XAN		0.490842		XAN		0.164822			XAN	0.327832
		XMP		0.635095		XMP		0.700515			XMP	0.667805
		XTSINE		0.642972		XTSINE		0.164822			XTSINE	0.403897
