# Supplementary material for: GSMN-ML- a genome scale metabolic network reconstruction of the obligate human pathogen Mycobacterium leprae
Source: PLoS Negl Trop Dis. 2020 Jul 6;14(7):e0007871. doi: 10.1371/journal.pntd.0007871 (PMC7365477; doi:10.1371/journal.pntd.0007871)
Supplement: S7 File — File shows flux variability analysis and gene essentiality analysis for the model. Two media p-files was set for this test. One is to use glycerol as only carbon source and the other is to use glycerol as only carbon source and the other necessary molecules. Table 'FVA' shows results for all reactions with maximized biomass. Table 'media' shows media settings, those substrates whose lower-bound < 0 are allowed to be uptaken. Table 'metabolite_name' shows metabolite IDs and their names. Table 'KO_gene' shows gene essentiality analysis results on the media set in 'Media'. GRateKO: growth rate when the gene knocked out. Ratio: calculated as GRateKO/GRateWT(wildType). Genes are considered as essential If Ratio < 0.01 (marked red). (XLSX) [file pntd.0007871.s007.xlsx]

## Sheet: leprae_model
R1	ATP + GL = ADP + GL3P	0	100000	ML2314	# EC: 2.7.1.30
R2	GL + NADP = NADPH + T3	-100000	100000	ML1679 OR ML1730	# EC: 1.1.1.72 AND 1.1.1.2
R3	GL + NAD = NADH + T3	-100000	100000	orphan	# EC: 1.1.1.1
R4	GL3P + MK = DHAP + MKH2	0	100000	ML0713	# EC: 1.1.99.5
R7	ATP + RIB = ADP + R5P	0	100000	ML1461	# EC: 2.7.1.15
R8	F1P = DHAP + T3	0	100000	ML0286	# EC: 4.1.2.13
R9	FRU = GLC	-100000	100000	orphan	# EC: 5.3.1.5
R10	FRU = MAN	-100000	100000	orphan	# EC: 5.3.1.7
R11	MAN6P = F6P	-100000	100000	ML0765	# EC: 5.3.1.8
R12	MAN1P = MAN6P	-100000	100000	ML0763 OR ML0706	# EC: 5.4.2.8
R13	GTP + MAN1P = GDPMAN + PI	0	100000	ML0753	# EC: 2.7.7.-
R14	DPP + GDPMAN = GDP + PPM	0	100000	ML1441	# EC: no EC
R20	UDPG = UDPGAL	-100000	100000	ML0204 OR ML2428	# EC: 5.1.3.2
R21	G1P + UTP = PPI + UDPG	0	100000	ML0182	# EC: 2.7.7.9
R22	bDG6P = IP	-100000	100000	ML2692 OR ML0396 OR ( ML0454 AND ML2081 )	# EC: 5.5.1.4
R23	IP = MI + PI	0	100000	ML1024	# EC: 3.1.3.25
R25	SUC = FRU + GLC	0	100000	orphan	# EC: 3.2.1.20
R27	G6P + UDPG = TRE6P + UDP	0	100000	ML2254	# EC: 2.4.1.15
R28	MLT + PI = bDG1P + bDGLC	0	100000	ML0392	# EC: 2.4.1.8
R29	bDG1P = bDG6P	-100000	100000	ML0393	# EC: 5.4.2.6
R30	MLT = TRE	-100000	100000	orphan	# EC: 5.4.99.16
R31	TRE6P = PI + TRE	0	100000	ML0414	# EC: 3.1.3.12
R35	(n)POLYP + GLC = (n-1)POLYP + G6P	0	100000	ML1023	# EC: 2.7.1.63
R36	(n)POLYP + bDGLC = (n-1)POLYP + bDG6P	0	100000	ML1023	# EC: 2.7.1.63
R37	G6P = bDG6P	-100000	100000	ML0150	# EC: 5.3.1.9
R38	G6P = G1P	-100000	100000	orphan	# EC: 5.4.2.2
R39	bDG6P = F6P	-100000	100000	ML0150	# EC: 5.3.1.9
R40	G6P = F6P	-100000	100000	ML0150	# EC: 5.3.1.9
R41	ATP + F6P = ADP + FDP	0	100000	ML1701	# EC: 2.7.1.11
R42	ATP + F6P = ADP + FDP	0	100000	orphan	# EC: 2.7.1.1
R43	FDP = F6P + PI	0	100000	ML1946	# EC: 3.1.3.11
R44	FDP = DHAP + G3P	-100000	100000	ML0286	# EC: 4.1.2.13
R45	DHAP = G3P	-100000	100000	ML0572	# EC: 5.3.1.1
R46	G3P + NAD + PI = 13PDG + NADH	-100000	100000	ML0570	# EC: 1.2.1.12
R48	13PDG + ADP = 3PG + ATP	-100000	100000	ML0571	# EC: 2.7.2.3
R49	3PG = 2PG	-100000	100000	ML2441	# EC: 5.4.2.1
R50	2PG = PEP	-100000	100000	ML0255	# EC: 4.2.1.11
R51	ADP + PEP = ATP + PYR	0	100000	ML1277	# EC: 2.7.1.40
R52	LIPO + PYR + 0.001 THI = ADLIPO + CO2	0	100000	ML1651	# EC: 1.2.4.1
R53	ADLIPO + COA = ACCOA + DLIPO	-100000	100000	ML0861	# EC: 2.3.1.12
R54	DLIPO + NAD = LIPO + NADH	-100000	100000	ML2387	# EC: 1.8.1.4
R55	ACCOA + OA = CIT + COA	0	100000	ML2130	# EC: 2.3.3.1
R56	CIT = CISACONITATE	-100000	100000	ML1814	# EC: 4.2.1.3
R57	CISACONITATE = ICIT	-100000	100000	ML1814	# EC: 4.2.1.3
R58	ICIT + NADP = AKG + CO2 + NADPH	0	100000	ML2672	# EC: 1.1.1.42
R61	AKG = CO2 + SUCCSAL	0	100000	ML1095 OR ML2270	# EC: 4.1.1.71
R63	ADP + PI + SUCCOA = ATP + COA + SUCC	-100000	100000	ML0156 AND ML0155	# EC: 6.2.1.5
R64	FUM = MAL	-100000	100000	ML1947	# EC: 4.2.1.2
R65	MAL + NAD = NADH + OA	-100000	100000	ML1091	# EC: 1.1.1.37
R66	CIT = AC + OA	0	100000	orphan	# EC: 4.1.3.6
R69	ATP + PI + PYR = AMP + PEP + PPI	0	100000	ML0955	# EC: 2.7.9.1
R71	LLAC + NAD = NADH + PYR	-100000	100000	ML2046	# EC: 1.1.1.27
R73	ACAL + NADH = ETH + NAD	-100000	100000	ML2053	# EC: 1.1.1.1
R74	ACAL + NADPH = ETH + NADP	-100000	100000	ML1730	# EC: 1.1.1.1
R77	ACETYLP = AC + PI	0	100000	orphan	# EC: 3.6.1.7
R80	SMMALONYLCOA = CO2 + PROPIONYLCOA	0	100000	ML0731	# EC: 4.1.1.41
R86	MK + PROPIONYLCOA = ACRCOA + MKH2	0	100000	ML0660	# EC: 1.3.99.3
R88	D6PGL = D6PGC	0	100000	ML0579	# EC: 3.1.1.31
R89	D6PGC + NADP = CO2 + NADPH + RL5P	0	100000	ML2065	# EC: 1.1.1.44
R90	RL5P = X5P	-100000	100000	ML0554	# EC: 5.1.3.1
R91	RL5P = R5P	-100000	100000	ML1484	# EC: 5.3.1.6
R93	R5P + 0.001 THI + X5P = G3P + S7P	0	100000	ML0583	# EC: 2.2.1.1
R94	G3P + S7P + 0.001 THI = R5P + X5P	0	100000	ML0583	# EC: 2.2.1.1
R95	E4P + 0.001 THI + X5P = F6P + G3P	0	100000	ML0583	# EC: 2.2.1.1
R96	F6P + G3P + 0.001 THI = E4P + X5P	0	100000	ML0583	# EC: 2.2.1.1
R97	G3P + S7P = E4P + F6P	-100000	100000	ML0582	# EC: 2.2.1.2
R98	ATP + RIB = ADP + DR5P	0	100000	ML1461	# EC: 2.7.1.15
R99	DR5P = ACAL + G3P	0	100000	ML2451	# EC: 4.1.2.4
R100b	BIOTIN-CO2 + PEP = 0.999 BIOTIN + OA + PI	0	100000	ML0578	# EC: 4.1.1.31
R101	CO2 + GDP + PEP = GTP + OA	-100000	100000	ML2624	# EC: 4.1.1.32
R102	ICIT = GLX + SUCC	0	100000	ML1985	# EC: 4.1.3.1
R103	ACCOA + GLX = COA + MAL	0	100000	ML2069	# EC: 2.3.3.9
R104	GLAL + NAD = GLYCOLATE + NADH	0	100000	orphan	# EC: 1.2.1.21
R105	GLYCOLATE + O2 = GLX + H2O2	0	100000	ML1103	# EC: 1.1.3.15
R106	METTHF + NADP = METHF + NADPH	-100000	100000	ML0674	# EC: 1.5.1.5
R107	METHF = FTHF	-100000	100000	ML0674	# EC: 3.5.4.9
R108	FADH2 + METTHF = FAD + MTHF	0	100000	orphan	# EC: 1.7.99.5
R120	MK + NADH = MKH2 + NAD	0	100000	ML2061	# EC:
R122	MK + SUCC = FUM + MKH2	-100000	100000	ML0697 AND ML0696 AND ML0699 AND ML0698	# EC: 1.3.99.1
R123	FAD + SUCC = FADH2 + FUM	-100000	100000	ML0697 AND ML0696 AND ML0699 AND ML0698	# EC: 1.3.99.1
R124	FE3 + NADPH = FE2 + NADP	-100000	100000	ML0666	# EC: 1.16.1.7
R125	2.0 HEME-FE3 + MKH2 = 2.0 HEME-FE2 + MK	-100000	100000	( ML0881 AND ML0880 AND ML0879 AND ML0879 AND ML0584 AND ML0587 AND ML1712 AND ML1711 AND ML0875 AND ML1728 AND ML0882 AND ML1728 )	# EC: 1.10.3.-
R126	2.0 HEME-FE2 + 0.5 O2 = 6.0 H + 2.0 HEME-FE3	0	100000	( ML0881 AND ML0880 AND ML0879 AND ML0879 AND ML0584 AND ML0587 AND ML1712 AND ML1711 AND ML0875 AND ML1728 AND ML0882 AND ML1728 )	# EC: 1.10.3.-
R128	ADP + 4.0 H + PI = ATP	-10000000	10000000	ML1143 AND ML1139 AND ML1146 AND ML1145 AND ML1140 AND ML1141 AND ML1144 AND ML1142	# EC: 3.6.3.14
R129	ATP = ADP + PI	0	0	orphan	# EC: 3.6.3.1
R130	PPI = 2.0 PI	0	100000	ML0210	# EC: 3.6.1.1
R131	PPI = H + 2.0 PI	0	100000	ML0210	# EC: 3.6.1.1
R132	(n-1)POLYP + ATP = (n)POLYP + ADP	-100000	100000	ML1681	# EC: 2.7.4.1
R133	2.0 FERO + NADP = 2.0 FERI + NADPH	-100000	100000	ML0666 OR ML2134	# EC: 1.18.1.2
R134	2.0 H2O2 = O2	0	100000	orphan	# EC: 1.11.1.6
R136	AKG + GABA = GLU + SUCCSAL	-100000	100000	ML0485	# EC: 2.6.1.19
R137	NADP + SUCCSAL = NADPH + SUCC	0	100000	ML2573	# EC: 1.2.1.16
R139	NAD + P5C = HYDROXYGLU + NADH	0	100000	orphan	# EC: 1.5.1.12
R140	AKG + HYDROXYGLU = GLU + HYDROXYAKG	0	100000	orphan	# EC: 1.5.1.12
R141	HYDROXYAKG = GLX + PYR	-100000	100000	ML1078	# EC: 4.1.3.16
R145	CAP + ORN = CITR + PI	0	100000	ML1410	# EC: 2.1.3.3
R146	ORN = CO2 + PTRSC	0	100000	ML0524	# EC: 4.1.1.17
R149	AKG + ILE = GLU + OMVAL	-100000	100000	ML0866	# EC: 2.6.1.42
R152	2MBUTCOA + MK = 2MBECOA + MKH2	0	100000	ML0660	# EC: 1.3.99.12
R153	2MBECOA = HMBUTCOA	0	100000	ML2402 OR ML2118 OR ML1241	# EC: 4.2.1.17
R154	HMBUTCOA + NAD = MAACCOA + NADH	0	100000	ML0120	# EC: 1.1.1.35
R156	BIOTIN-CO2 + PROPIONYLCOA = 0.999 BIOTIN + SMMALONYLCOA	0	100000	ML0102 OR ML0731 OR ML1657	# EC: 6.4.1.3
R157	SMMALONYLCOA = RMMALONYLCOA	-100000	100000	orphan	# EC: 5.1.99.1
R158	0.001 COB-III + RMMALONYLCOA = SUCCOA	0	100000	ML1800 AND ML1799	# EC: 5.4.99.2
R159	0.001 COB-III + SUCCOA = RMMALONYLCOA	0	100000	ML1800 AND ML1799	# EC: 5.4.99.2
R162	3MBUTCOA + MK = 3MBECOA + MKH2	0	100000	ML0660	# EC: 1.3.99.3
R163	3MBECOA + BIOTIN-CO2 = 0.999 BIOTIN + MGLUTCOA	0	100000	ML0102 OR ML0731 OR ML1657	# EC: 6.4.1.4 OR 6.4.1.3 OR 6.4.1.2
R164	MGLUTCOA = HMGLUTCOA	0	100000	orphan	# EC: 4.2.1.18
R165	HMGLUTCOA = ACCOA + ACTAC	0	100000	orphan	# EC: 4.1.3.4
R166	ACTAC + ATP + COA = AACCOA + AMP + PPI	0	100000	orphan	# EC: 6.2.1.16
R175	ISUCC = NH3 + OA	0	100000	orphan	# EC: No EC
R176	ASP = CO2 + bALA	0	100000	ML0231	# EC: 4.1.1.11
R177	ASN = ASP + NH3	0	100000	ML1198	# EC: 3.5.1.1
R178	NAD + THR = 2A3KB + NADH	0	100000	ML1784	# EC: 1.1.1.103
R179	2A3KB = AMINOACETONE + CO2	0	100000	orphan	# EC: No EC
R180	AMINOACETONE + NADH = 1-AMINO-PROPAN-2-OL + NAD	0	100000	orphan	# EC: 1.1.1.75
R181	CYS + NH3 + OBUT = LLCT	0	100000	ML2394	# EC: 4.4.1.1
R182	LYS = CADA + CO2	0	100000	ML0524	# EC: 4.1.1.18
R183	O2 + OBUT + PI = CO2 + PROPIONYLP	0	100000	orphan	# EC: No EC
R184	SAP + THF = DHLIPOYLPROTEIN + METTHF + NH3	0	100000	ML0865	# EC: 2.1.2.10
R185	SER + THF = GLY + METTHF	-100000	100000	ML1953	# EC: 2.1.2.1
R186	GLY + LIPOYLPROTEIN = CO2 + SAP	0	100000	ML2072	# EC: 1.4.4.2
R187	DHLIPOYLPROTEIN + NAD = LIPOYLPROTEIN + NADH	-100000	100000	ML2387	# EC: 1.8.1.4
R188	SER = NH3 + PYR	0	100000	ML1755	# EC: 4.2.1.13
R189	CYS = H2S + NH3 + PYR	0	100000	ML0596	# EC: 4.4.1.-
R190	AKG + TYR = 4HPP + GLU	-100000	100000	ML2502	# EC: 2.6.1.5
R191	4HPP + O2 = CO2 + HOMOGEN	0	100000	ML1157	# EC: 1.13.11.27
R192	HOMOGEN + O2 = MACAC	0	100000	orphan	# EC: 1.13.11.5
R193	MACAC = FUACAC	-100000	100000	orphan	# EC: 5.2.1.2
R194	FUACAC = ACTAC + FUM	0	100000	orphan	# EC: 3.7.1.2
R195	AKG + PHE = GLU + PHPYR	-100000	100000	ML2502	# EC: 2.6.1.5
R196	ATP + GLU + NH3 = ADP + GLN + PI	0	100000	ML0925	# EC: 6.3.1.2
R197	AKG + GLN + NADH = 2.0 GLU + NAD	-100000	100000	ML0061 AND ML0062	# EC: 1.4.1.13
R198	AKG + NADPH + NH3 = GLU + NADP	-100000	100000	ML1249	# EC: 1.4.1.4
R199	ATP + GLU = ADP + GLUP	0	100000	ML1464	# EC: 2.7.2.11
R200	GLUP + NADPH = GLUGSAL + NADP + PI	0	100000	ML1458	# EC: 1.2.1.41
R201	GLUGSAL = P5C	-100000	100000	orphan	# EC: No EC
R202	NADH + NADPH + 2.0 P5C = NAD + NADP + 2.0 PRO	-100000	100000	ML2430	# EC: 1.5.1.2
R203	ACCOA + GLU = COA + NAGLU	-100000	100000	ML0978	# EC: 2.3.1.1 AND 2.3.1.35
R204	ATP + NAGLU = ADP + NAGLUP	0	100000	ML1408	# EC: 2.7.2.8
R205	NADPH + NAGLUP = NADP + NAGLUS + PI	0	100000	ML1406	# EC: 1.2.1.38
R206	GLU + NAGLUS = AKG + NAORN	0	100000	ML1409	# EC: 2.6.1.11
R207	GLU + NAORN = NAGLU + ORN	-100000	100000	ML1407	# EC: 2.3.1.1 AND 2.3.1.35
R208	2.0 ATP + CO2 + GLN = 2.0 ADP + CAP + GLU + PI	0	100000	ML0535 AND ML0536	# EC: 6.3.5.5
R209	ASP + ATP + CITR = AMP + ARGSUCC + PPI	0	100000	ML1412	# EC: 6.3.4.5
R210	ARGSUCC = ARG + FUM	0	100000	ML1413	# EC: 4.3.2.1
R211	2.0 PYR + 0.001 THI = ACLAC + CO2	0	100000	ML1695 AND ML1696	# EC: 2.2.1.6
R212	ACLAC + NADPH = DHMVA + NADP	0	100000	ML1694	# EC: 1.1.1.86
R213	DHMVA = OMVAL	0	100000	ML2608	# EC: 4.2.1.9
R214	GLU + OMVAL = AKG + VAL	-100000	100000	ML0866	# EC: 2.6.1.42
R215	THR = NH3 + OBUT	0	100000	ML1209	# EC: 4.2.1.16
R216	OBUT + PYR = ABUT + CO2	0	100000	ML0354 OR ML2083 OR ML1696 OR ML1695	# EC: 4.1.3.18
R217	ABUT + NADPH = DIHYDROXYMETHYLPENTANOATE + NADP	0	100000	ML1694	# EC: 1.1.1.86
R218	DIHYDROXYMETHYLPENTANOATE = OXOMETHYLPENTANOATE	0	100000	ML2608	# EC: 4.2.1.9
R219	GLU + OXOMETHYLPENTANOATE = AKG + ILE	-100000	100000	ML0866	# EC: 2.6.1.42
R220	ACCOA + OMVAL = COA + IPPMAL	0	100000	ML2324	# EC: 2.3.3.13
R221	IPPMAL = CBHCAP	-100000	100000	ML1685 AND ML1684	# EC: 4.2.1.33
R222	CBHCAP + NAD = NADH + OICAP	0	100000	ML1691	# EC: 1.1.1.85
R223	OICAP = CO2 + MOP	0	100000	orphan	# EC: No EC
R224	GLU + MOP = AKG + LEU	-100000	100000	ML0866	# EC: 2.6.1.42
R225	GLU + OA = AKG + ASP	-100000	100000	ML2502	# EC: 2.6.1.1
R226	ASP + ATP + GLN = AMP + ASN + GLU + PPI	0	100000	ML0874	# EC: 6.3.5.4
R227	ASP + ATP = ADP + ASP4P	0	100000	ML2323	# EC: 2.7.2.4
R228	ASP4P + NADPH = ASPSA + NADP + PI	0	100000	ML2322	# EC: 1.2.1.11
R229	ASPSA + NADPH = HSER + NADP	0	100000	ML1129	# EC: 1.1.1.3
R230	ATP + HSER = ADP + PHSER	0	100000	ML1131	# EC: 2.7.1.39
R231	PHSER = PI + THR	0	100000	ML1130	# EC: 4.2.99.2
R237	DAPIM = MDAPIM	-100000	100000	ML0996	# EC: 5.1.1.7
R239	HSER + SUCCOA = COA + OSLHSER	-100000	100000	orphan	# EC: 2.3.1.46
R244	0.002 COB-I + MET + THF = 0.001 COB-II + HCYS + MTHF	0	100000	ML1307	# EC: 2.1.1.13
R246	NADH + NH3 + PYR = ALA + NAD	-100000	100000	ML1532	# EC: 1.4.1.1
R247	3PG + NAD = NADH + PHP	0	100000	ML1692	# EC: 1.1.1.95
R248	GLU + PHP = 3PSER + AKG	-100000	100000	ML2136	# EC: 2.6.1.52
R249	3PSER = PI + SER	0	100000	ML1727	# EC: 3.1.3.3
R250	ACCOA + SER = ASER + COA	-100000	100000	ML0838	# EC: 2.3.1.30
R251	ASER + H2S = AC + CYS	0	100000	ML0839	# EC: 2.5.1.47
R252	ACCOA + HSER = COA + OAHSER	-100000	100000	ML0682	# EC: 2.3.1.31
R253	CYS + OAHSER = AC + LLCT	0	100000	ML2394	# EC: 2.5.1.48
R254	H2S + OAHSER = AC + HCYS	0	100000	ML2394	# EC: 2.5.1.48
R255	H2S + OSLHSER = HCYS + SUCC	0	100000	ML2394	# EC: 2.5.1.48
R256	OSLHSER = NH3 + OBUT + SUCC	0	100000	ML2394	# EC: 2.5.1.48
R257	HCYS + SER = LLCT	0	100000	ML2396	# EC: 4.2.1.22
R258	LLCT = CYS + NH3 + OBUT	0	100000	ML2394	# EC: 4.4.1.1
R259	ATP + MET = PI + PPI + SAM	0	100000	ML0544	# EC: 2.5.1.6
R260	SAH = ADN + HCYS	0	100000	ML0771	# EC: 3.3.1.1
R261	ATP + PRPP = PPI + PRBATP	0	100000	ML1310	# EC: 2.4.2.17
R262	PRBATP = PPI + PRBAMP	0	100000	ML1309	# EC: 3.6.1.31
R263	PRBAMP = PRFP	0	100000	ML1264	# EC: 3.5.4.19
R264	PRFP = PRLP	0	100000	ML1261	# EC: 5.3.1.16
R265	GLN + PRLP = AICAR + DIMGP + GLU	0	100000	ML1260	# EC: 2.4.2.-
R266	DIMGP = IMACP	0	100000	ML1259	# EC: 4.2.1.19
R267	GLU + IMACP = AKG + HISOLP	-100000	100000	ML1258	# EC: 2.6.1.9
R268	HISOLP = HISOL + PI	0	100000	ML1259	# EC: 3.1.3.15
R269	HISOL + 2.0 NAD = HIS + 2.0 NADH	0	100000	ML1257	# EC: 1.1.1.23
R270	E4P + PEP = 3DDAH7P + PI	0	100000	ML0896	# EC: 2.5.1.54
R271	3DDAH7P = DQT + PI	0	100000	ML0518	# EC: 4.2.3.4
R272	DQT = DHSK	0	100000	ML0519	# EC: 4.2.1.10
R273	DHSK + NADPH = NADP + SME	0	100000	ML0515	# EC: 1.1.1.25
R274	ATP + SME = ADP + SME3P	0	100000	ML0517	# EC: 2.7.1.71
R275	PEP + SME3P = 3PSME + PI	0	100000	ML0792	# EC: 2.5.1.19
R276	3PSME = CHOR + PI	0	100000	ML0516	# EC: 4.2.3.5
R277	CHOR + GLN = AN + GLU + PYR	0	100000	ML1269	# EC: 4.1.3.27
R278	AN + PRPP = NPRAN + PPI	0	100000	ML0883	# EC: 2.4.2.18
R279	NPRAN = CPAD5P	0	100000	ML1261	# EC: 5.3.1.24
R280	CPAD5P = CO2 + IGP	0	100000	ML1271	# EC: 4.1.1.48
R281	IGP + SER = G3P + TRP	0	100000	ML1273 AND ML1272	# EC: 4.2.1.20
R282	CHOR = PHEN	-100000	100000	ML0151	# EC: 5.4.99.5
R283	PHEN = CO2 + PHPYR	0	100000	ML0078	# EC: 4.2.1.51
R284	GLU + PHPYR = AKG + PHE	-100000	100000	ML2502	# EC: 2.6.1.1
R285	NAD + PHEN = 4HPP + CO2 + NADH	0	100000	ML2472	# EC: 1.3.1.12
R286	4HPP + GLU = AKG + TYR	-100000	100000	ML2502	# EC: 2.6.1.1
R287	ATP + R5P = AMP + PRPP	-100000	100000	ML0248	# EC: 2.7.6.1
R288	ASP + CAP = CAASP + PI	0	100000	ML0532	# EC: 2.1.3.2
R289	CAASP = DOROA	-100000	100000	ML0533	# EC: 3.5.2.3
R290	DOROA + O2 = H2O2 + OROA	0	100000	ML1293	# EC: 1.3.3.1
R291	OROA + PRPP = OMP + PPI	0	100000	ML2487	# EC: 2.4.2.10
R292	OMP = CO2 + UMP	0	100000	ML0537	# EC: 4.1.1.23
R293	ATP + UMP = ADP + UDP	-100000	100000	ML1371	# EC: 2.7.4.14
R294	ATP + UDP = ADP + UTP	-100000	100000	ML1469	# EC: 2.7.4.6
R295	ATP + GLN + UTP = ADP + CTP + GLU + PI	0	100000	ML1363	# EC: 6.3.4.2
R296	ATP + NH3 + UTP = ADP + CTP + PI	0	100000	ML1363	# EC: 6.3.4.2
R297	CDP + O2 + RTHIO = DCDP + OTHIO	0	100000	ML1734 AND ML1731	# EC: 1.17.4.1
R299	ATP + DCDP = ADP + DCTP	0	100000	ML1469	# EC: 2.7.4.6
R300	DCTP = DUTP + NH3	0	100000	ML2507	# EC: 3.5.4.13
R301	DUTP = DUMP + PPI	0	100000	ML1028	# EC: 3.6.1.23
R302	DUMP + FADH2 + METTHF = DTMP + FAD + THF	-100000	100000	ML1514	# EC: 2.1.1.148
R303	DUMP + METTHF = DHF + DTMP	-100000	100000	ML1519	# EC: 2.1.1.45
R304	ATP + DTMP = ADP + DTDP	-100000	100000	ML0772	# EC: 2.7.4.9
R305	ATP + DTDP = ADP + DTTP	-100000	100000	ML1469	# EC: 2.7.4.6
R306	ATP + CDP = ADP + CTP	-100000	100000	ML1469	# EC: 2.7.4.6
R307	ATP + CMP = ADP + CDP	-100000	100000	ML1371	# EC: 2.7.4.14
R308	DCTP = DCMP + PPI	0	100000	orphan	# EC: 3.6.1.12
R309	ATP + DCMP = ADP + DCDP	-100000	100000	ML1371	# EC: 2.7.4.14
R310	NADPH + OTHIO = NAD + RTHIO	0	100000	ML2703	# EC: 1.8.1.9
R313	GLN + PRPP = GLU + PPI + PRAM	0	100000	ML2206	# EC: 2.4.2.14
R314	ATP + GLY + PRAM = ADP + GAR + PI	0	100000	ML2235	# EC: 6.3.4.13
R315	FTHF + GAR = FGAR + THF	0	100000	ML0160	# EC: 2.1.2.2
R316	ATP + FGAR + GLN = ADP + FGAM + GLU + PI	0	100000	ML2211	# EC: 6.3.5.3
R317	ATP + FGAM = ADP + AIR + PI	0	100000	ML2205	# EC: 6.3.3.1
R318	AIR + ATP + HCO3 = ADP + CAIR + PI	0	100000	ML0735	# EC: 4.1.1.21
R319	ASP + ATP + CAIR = ADP + PI + SAICAR	0	100000	ML2227	# EC: 6.3.2.6
R320	SAICAR = AICAR + FUM	-100000	100000	ML2230	# EC: 4.3.2.2
R321	AICAR + FTHF = PRFICA + THF	-100000	100000	ML0161	# EC: 2.1.2.3
R322	PRFICA = IMP	-100000	100000	ML0161	# EC: 2.1.2.3
R323	ATP = PPI + cAMP	0	100000	ML2341	# EC: 4.6.1.1
R324	GTP = PPI + cGMP	0	100000	orphan	# EC: 4.6.1.-
R325	cAMP = AMP	0	100000	orphan	# EC: 3.1.4.17
R326	cGMP = GMP	0	100000	orphan	# EC: 3.1.4.17
R327	ATP + DGMP = ADP + DGDP	-100000	100000	ML0541	# EC: 2.7.4.8
R328	DATP + GMP = DADP + GDP	-100000	100000	ML0541	# EC: 2.7.4.8
R329	ATP + DUDP = ADP + DUTP	-100000	100000	ML1469	# EC: 2.7.4.6
R330	O2 + RTHIO + UDP = DUDP + OTHIO	0	100000	ML1734 AND ML1731	# EC: 1.17.4.1
R334	GN + PRPP = GMP + PPI	0	100000	ML0214	# EC: 2.4.2.8
R335	HYXN + PRPP = IMP + PPI	0	100000	ML0214	# EC: 2.4.2.8
R336	PRPP + XAN = PPI + XMP	0	100000	orphan	# EC: 2.4.2.22
R337	DIN + PI = DR1P + HYXN	-100000	100000	ML0707	# EC: 2.4.2.1
R338	DA + PI = AD + DR1P	-100000	100000	ML0707	# EC: 2.4.2.1
R338b	DR1P = R5P	-100000	100000	orphan	# EC: 5.4.2.2
R339	HYXN + R1P = INS + PI	-100000	100000	ML0707	# EC: 2.4.2.1
R340	AD + R1P = ADN + PI	-100000	100000	ML0707	# EC: 2.4.2.1
R341	GN + R1P = GSN + PI	-100000	100000	ML0707	# EC: 2.4.2.1
R342	R1P + XAN = PI + XTSINE	-100000	100000	ML0707	# EC: 2.4.2.1
R343	XTSINE = RIB + XAN	0	100000	orphan	# EC: No EC
R344	ADN = INS + NH3	0	100000	ML0700	# EC: 3.5.4.4
R345	DA = DIN + NH3	0	100000	ML0700	# EC: 3.5.4.4
R346	DGTP = DGMP + PPI	0	100000	orphan	# EC: 3.6.1.-
R347	ATP + GTP = AMP + ppGpp	0	100000	ML0491	# EC: 2.7.6.5
R348	ppGpp = GDP + PPI	0	100000	ML0491	# EC: 3.1.7.2
R349	ASP + GTP + IMP = ASUC + GDP + PI	0	100000	ML0280	# EC: 6.3.4.4
R350	ASUC = AMP + FUM	-100000	100000	ML2230	# EC: 4.3.2.2
R351	AMP + ATP = 2.0 ADP	-100000	100000	ML1832	# EC: 2.7.4.3
R351b	ADN + ATP = ADP + AMP	-100000	100000	ML0873	# EC: 2.7.1.20
R352	ADP + O2 + RTHIO = DADP + OTHIO	0	100000	ML1734 AND ML1731	# EC: 1.17.4.1
R354	ATP + DADP = ADP + DATP	-100000	100000	ML1469	# EC: 2.7.4.6
R355	IMP + NAD = NADH + XMP	0	100000	ML0387 AND ML0388 AND ML2066	# EC: 1.1.1.205
R356	ATP + GLN + XMP = AMP + GLU + GMP + PPI	0	100000	ML0395	# EC: 6.3.5.2
R357	ATP + GMP = ADP + GDP	-100000	100000	ML0541	# EC: 2.7.4.8
R358	ATP + GDP = ADP + GTP	-100000	100000	ML1469	# EC: 2.7.4.6
R359	GDP + O2 + RTHIO = DGDP + OTHIO	0	100000	ML1734 AND ML1731	# EC: 1.17.4.1
R361	ATP + DGDP = ADP + DGTP	-100000	100000	ML1469	# EC: 2.7.4.6
R362	ASP + FUM = ISUCC + SUCC	0	100000	ML1226	# EC: 1.4.3.16
R363	ASP + O2 = H2O2 + ISUCC	0	100000	ML1226	# EC: 1.4.3.16
R364	DHAP + ISUCC = PI + QA	0	100000	ML1225	# EC: No EC
R365	PRPP + QA = CO2 + NACN + PPI	0	100000	ML1227	# EC: 2.4.2.19
R366	NAM = NAC + NH3	-100000	100000	orphan	# EC: 3.5.1.19
R367	NAC + PRPP = NACN + PPI	0	100000	orphan	# EC: 2.4.2.11
R368	ATP + NACN = NAAD + PPI	0	100000	ML1454	# EC: 2.7.7.18
R369	ATP + NAAD + NH3 = AMP + NAD + PPI	0	100000	ML1463	# EC: 6.3.1.5
R370	ATP + GLN + NAAD = AMP + GLU + NAD + PPI	0	100000	ML1463	# EC: 6.3.5.1
R371	NAC + R1P = NACD + PI	0	100000	ML0707	# EC: 2.4.2.1
R372	NAM + R1P = NAMD + PI	0	100000	ML0707	# EC: 2.4.2.1
R373	ATP + NACD = ADP + NACN	0	100000	ML0304	# EC: 2.7.1.-
R374	ATP + NAMD = ADP + NAMN	0	100000	orphan	# EC: 2.7.1.22
R375	ATP + NAMN = NAD + PPI	0	100000	ML1454	# EC: 2.7.7.18
R376	NAD + NADPH = NADH + NADP	-100000	100000	ML2636 AND ML2634 AND ML2635	# EC: 1.6.1.2
R377	ATP + NAD = ADP + NADP	0	100000	ML1359	# EC: 2.7.1.23
R378	NADP = NAD + PI	0	100000	orphan	# EC: 3.1.3.-
R381	GTP = D6RP5P + FOR + PPI	0	100000	ML0559	# EC: 3.5.4.25
R382	D6RP5P = A6RP5P + NH3	0	100000	ML1340 OR ML0555	# EC: 3.5.4.26
R383	A6RP5P + NADPH = A6RP5P2 + NADP	0	100000	ML1340 OR ML0555	# EC: 1.1.1.193
R384	A6RP5P2 = A6RP + PI	0	100000	orphan	# EC: No EC
R385	RL5P = DB4P + FOR	0	100000	orphan	# EC: 3.5.4.25
R386	A6RP + DB4P = D8RL + PI	0	100000	ML0560	# EC: 2.5.1.9
R387	2.0 D8RL = A6RP + RIBFLAV	0	100000	ML0558	# EC: 2.5.1.9
R388	ATP + RIBFLAV = ADP + FMN	0	100000	ML0852	# EC: 2.7.1.26
R389	ATP + FMN = FAD + PPI	0	100000	ML0852	# EC: 2.7.7.2
R393	ATP + PNTO = 4PPNTO + ADP	0	100000	ML1954	# EC: 2.7.1.33
R394	4PPNTO + CTP + CYS = 4PPNCYS + CMP + PPI	0	100000	ML0543	# EC: 6.3.2.5
R395	4PPNCYS = 4PPNTE + CO2	0	100000	ML0543	# EC: 4.1.1.36
R396	4PPNTE + ATP = DPCOA + PPI	0	100000	ML1663	# EC: 2.7.7.3
R397	ATP + DPCOA = ADP + COA	0	100000	ML1383	# EC: 2.7.1.24
R398	COA = ACP	0	100000	ML1192 OR ML1547	# EC: 2.7.8.7
R409	ATP + GLU + THF = ADP + PI + THFG	0	100000	ML1471	# EC: 6.3.2.17
R410	THFG = GLU + THF	0	100000	orphan	# EC: 3.4.19.9
R411	CYS + FE2 = ALA + FERO	0	100000	ML1708 OR ML0596	# EC: 2.8.1.7
R412	CHOR = ICHOR	-100000	100000	ML0808	# EC: 5.4.4.2
R413	AKG + ICHOR = CO2 + PYR + SHCHC	0	100000	ML2270	# EC: 4.1.3.- AND 4.1.1.71
R414	SHCHC = OSB	0	100000	orphan	# EC: 4.2.1.-
R415	ATP + COA + OSB = AMP + OSBCOA + PPI	0	100000	ML2257 AND ML2268	# EC: 6.2.1.26
R416	OSBCOA = COA + DHN	0	100000	ML2263	# EC: 4.1.3.36
R417	DHN + NPP = CO2 + DMK + PPI	0	100000	ML2406	# EC: 2.5.1.-
R418	DMK + SAM = MKH2 + SAH	0	100000	orphan	# EC: 2.1.1.-
R419	4.0 ACCOA = 3.0 COA + PIMELOYL-COA	0	100000	orphan	# EC:
R420	ALA + PIMELOYL-COA = 8-AMINO7-OXONONANOATE + CO2 + COA	0	100000	ML1217	# EC: 2.3.1.47
R421	8-AMINO7-OXONONANOATE + SAM = 7-8-DIAMINONONANOATE + SAM-2-OXOBUTANOATE	0	100000	ML1216	# EC: 2.6.1.62
R422	SAM-2-OXOBUTANOATE = SAM	0	100000	orphan	# EC:
R423	7-8-DIAMINONONANOATE + ATP + CO2 = ADP + DETHIOBIOTIN	0	100000	ML1218	# EC: 6.3.3.3
R424	DETHIOBIOTIN + H2S + SAM = BIOTIN + DA	0	100000	ML1220	# EC: 2.8.1.6
R425	CO2 = HCO3	0	100000	ML1919	# EC: 4.2.1.1
R426	ATP + BIOTIN = AMP + BIOTIN-BCCP + PPI	0	100000	ML0732	# EC: 6.3.4.15
R427	ATP + BIOTIN-BCCP + HCO3 = ADP + BIOTIN-CO2 + PI	0	100000	ML0726	# EC: 6.3.4.14
R427b	OCTANOYL-ACP = ACP + APO-LIPO	0	100000	ML0859	# EC: no ec
R427c	APO-LIPO + 2.0 H2S + 2.0 SAM = 2.0 DA + LIPO + 2.0 MET	0	100000	ML0858	# EC: no ec
R428	ATP + GLU = AMP + PPI + TRNA-GLU	0	100000	ML1688	# EC: 6.1.1.17
R429	NADPH + TRNA-GLU = GLU1SEMIALD + NADP	0	100000	ML2422	# EC: 1.2.1.70
R430	GLU1SEMIALD = 5-AMINO-LEVULINATE	0	100000	ML2414	# EC: 5.4.3.8
R431	2.0 5-AMINO-LEVULINATE = PORPHOBILILOGIN	0	100000	ML2419	# EC: 4.2.1.24
R432	4.0 PORPHOBILILOGIN = HYDROXYMETHYLBILANE + 4.0 NH3	0	100000	ML2421	# EC: 2.5.1.61
R433	HYDROXYMETHYLBILANE = UROPORPHYRINOGEN-III	0	100000	ML2420	# EC: 4.2.1.75
R437	1.5 O2 + PROTOPORPHYRINOGEN = PROTOPORPHYRIN-IX	0	100000	ML1135	# EC: 1.3.3.4
R438	FE2 + PROTOPORPHYRIN-IX = PROTOHEME-FE2	0	100000	ML1805	# EC: 4.99.1.1
R439	FPP + PROTOHEME-FE2 = HEME-FE2 + PPI	0	100000	orphan	# EC: 2.5.1.-
R458	COB-II + NADH = COB-I + NAD	-100000	100000	orphan	# EC: No EC
R459	COB-III + NADH = COB-II + NAD	-100000	100000	orphan	# EC: No EC
R463	MO2 + MOLYBDOPTERIN = MOLYBDENUM	0	100000	ML0183	# EC: No EC
R465	TYR = TS-COSH-TYR	0	100000	orphan	# EC: No EC
R466	TS-PROTEIN = TS-COSH-TYR	0	100000	orphan	# EC: No EC
R467	AIR = AHMMP	0	100000	ML0294	# EC: No EC
R468	AHMMP + ATP = ADP + AMPMP	0	100000	ML0295	# EC: 2.7.1.49
R469	AMPMP + ATP = ADP + MAHMPPP	0	100000	ML0295	# EC: 2.7.4.7
R470	DX5P + TS-COSH-TYR = HEMT + TS-PROTEIN	0	100000	ML0297	# EC: No EC
R471	ATP + HEMT = ADP + MPET	0	100000	orphan	# EC: 2.7.1.50
R472	MAHMPPP + MPET = PPI + THIP	0	100000	ML0300	# EC: 2.5.1.3
R472b	ATP + THIP = ADP + THDP	0	100000	ML1676	# EC: 2.7.4.16
R473	THIP = PI + THI	0	100000	orphan	# EC: 3.1.3.-
R474	THI = AHMMP + HEMT	0	100000	orphan	# EC: 3.5.99.2
R475	GTP + LLAC = 2-PHOSPHO-L-LACTATE + GDP	0	100000	orphan	# EC:
R476	2-PHOSPHO-L-LACTATE + GTP = LPPG + PPI	0	100000	orphan	# EC:
R477	4HPP + A6RP = FO + NH3	0	100000	ML1492	# EC:
R478	FO + LPPG = F420-0 + GMP	0	100000	ML0759 AND ML0758	# EC:
R479	5.0 ATP + F420-0 + 5.0 GLU = F420	0	100000	ML0759 AND ML0756	# EC:
R480	IP + UDPNAG = NAG-INS + PI + UDP	0	100000	ML2443	# EC: No EC
R481	NAG-INS = AC + NG-INS	0	100000	ML1495	# EC: No EC
R482	ATP + CYS + NG-INS = AMP + CYS-NG-INS + PPI	0	100000	orphan	# EC: No EC
R483	ACCOA + CYS-NG-INS = COA + MYCOTHIOL	0	100000	ML2193	# EC: No EC
R484	ELECTROPHILE-X + MYCOTHIOL = H2X + MYCOTHIOL-S-CONJUGATE	0	100000	orphan	# EC: No EC
R484b	MYCOTHIOL-S-CONJUGATE = N-ACETYL-S-CONJUGATE + 0.999 NG-INS	0	100000	ML2391	# EC: No EC
R485	ICHOR = PYR + SAL	0	100000	orphan	# EC: No EC
R486	2.0 COA = MBT-HOLO	0	100000	ML1192	# EC: 2.7.8.7
R487	ATP + MBT-HOLO + SAL = AMP + MBTA-SAL + PPI	0	100000	orphan	# EC: 6.-.-.-
R488	ATP + MBT-HOLO + SER = AMP + MBTB-SER + PPI	0	100000	orphan	# EC: No EC
R489	ATP + LYS + MBT-HOLO = AMP + MBTE-LYS + PPI	0	100000	orphan	# EC: No EC
R490	ATP + LYS + MBT-HOLO = AMP + MBTF-LYS + PPI	0	100000	orphan	# EC: No EC
R491	ACCOA + MALCOA + MBT-HOLO = 2.0 COA + MBTCD-HBA	0	100000	orphan	# EC: No EC
R492	MBTA-SAL + MBTB-SER + MBTCD-HBA + MBTE-LYS + MBTF-LYS = MBT + 5.0 MBT-HOLO	0	100000	orphan	# EC:
R493	2.0 ACCOA + MBT + 2.0 NADPH = 2.0 COA + MBTSEC + 2.0 NADP	0	100000	orphan	# EC:
R494	9.0 ACCOA + MBT + 18.0 NADPH = 9.0 COA + MBTWALL + 18.0 NADP	0	100000	orphan	# EC:
R495	ACCOA + BIOTIN-CO2 = 0.999 BIOTIN + MALCOA	0	100000	ML0102 OR ML0731 OR ML1657	# EC: 6.4.1.2
R496	ACCOA + ACP = ACACP + COA	-100000	100000	( ML1653 ) AND ML1654	# EC: 2.3.1.38
R497	ACACP + 2.0 MALACP + 4.0 NADPH = 2.0 ACP + 2.0 CO2 + HEXANOYL-ACP + 4.0 NADP	0	100000	ML1191	# EC: 2.3.1.41/1.1.1.100/1.3.1.10
R497b	ACACP + 4.0 MALACP + 8.0 NADPH = 4.0 ACP + 4.0 CO2 + 8.0 NADP + OCTANOYL-ACP	0	100000	ML1191	# EC: 2.3.1.41/1.1.1.100/1.3.1.11
R498	ACACP + 6.0 MALACP + 12.0 NADPH = 6.0 ACP + 6.0 CO2 + 12.0 NADP + TETRADECANOYL-ACP	0	100000	ML1191	# EC: 2.3.1.41/1.1.1.100/1.3.1.10
R499	ACACP + 7.0 MALACP + 14.0 NADPH = 7.0 ACP + 7.0 CO2 + HEXADECANOYL-ACP + 14.0 NADP	0	100000	ML1191	# EC: 2.3.1.41/1.1.1.100/1.3.1.10
R500	ACACP + 7.0 MALACP + 13.0 NADPH = 9-HEXADECENOYL-ACP + 7.0 ACP + 7.0 CO2 + 13.0 NADP	0	100000	ML1191	# EC: 2.3.1.41/1.1.1.100/1.3.1.10
R501	ACACP + 8.0 MALACP + 16.0 NADPH = 8.0 ACP + 8.0 CO2 + 16.0 NADP + OCTADECANOYL-ACP	0	100000	ML1191	# EC: 2.3.1.41/1.1.1.100/1.3.1.10
R502	ACACP + 8.0 MALACP + 15.0 NADPH = 9-OCTADECENOYL-ACP + 8.0 ACP + 8.0 CO2 + 15.0 NADP	0	100000	ML1191	# EC: 2.3.1.41/1.1.1.100/1.3.1.10
R503	ACACP + 9.0 MALACP + 18.0 NADPH = 9.0 ACP + 9.0 CO2 + EICOSANOYL-ACP + 18.0 NADP	0	100000	ML1191	# EC: 2.3.1.41/1.1.1.100/1.3.1.10
R504	ACACP + 10.0 MALACP + 20.0 NADPH = 10.0 ACP + 10.0 CO2 + DOCOSANOYL-ACP + 20.0 NADP	0	100000	ML1191	# EC: 2.3.1.41/1.1.1.100/1.3.1.10
R505	ACACP + 11.0 MALACP + 22.0 NADPH = 11.0 ACP + 11.0 CO2 + 22.0 NADP + TETRACOSANOYL-ACP	0	100000	ML1191	# EC: 2.3.1.41/1.1.1.100/1.3.1.10
R506	ACACP + 12.0 MALACP + 24.0 NADPH = 12.0 ACP + 12.0 CO2 + HEXACOSANOYL-ACP + 24.0 NADP	0	100000	ML1191	# EC: 2.3.1.41/1.1.1.100/1.3.1.10
R507	ACACP + 13.0 MALACP + 26.0 NADPH = 13.0 ACP + 13.0 CO2 + 26.0 NADP + OCTACOSANOYL-ACP	0	100000	ML1191	# EC: 2.3.1.41/1.1.1.100/1.3.1.11
R508	BIOTIN-CO2 + HEXACOSANOYL-COA = BIOTIN + HEXACOSANOYL-COA-CO2	0	100000	ML0731 AND ML0102 AND ML0726	# EC: 6.4.1.2
R509	COA + HEXANOYL-ACP = ACP + HEXANOYL-COA	-100000	100000	( ML1653 ) AND ML1654	# EC:
R510	COA + TETRADECANOYL-ACP = ACP + TETRADECANOYL-COA	-100000	100000	( ML1653 ) AND ML1654	# EC: 2.3.1.39
R511	COA + HEXADECANOYL-ACP = ACP + HEXADECANOYL-COA	-100000	100000	( ML1653 ) AND ML1654	# EC: 2.3.1.39
R512	9-HEXADECENOYL-ACP + COA = 9-HEXADECENOYL-COA + ACP	-100000	100000	( ML1653 ) AND ML1654	# EC: 2.3.1.39
R513	COA + OCTADECANOYL-ACP = ACP + OCTADECANOYL-COA	-100000	100000	( ML1653 ) AND ML1654	# EC: 2.3.1.39
R514	9-OCTADECENOYL-ACP + COA = 9-OCTADECENOYL-COA + ACP	-100000	100000	( ML1653 ) AND ML1654	# EC: 2.3.1.39
R515	COA + EICOSANOYL-ACP = ACP + EICOSANOYL-COA	-100000	100000	( ML1653 ) AND ML1654	# EC: 2.3.1.39
R516	COA + DOCOSANOYL-ACP = ACP + DOCOSANOYL-COA	-100000	100000	( ML1653 ) AND ML1654	# EC: 2.3.1.39
R517	COA + TETRACOSANOYL-ACP = ACP + TETRACOSANOYL-COA	-100000	100000	( ML1653 ) AND ML1654	# EC: 2.3.1.39
R518	COA + HEXACOSANOYL-ACP = ACP + HEXACOSANOYL-COA	-100000	100000	( ML1653 ) AND ML1654	# EC: 2.3.1.39
R519	COA + OCTACOSANOYL-ACP = ACP + OCTACOSANOYL-COA	-100000	100000	( ML1653 ) AND ML1654	# EC: 2.3.1.39
R520	COA + NONADECANOYL-ACP = ACP + NONADECANOYL-COA	-100000	100000	( ML1653 ) AND ML1654	# EC: 2.3.1.39
R521	COA + HEPTADECANOYL-ACP = ACP + HEPTADECANOYL-COA	-100000	100000	( ML1653 ) AND ML1654	# EC: 2.3.1.39
R522	COA + PENTADECANOYL-ACP = ACP + PENTADECANOYL-COA	-100000	100000	( ML1653 ) AND ML1654	# EC: 2.3.1.39
R533	ACP + PROPIONYLCOA = COA + PROPIONYLACP	0	100000	( ML1653 ) AND ML1654	# EC: 6.4.1.2
R534	6.0 MALACP + 12.0 NADPH + PROPIONYLACP = 6.0 ACP + 6.0 CO2 + 12.0 NADP + PENTADECANOYL-ACP	0	100000	ML1191	# EC: 2.3.1.-
R535	MALACP + 2.0 NADPH + PENTADECANOYL-ACP = ACP + CO2 + HEPTADECANOYL-ACP + 2.0 NADP	0	100000	ML1191	# EC: 2.3.1.-
R536	HEPTADECANOYL-ACP + MALACP + 2.0 NADPH = ACP + CO2 + 2.0 NADP + NONADECANOYL-ACP	0	100000	ML1191	# EC: 2.3.1.-
R537	ATP + COA + HEXANOATE = AMP + HEXANOYL-COA + PPI	0	100000	ML1994 OR ML2661 OR ML2546 OR ML1234 OR ML1051 OR ML0887 OR ML0484 OR ML2358 OR ML0138 OR ML0134 OR ML0132 OR ML0100	# EC: 6.2.1.3
R538	ATP + COA + DECANOATE = AMP + DECANOYL-COA + PPI	0	100000	ML1994 OR ML2661 OR ML2546 OR ML1234 OR ML1051 OR ML0887 OR ML0484 OR ML2358 OR ML0138 OR ML0134 OR ML0132 OR ML0100	# EC: 6.2.1.3
R539	ATP + COA + DODECANOATE = AMP + DODECANOYL-COA + PPI	0	100000	ML1994 OR ML2661 OR ML2546 OR ML1234 OR ML1051 OR ML0887 OR ML0484 OR ML2358 OR ML0138 OR ML0134 OR ML0132 OR ML0100	# EC: 6.2.1.3
R540	ATP + COA + TETRADECANOATE = AMP + PPI + TETRADECANOYL-COA	0	100000	ML1994 OR ML2661 OR ML2546 OR ML1234 OR ML1051 OR ML0887 OR ML0484 OR ML2358 OR ML0138 OR ML0134 OR ML0132 OR ML0100	# EC: 6.2.1.3
R541	ATP + COA + HEXADECANOATE = AMP + HEXADECANOYL-COA + PPI	0	100000	ML1994 OR ML2661 OR ML2546 OR ML1234 OR ML1051 OR ML0887 OR ML0484 OR ML2358 OR ML0138 OR ML0134 OR ML0132 OR ML0100	# EC: 6.2.1.3
R542	9-HEXADECENOATE + ATP + COA = 9-HEXADECENOYL-COA + AMP + PPI	0	100000	ML1994 OR ML2661 OR ML2546 OR ML1234 OR ML1051 OR ML0887 OR ML0484 OR ML2358 OR ML0138 OR ML0134 OR ML0132 OR ML0100	# EC: 6.2.1.3
R543	ATP + COA + OCTADECANOATE = AMP + OCTADECANOYL-COA + PPI	0	100000	ML1994 OR ML2661 OR ML2546 OR ML1234 OR ML1051 OR ML0887 OR ML0484 OR ML2358 OR ML0138 OR ML0134 OR ML0132 OR ML0100	# EC: 6.2.1.3
R544	9-OCTADECENOATE + ATP + COA = 9-OCTADECENOYL-COA + AMP + PPI	0	100000	ML1994 OR ML2661 OR ML2546 OR ML1234 OR ML1051 OR ML0887 OR ML0484 OR ML2358 OR ML0138 OR ML0134 OR ML0132 OR ML0100	# EC: 6.2.1.3
R545	ATP + COA + EICOSANOATE = AMP + EICOSANOYL-COA + PPI	0	100000	ML1994 OR ML2661 OR ML2546 OR ML1234 OR ML1051 OR ML0887 OR ML0484 OR ML2358 OR ML0138 OR ML0134 OR ML0132 OR ML0100	# EC: 6.2.1.3
R546	ATP + COA + DOCOSANOATE = AMP + DOCOSANOYL-COA + PPI	0	100000	ML1994 OR ML2661 OR ML2546 OR ML1234 OR ML1051 OR ML0887 OR ML0484 OR ML2358 OR ML0138 OR ML0134 OR ML0132 OR ML0100	# EC: 6.2.1.3
R547	ATP + COA + TETRACOSANOATE = AMP + PPI + TETRACOSANOYL-COA	0	100000	ML1994 OR ML2661 OR ML2546 OR ML1234 OR ML1051 OR ML0887 OR ML0484 OR ML2358 OR ML0138 OR ML0134 OR ML0132 OR ML0100	# EC: 6.2.1.3
R548	ATP + COA + HEXACOSANOATE = AMP + HEXACOSANOYL-COA + PPI	0	100000	ML1994 OR ML2661 OR ML2546 OR ML1234 OR ML1051 OR ML0887 OR ML0484 OR ML2358 OR ML0138 OR ML0134 OR ML0132 OR ML0100	# EC: 6.2.1.3
R549	ATP + COA + PENTADECANOATE = AMP + PENTADECANOYL-COA + PPI	0	100000	ML1994 OR ML2661 OR ML2546 OR ML1234 OR ML1051 OR ML0887 OR ML0484 OR ML2358 OR ML0138 OR ML0134 OR ML0132 OR ML0100	# EC: 6.2.1.3
R550	ATP + COA + HEPTADECANOATE = AMP + HEPTADECANOYL-COA + PPI	0	100000	ML1994 OR ML2661 OR ML2546 OR ML1234 OR ML1051 OR ML0887 OR ML0484 OR ML2358 OR ML0138 OR ML0134 OR ML0132 OR ML0100	# EC: 6.2.1.3
R551	ATP + COA + NONADECANOATE = AMP + NONADECANOYL-COA + PPI	0	100000	ML1994 OR ML2661 OR ML2546 OR ML1234 OR ML1051 OR ML0887 OR ML0484 OR ML2358 OR ML0138 OR ML0134 OR ML0132 OR ML0100	# EC: 6.2.1.3
R552	COA + FAD + NAD + OCTACOSANOYL-COA = ACCOA + FADH2 + HEXACOSANOYL-COA + NADH	0	100000	( ML2563 OR ML0661 OR ML0660 OR ML0737 ) AND ( ML2402 OR ML2401 OR ML1241 OR ML1724 OR ML0120 OR ML2118 ) AND ( ML2461 ) AND ( ML2564 OR ML2399 OR ML1158 OR ML2162 )	# EC: 1.3.99.3 AND 4.2.1.17 AND 1.1.1.35 AND 2.3.1.16
R553	COA + FAD + HEXACOSANOYL-COA + NAD = ACCOA + FADH2 + NADH + TETRACOSANOYL-COA	0	100000	( ML2563 OR ML0661 OR ML0660 OR ML0737 ) AND ( ML2402 OR ML2401 OR ML1241 OR ML1724 OR ML0120 OR ML2118 ) AND ( ML2461 ) AND ( ML2564 OR ML2399 OR ML1158 OR ML2162 )	# EC: 1.3.99.3 AND 4.2.1.17 AND 1.1.1.35 AND 2.3.1.16
R554	COA + FAD + NAD + TETRACOSANOYL-COA = ACCOA + DOCOSANOYL-COA + FADH2 + NADH	0	100000	( ML2563 OR ML0661 OR ML0660 OR ML0737 ) AND ( ML2402 OR ML2401 OR ML1241 OR ML1724 OR ML0120 OR ML2118 ) AND ( ML2461 ) AND ( ML2564 OR ML2399 OR ML1158 OR ML2162 )	# EC: 1.3.99.3 AND 4.2.1.17 AND 1.1.1.35 AND 2.3.1.16
R555	COA + DOCOSANOYL-COA + FAD + NAD = ACCOA + EICOSANOYL-COA + FADH2 + NADH	0	100000	( ML2563 OR ML0661 OR ML0660 OR ML0737 ) AND ( ML2402 OR ML2401 OR ML1241 OR ML1724 OR ML0120 OR ML2118 ) AND ( ML2461 ) AND ( ML2564 OR ML2399 OR ML1158 OR ML2162 )	# EC: 1.3.99.3 AND 4.2.1.17 AND 1.1.1.35 AND 2.3.1.16
R556	COA + EICOSANOYL-COA + FAD + NAD = ACCOA + FADH2 + NADH + OCTADECANOYL-COA	0	100000	( ML2563 OR ML0661 OR ML0660 OR ML0737 ) AND ( ML2402 OR ML2401 OR ML1241 OR ML1724 OR ML0120 OR ML2118 ) AND ( ML2461 ) AND ( ML2564 OR ML2399 OR ML1158 OR ML2162 )	# EC: 1.3.99.3 AND 4.2.1.17 AND 1.1.1.35 AND 2.3.1.16
R557	COA + FAD + NAD + OCTADECANOYL-COA = ACCOA + FADH2 + HEXADECANOYL-COA + NADH	0	100000	( ML2563 OR ML0661 OR ML0660 OR ML0737 ) AND ( ML2402 OR ML2401 OR ML1241 OR ML1724 OR ML0120 OR ML2118 ) AND ( ML2461 ) AND ( ML2564 OR ML2399 OR ML1158 OR ML2162 )	# EC: 1.3.99.3 AND 4.2.1.17 AND 1.1.1.35 AND 2.3.1.16
R558	COA + FAD + HEXADECANOYL-COA + NAD = ACCOA + FADH2 + NADH + TETRADECANOYL-COA	0	100000	( ML2563 OR ML0661 OR ML0660 OR ML0737 ) AND ( ML2402 OR ML2401 OR ML1241 OR ML1724 OR ML0120 OR ML2118 ) AND ( ML2461 ) AND ( ML2564 OR ML2399 OR ML1158 OR ML2162 )	# EC: 1.3.99.3 AND 4.2.1.17 AND 1.1.1.35 AND 2.3.1.16
R559	COA + FAD + NAD + TETRADECANOYL-COA = ACCOA + DODECANOYL-COA + FADH2 + NADH	0	100000	( ML2563 OR ML0661 OR ML0660 OR ML0737 ) AND ( ML2402 OR ML2401 OR ML1241 OR ML1724 OR ML0120 OR ML2118 ) AND ( ML2461 ) AND ( ML2564 OR ML2399 OR ML1158 OR ML2162 )	# EC: 1.3.99.3 AND 4.2.1.17 AND 1.1.1.35 AND 2.3.1.16
R560	COA + DODECANOYL-COA + FAD + NAD = ACCOA + DECANOYL-COA + FADH2 + NADH	0	100000	( ML2563 OR ML0661 OR ML0660 OR ML0737 ) AND ( ML2402 OR ML2401 OR ML1241 OR ML1724 OR ML0120 OR ML2118 ) AND ( ML2461 ) AND ( ML2564 OR ML2399 OR ML1158 OR ML2162 )	# EC: 1.3.99.3 AND 4.2.1.17 AND 1.1.1.35 AND 2.3.1.16
R561	COA + DECANOYL-COA + FAD + NAD = ACCOA + FADH2 + NADH + OCTANOYL-COA	0	100000	( ML2563 OR ML0661 OR ML0660 OR ML0737 ) AND ( ML2402 OR ML2401 OR ML1241 OR ML1724 OR ML0120 OR ML2118 ) AND ( ML2461 ) AND ( ML2564 OR ML2399 OR ML1158 OR ML2162 )	# EC: 1.3.99.3 AND 4.2.1.17 AND 1.1.1.35 AND 2.3.1.16
R562	COA + FAD + NAD + OCTANOYL-COA = ACCOA + FADH2 + HEXANOYL-COA + NADH	0	100000	( ML2563 OR ML0661 OR ML0660 OR ML0737 ) AND ( ML2402 OR ML2401 OR ML1241 OR ML1724 OR ML0120 OR ML2118 ) AND ( ML2461 ) AND ( ML2564 OR ML2399 OR ML1158 OR ML2162 )	# EC: 1.3.99.3 AND 4.2.1.17 AND 1.1.1.35 AND 2.3.1.16
R563	COA + FAD + HEXANOYL-COA + NAD = ACCOA + BUTANOYL-COA + FADH2 + NADH	0	100000	( ML2563 OR ML0661 OR ML0660 OR ML0737 ) AND ( ML2402 OR ML2401 OR ML1241 OR ML1724 OR ML0120 OR ML2118 ) AND ( ML2461 ) AND ( ML2564 OR ML2399 OR ML1158 OR ML2162 )	# EC: 1.3.99.3 AND 4.2.1.17 AND 1.1.1.35 AND 2.3.1.16
R564	BUTANOYL-COA + COA + FAD + NAD = 2.0 ACCOA + FADH2 + NADH	0	100000	( ML2563 OR ML0661 OR ML0660 OR ML0737 ) AND ( ML2402 OR ML2401 OR ML1241 OR ML1724 OR ML0120 OR ML2118 ) AND ( ML2461 ) AND ( ML2564 OR ML2399 OR ML1158 OR ML2162 )	# EC: 1.3.99.3 AND 4.2.1.17 AND 1.1.1.35 AND 2.3.1.16
R565	9-OCTADECENOYL-COA + COA + FAD + NAD = 9-HEXADECENOYL-COA + ACCOA + FADH2 + NADH	0	100000	( ML2563 OR ML0661 OR ML0660 OR ML0737 ) AND ( ML2402 OR ML2401 OR ML1241 OR ML1724 OR ML0120 OR ML2118 ) AND ( ML2461 ) AND ( ML2564 OR ML2399 OR ML1158 OR ML2162 )	# EC: 1.3.99.3 AND 4.2.1.17 AND 1.1.1.35 AND 2.3.1.17
R566	9-HEXADECENOYL-COA + COA + FAD + NAD = ACCOA + CIS-DELTA-5-TETRADECANOYL-COA + FADH2 + NADH	0	100000	( ML2563 OR ML0661 OR ML0660 OR ML0737 ) AND ( ML2402 OR ML2401 OR ML1241 OR ML1724 OR ML0120 OR ML2118 ) AND ( ML2461 ) AND ( ML2564 OR ML2399 OR ML1158 OR ML2162 )	# EC: 1.3.99.3 AND 4.2.1.17 AND 1.1.1.35 AND 2.3.1.18
R567	CIS-DELTA-5-TETRADECANOYL-COA + COA + FAD + NAD = ACCOA + CIS-DELTA-3-DODECANOYL-COA + FADH2 + NADH	0	100000	( ML2563 OR ML0661 OR ML0660 OR ML0737 ) AND ( ML2402 OR ML2401 OR ML1241 OR ML1724 OR ML0120 OR ML2118 ) AND ( ML2461 ) AND ( ML2564 OR ML2399 OR ML1158 OR ML2162 )	# EC: 1.3.99.3 AND 4.2.1.17 AND 1.1.1.35 AND 2.3.1.19
R568	CIS-DELTA-3-DODECANOYL-COA = TRANS-DELTA-2-DODECANOYL-COA	0	100000	( ML2563 OR ML0661 OR ML0660 OR ML0737 ) AND ( ML2402 OR ML2401 OR ML1241 OR ML1724 OR ML0120 OR ML2118 ) AND ( ML2461 ) AND ( ML2564 OR ML2399 OR ML1158 OR ML2162 )	# EC: 1.3.99.3 AND 4.2.1.17 AND 1.1.1.35 AND 2.3.1.20
R569	TRANS-DELTA-2-DODECANOYL-COA = TRANS-DELTA-2-HYDROXY-DODECANOYL-COA	0	100000	( ML2563 OR ML0661 OR ML0660 OR ML0737 ) AND ( ML2402 OR ML2401 OR ML1241 OR ML1724 OR ML0120 OR ML2118 ) AND ( ML2461 ) AND ( ML2564 OR ML2399 OR ML1158 OR ML2162 )	# EC: 1.3.99.3 AND 4.2.1.17 AND 1.1.1.35 AND 2.3.1.21
R570	NAD + TRANS-DELTA-2-HYDROXY-DODECANOYL-COA = DODECANOYL-COA + NADH	0	100000	( ML2563 OR ML0661 OR ML0660 OR ML0737 ) AND ( ML2402 OR ML2401 OR ML1241 OR ML1724 OR ML0120 OR ML2118 ) AND ( ML2461 ) AND ( ML2564 OR ML2399 OR ML1158 OR ML2162 )	# EC: 1.3.99.3 AND 4.2.1.17 AND 1.1.1.35 AND 2.3.1.22
R571	PA = DAG + PI	0	100000	orphan	# EC: 3.1.3.4
R571b	1.16 TAGcat = TAGbio	-100000	100000	orphan	# EC:
R572	TAGcat = 0.1 9-OCTADECENOATE + DAG + 0.1 EICOSANOATE + 0.1 HEXACOSANOATE + 0.2 HEXADECANOATE + 0.1 NONADECANOATE + 0.1 OCTADECANOATE + 0.1 PENTADECANOATE + 0.1 TETRACOSANOATE	0	100000	orphan	# EC: 3.1.1.3
R573	DAG = 0.1 9-OCTADECENOATE + 0.1 EICOSANOATE + 0.1 HEXACOSANOATE + 0.2 HEXADECANOATE + MAG + 0.1 NONADECANOATE + 0.1 OCTADECANOATE + 0.1 PENTADECANOATE + 0.1 TETRACOSANOATE	0	100000	orphan	# EC: 3.1.1.3
R574	MAG = 0.1 9-OCTADECENOATE + 0.1 EICOSANOATE + GL + 0.1 HEXACOSANOATE + 0.2 HEXADECANOATE + 0.1 NONADECANOATE + 0.1 OCTADECANOATE + 0.1 PENTADECANOATE + 0.1 TETRACOSANOATE	0	100000	ML2603	# EC: 3.1.1.23
R575	COA + FAD + NAD + NONADECANOYL-COA = ACCOA + FADH2 + HEPTADECANOYL-COA + NADH	0	100000	( ML2563 OR ML0661 OR ML0660 OR ML0737 ) AND ( ML2402 OR ML2401 OR ML1241 OR ML1724 OR ML0120 OR ML2118 ) AND ( ML2461 ) AND ( ML2564 OR ML2399 OR ML1158 OR ML2162 )	# EC: 1.3.99.3 AND 4.2.1.17 AND 1.1.1.35 AND 2.3.1.23
R576	COA + FAD + HEPTADECANOYL-COA + NAD = ACCOA + FADH2 + NADH + PENTADECANOYL-COA	0	100000	( ML2563 OR ML0661 OR ML0660 OR ML0737 ) AND ( ML2402 OR ML2401 OR ML1241 OR ML1724 OR ML0120 OR ML2118 ) AND ( ML2461 ) AND ( ML2564 OR ML2399 OR ML1158 OR ML2162 )	# EC: 1.3.99.3 AND 4.2.1.17 AND 1.1.1.35 AND 2.3.1.24
R577	COA + FAD + NAD + PENTADECANOYL-COA = ACCOA + FADH2 + NADH + TRIDECANOYL-COA	0	100000	( ML2563 OR ML0661 OR ML0660 OR ML0737 ) AND ( ML2402 OR ML2401 OR ML1241 OR ML1724 OR ML0120 OR ML2118 ) AND ( ML2461 ) AND ( ML2564 OR ML2399 OR ML1158 OR ML2162 )	# EC: 1.3.99.3 AND 4.2.1.17 AND 1.1.1.35 AND 2.3.1.25
R578	COA + FAD + NAD + TRIDECANOYL-COA = ACCOA + FADH2 + NADH + UNDECANOYL-COA	0	100000	( ML2563 OR ML0661 OR ML0660 OR ML0737 ) AND ( ML2402 OR ML2401 OR ML1241 OR ML1724 OR ML0120 OR ML2118 ) AND ( ML2461 ) AND ( ML2564 OR ML2399 OR ML1158 OR ML2162 )	# EC: 1.3.99.3 AND 4.2.1.17 AND 1.1.1.35 AND 2.3.1.26
R579	COA + FAD + NAD + UNDECANOYL-COA = ACCOA + FADH2 + NADH + NONANOYL-COA	0	100000	( ML2563 OR ML0661 OR ML0660 OR ML0737 ) AND ( ML2402 OR ML2401 OR ML1241 OR ML1724 OR ML0120 OR ML2118 ) AND ( ML2461 ) AND ( ML2564 OR ML2399 OR ML1158 OR ML2162 )	# EC: 1.3.99.3 AND 4.2.1.17 AND 1.1.1.35 AND 2.3.1.27
R580	COA + FAD + NAD + NONANOYL-COA = ACCOA + FADH2 + HEPTANOYL-COA + NADH	0	100000	( ML2563 OR ML0661 OR ML0660 OR ML0737 ) AND ( ML2402 OR ML2401 OR ML1241 OR ML1724 OR ML0120 OR ML2118 ) AND ( ML2461 ) AND ( ML2564 OR ML2399 OR ML1158 OR ML2162 )	# EC: 1.3.99.3 AND 4.2.1.17 AND 1.1.1.35 AND 2.3.1.28
R581	COA + FAD + HEPTANOYL-COA + NAD = ACCOA + FADH2 + NADH + PENTANOYL-COA	0	100000	( ML2563 OR ML0661 OR ML0660 OR ML0737 ) AND ( ML2402 OR ML2401 OR ML1241 OR ML1724 OR ML0120 OR ML2118 ) AND ( ML2461 ) AND ( ML2564 OR ML2399 OR ML1158 OR ML2162 )	# EC: 1.3.99.3 AND 4.2.1.17 AND 1.1.1.35 AND 2.3.1.29
R582	COA + FAD + NAD + PENTANOYL-COA = ACCOA + FADH2 + NADH + PROPIONYLCOA	0	100000	( ML2563 OR ML0661 OR ML0660 OR ML0737 ) AND ( ML2402 OR ML2401 OR ML1241 OR ML1724 OR ML0120 OR ML2118 ) AND ( ML2461 ) AND ( ML2564 OR ML2399 OR ML1158 OR ML2162 )	# EC: 1.3.99.3 AND 4.2.1.17 AND 1.1.1.35 AND 2.3.1.30
R583	0.1 9-HEXADECENOYL-COA + 0.1 9-OCTADECENOYL-COA + 0.1 EICOSANOYL-COA + GL3P + 0.1 HEXACOSANOYL-COA + 0.2 HEXADECANOYL-COA + 0.1 NONADECANOYL-COA + 0.1 OCTADECANOYL-COA + 0.1 PENTADECANOYL-COA + 0.1 TETRACOSANOYL-COA = AGL3P + COA	0	100000	ML1246	# EC: 2.3.1.15
R587	0.1 9-HEXADECENOYL-COA + 0.1 9-OCTADECENOYL-COA + AGL3P + 0.1 EICOSANOYL-COA + 0.1 HEXACOSANOYL-COA + 0.2 HEXADECANOYL-COA + 0.1 NONADECANOYL-COA + 0.1 OCTADECANOYL-COA + 0.1 PENTADECANOYL-COA + 0.1 TETRACOSANOYL-COA = COA + PA	0	100000	ML1245 OR ML0892	# EC: 2.3.1.51
R588	CTP + PA = CDPDG + PPI	-100000	100000	ML1589	# EC: 2.7.7.41
R589	CDPDG + SER = CMP + PS	-100000	100000	ML0310	# EC: 2.7.8.8
R590	PHOSPHATIDYLCHOLINE = DAG	0	100000	ML1899 OR ML0314 OR ML1243 OR ML0119	# EC: 3.1.4.3
R591	DHAP + NADH = GL3P + NAD	-100000	100000	ML1679	# EC: 1.1.1.94
R592	CDPDG + GL3P = CMP + PGP	-100000	100000	ML0979	# EC: 2.7.8.5
R593	PGP = PG + PI	0	100000	orphan	# EC: 3.1.3.27
R594	GL3P + HEXADECANOYL-ACP = A160GL3P + ACP	0	100000	ML1246	# EC: 2.3.1.15
R595	A160GL3P + TUBERCULOSTEROYL-ACP = ACP + PA-TBA	0	100000	ML1245 OR ML0892	# EC: 2.3.1.51
R596	CTP + PA-TBA = CDPDAG-TBA + PPI	0	100000	ML1589	# EC: 2.7.7.41
R597	CDPDAG-TBA + MI = CMP + PI-TBA	0	100000	ML0454	# EC: 2.7.8.11
R598	GDPMAN + PI-TBA = AC1PIM1 + GDP	0	100000	ML0452	# EC: 2.4.1.-
R599	AC1PIM1 + HEXADECANOYL-ACP = AC2PIM1 + ACP	-100000	100000	ML0453	# EC: 2.3.1.-
R600	AC2PIM1 + HEXADECANOYL-ACP = AC3PIM1 + ACP	-100000	100000	ML0453	# EC: 2.3.1.-
R601	AC3PIM1 + HEXADECANOYL-ACP = AC4PIM1 + ACP	-100000	100000	ML0453	# EC: 2.3.1.-
R602	AC1PIM1 + GDPMAN = AC1PIM2 + GDP	0	100000	ML0886	# EC: 2.4.1.-
R603	AC1PIM2 + HEXADECANOYL-ACP = AC2PIM2 + ACP	-100000	100000	ML0453	# EC: 2.3.1.-
R604	AC2PIM2 + HEXADECANOYL-ACP = AC3PIM2 + ACP	-100000	100000	ML0453	# EC: 2.3.1.-
R605	AC3PIM2 + HEXADECANOYL-ACP = AC4PIM2 + ACP	-100000	100000	ML0453	# EC: 2.3.1.-
R606	AC1PIM2 + GDPMAN = AC1PIM3 + GDP	0	100000	orphan	# EC: 2.4.1.-
R607	AC1PIM3 + HEXADECANOYL-ACP = AC2PIM3 + ACP	-100000	100000	ML0453	# EC: 2.3.1.-
R608	AC2PIM3 + HEXADECANOYL-ACP = AC3PIM3 + ACP	-100000	100000	ML0453	# EC: 2.3.1.-
R609	AC3PIM3 + HEXADECANOYL-ACP = AC4PIM3 + ACP	-100000	100000	ML0453	# EC: 2.3.1.-
R610	AC3PIM3 + PPM = AC3PIM4 + DPP	0	100000	orphan	# EC: 2.4.1.-
R611	AC3PIM4 + PPM = AC3PIM5 + DPP	0	100000	orphan	# EC: 2.4.1.-
R612	AC3PIM5 + HEXADECANOYL-ACP = AC4PIM5 + ACP	-100000	100000	ML0453	# EC: 2.3.1.-
R613	AC4PIM5 + PPM = AC4PIM6 + DPP	0	100000	orphan	# EC: 2.-.-.-
R614	AC4PIM6 + PPM = AC4PIM7 + DPP	0	100000	orphan	# EC: 2.4.1.-
R618	ACP + MALCOA = COA + MALACP	0	100000	( ML1653 ) AND ML1654	# EC: 2.3.1.39
R619	ACP + SMMALONYLCOA = COA + RMMALONYLACP	0	100000	( ML1653 ) AND ML1654	# EC: 2.3.1.39
R620	EICOSANOYL-COA + MALACP = BETA-KETO-C22-ACYL-ACP + CO2 + COA	0	100000	orphan	# EC: 2.3.1.41
R621	BETA-KETO-C22-ACYL-ACP + NADPH = D-3-HYDROXY-C22-ACYL-ACP + NADP	0	100000	ML1807 OR ML2565	# EC: 1.1.1.100
R622	D-3-HYDROXY-C22-ACYL-ACP = TRANS-DELTA-2-ENOYL-C22-ACYL-ACP	0	100000	ML1993	# EC: 4.2.1.61
R623	TRANS-DELTA-2-ENOYL-C22-ACYL-ACP = CIS-DELTA-3-ENOYL-C22-ACYL-ACP	0	100000	orphan	# EC: 4.2.1.17
R624	CIS-DELTA-3-ENOYL-C22-ACYL-ACP + 5.0 MALACP + 10.0 NADPH = 5.0 ACP + CIS-DELTA-13-ENOYL-C32-ACYL-ACP + 5.0 CO2 + 10.0 NADP	0	100000	( ML1655 OR ML1656 ) AND ( ML1807 OR ML2565 ) AND ( ML1993 ) AND ML1806	# EC: 2.3.1.41
R625	CIS-DELTA-13-ENOYL-C32-ACYL-ACP + MALACP + NADPH = ACP + CIS-DELTA-2-3,15-ENOYL-C34-ACYL-ACP + CO2 + NADP	0	100000	( ML1655 OR ML1656 ) AND ( ML1807 OR ML2565 ) AND ( ML1993 )	# EC: 2.3.1.41
R626	CIS-DELTA-2-3,15-ENOYL-C34-ACYL-ACP + 8.0 MALACP + 16.0 NADPH = 8.0 ACP + CIS-DELTA-2-19,31-ENOYL-C50-ACYL-ACP + 8.0 CO2 + 16.0 NADP	0	100000	( ML1655 OR ML1656 ) AND ( ML1807 OR ML2565 ) AND ( ML1993 )	# EC: 2.1.1.-
R627	CIS-DELTA-2-19,31-ENOYL-C50-ACYL-ACP + 2.0 NADP + 2.0 SAM = CYCLOPROPYL-MEROACYL-ACP + 2.0 NADPH + 2.0 SAH	0	100000	ML2426	# EC: /2.1.1.-
R628	CIS-DELTA-3-ENOYL-C22-ACYL-ACP + 8.0 MALACP + 16.0 NADPH = 8.0 ACP + CIS-DELTA-19-ENOYL-C38-ACYL-ACP + 8.0 CO2 + 16.0 NADP	0	100000	( ML1655 OR ML1656 ) AND ( ML1807 OR ML2565 ) AND ( ML1993 ) AND ML1806	# EC: 2.3.1.41
R629	CIS-DELTA-19-ENOYL-C38-ACYL-ACP + MALACP + NADPH = ACP + CIS-DELTA-2-3,21-ENOYL-C40-ACYL-ACP + CO2 + NADP	0	100000	( ML1655 OR ML1656 ) AND ( ML1807 OR ML2565 ) AND ( ML1993 )	# EC: 2.3.1.41
R630	CIS-DELTA-2-3,21-ENOYL-C40-ACYL-ACP + 8.0 MALACP + 16.0 NADPH = 8.0 ACP + CIS-DELTA-2-19,37-ENOYL-C56-ACYL-ACP + 8.0 CO2 + 16.0 NADP	0	100000	( ML1655 OR ML1656 ) AND ( ML1807 OR ML2565 ) AND ( ML1993 ) AND ML1806	# EC: 2.3.1.41
R631	CIS-DELTA-2-19,37-ENOYL-C56-ACYL-ACP + SAM = CIS-DELTA-37-ENOYL-METHY-HYDROXY-C56-ACYL-ACP + SAH	0	100000	ML1903	# EC: 2.1.1.-
R633	CIS-DELTA-37-ENOYL-METHY-HYDROXY-C56-ACYL-ACP + 2.0 NADP + SAM = CIS-KETO-MEROACYL-ACP + 2.0 NADPH + SAH	0	100000	orphan	# EC: 2.1.1.-
R634	CIS-DELTA-37-ENOYL-METHY-HYDROXY-C56-ACYL-ACP + NADP + SAM = CIS-DELTA-37-ENOYL-DIMETHY-HYDROXY-C56-ACYL-ACP + NADPH + SAH	0	100000	ML1900	# EC: 2.1.1.-
R636	CIS-DELTA-37-ENOYL-DIMETHY-HYDROXY-C56-ACYL-ACP + 2.0 NADP + SAM = 2.0 NADPH + SAH + TRANS-KETO-MEROACYL-ACP	0	100000	ML2426	# EC: 2.1.1.79
R637	ATP + 0.1 CIS-KETO-MEROACYL-ACP + 0.8 CYCLOPROPYL-MEROACYL-ACP + 0.1 TRANS-KETO-MEROACYL-ACP = ACP + MEROACYL-AMP + PI	0	100000	ML0100	# EC: 6.2.1.-
R638	HEXACOSANOYL-COA-CO2 + MEROACYL-AMP = AMP + C78-3-OXY-MYCOLATE-ENZ + CO2 + COA	0	100000	ML0101	# EC: No EC
R639	C78-3-OXY-MYCOLATE-ENZ + NADPH = C78MYCOLATE-ENZ	0	100000	orphan	# EC: No EC
R640	C78MYCOLATE-ENZ + PPM = C78MYCOLATE-PP	0	100000	ML0099	# EC: No EC
R641	C78MYCOLATE-PP + TRE6P = PPM + TREHALOSEMONOMYCOLATE-P	0	100000	orphan	# EC: No EC
R642	TREHALOSEMONOMYCOLATE-P = PI + TREHALOSEMONOMYCOLATE(CY)	0	100000	ML0393	# EC: 3.-.-.- OR 3.1.3.12
R643	COA = MAS	0	100000	orphan	# EC: No EC
R644	0.25 DOCOSANOYL-ACP + 0.25 EICOSANOYL-ACP + MAS + 0.25 OCTACOSANOYL-ACP + 0.25 TETRACOSANOYL-ACP = ACP + ACYL-MAS	0	100000	ML0138	# EC: 6.2.1.-
R645	ACYL-MAS + 8.0 NADPH + 4.0 SMMALONYLCOA = 4.0 CO2 + 4.0 COA + MYCOCEROSOYL-MAS + 8.0 NADP	0	100000	ML0139	# EC: No EC
R649	HEXADECANOYL-ACP + 2.0 NADPH + SMMALONYLCOA = CO2 + COA + 2.0 NADP + TUBERCULOSTEROYL-ACP	0	100000	ML0139	# EC: No EC
R650	CHOR = HBA + PYR	0	100000	ML0133	# EC: 4.-.-.-
R651	ATP + DOCOSANOYL-COA + 3.0 MALCOA + 5.0 NADPH + 2.0 SMMALONYLCOA = AMP + 5.0 CO2 + 5.0 NADP + PHTHIODIOLONE-A + PPI	0	100000	ML2357 AND ML2356 AND ML2355 AND ML2354 AND ML2353	# EC: No EC
R652	NADPH + PHTHIODIOLONE-A = NADP + PTT	0	100000	ML0131	# EC: 1.-.-.-
R653	PTT + SAM = PTC + SAH	0	100000	ML0130	# EC: 2.1.1.-
R654	2.0 MYCOCEROSOYL-MAS + PTC = DIM-CYTO + 2.0 MAS	0	100000	ML2349	# EC: No EC
R655	ATP + HBA + 8.0 MALCOA + 16.0 NADPH = AMP + 9.0 CO2 + 7.0 COA + PHPAA-COA + PPI	0	100000	ML0135	# EC:
R656	3.0 MALCOA + PHPAA-COA + 2.0 SMMALONYLCOA = 5.0 CO2 + 5.0 COA + PHENOLPHTHIODIOLONE-A	0	100000	ML2357 AND ML2356 AND ML2355 AND ML2354 AND ML2353 AND ML2358 AND ML0138	# EC:
R657	NADPH + PHENOLPHTHIODIOLONE-A = NADP + PPTT	0	100000	ML0131	# EC: 1.-.-.-
R658	PPTT + SAM = PPTC + SAH	0	100000	ML0130	# EC: 2.1.1.-
R659	2.0 MYCOCEROSOYL-MAS + PPTC = 2.0 MAS + PHDIM-CYTO	0	100000	ML2349	# EC: No EC
R660	PHDIM-CYTO = PHDIM	0	100000	ML0137 AND ML2352 AND ML2351 AND ML2350	# EC:
R661	DTDPRHAM + PHDIM = DTDP + PHDIMRHAM1	0	100000	ML0125	# EC: 2.4.1.-
R662	DTDPRHAM + PHDIMRHAM1 = DTDP + PHDIMRHAM2	0	100000	ML0128 OR ML0125	# EC: 2.4.1.-
R663	PHDIMRHAM2 + SAM = MYCOSIDE_B + SAH	0	100000	ML0127 AND ML0126	# EC: 2.1.1.-
R663b	SAM + bDGLC = GLCP + SAH	0	100000	ML2346 AND ML2347	# EC: No EC
R672	6.0 NADPH + OCTADECANOYL-COA + 3.0 RMMALONYLACP = 2.0 ACP + 3.0 CO2 + COA + MYCOLIPANOIC-ACP + 6.0 NADP	0	100000	orphan	# EC:
R673	5.0 NADPH + OCTADECANOYL-COA + 3.0 RMMALONYLACP = 2.0 ACP + 3.0 CO2 + COA + MYCOLIPENOYL-ACP + 5.0 NADP	0	100000	ML1230	# EC:
R674	4.0 NADPH + OCTADECANOYL-COA + 3.0 RMMALONYLACP = 2.0 ACP + 3.0 CO2 + COA + MYCOLIPDIENOYL-ACP + 4.0 NADP	0	100000	ML1231	# EC:
R678	G3P + PYR = CO2 + DX5P	0	100000	ML1038	# EC: 2.2.1.7
R679	DX5P + NADPH = MDE4P + NADP	0	100000	ML1583	# EC: 1.1.1.267
R680	CTP + MDE4P = CDPMDE + PPI	0	100000	ML0321	# EC: 2.7.7.60
R681	ATP + CDPMDE = 2PCDPMDE + ADP	0	100000	ML0242	# EC: 2.7.1.148
R682	2PCDPMDE = CMP + MDECPP	0	100000	ML0322	# EC: 4.6.1.12
R683	MDECPP + NADH = HMB4PP + NAD	0	100000	ML1581	# EC: 1.17.4.3
R684	HMB4PP + NADH = IPP + NAD	0	100000	ML1938	# EC: No EC
R684b	HMB4PP + NADH = DMPP + NAD	0	100000	Rv3382c OR Rv1110	# EC: No EC
R686	DMPP + IPP = GPP + PPI	0	100000	orphan	# EC: 2.5.1.1
R687	GPP + IPP = FPP + PPI	0	100000	ML2467	# EC: 2.5.1.10
R688	FPP + IPP = GGPP + PPI	0	100000	orphan	# EC: 2.5.1.29
R689	GGPP + IPP = PPI + PPPP	0	100000	orphan	# EC:
R690	IPP + PPPP = HPPP + PPI	0	100000	orphan	# EC: 2.5.1.33
R691	HPPP + IPP = HEPPP + PPI	0	100000	ML2277	# EC: 2.5.1.30
R692	HEPPP + IPP = OPP + PPI	0	100000	orphan	# EC: 2.5.1.30
R693	IPP + OPP = NPP + PPI	0	100000	orphan	# EC: 2.5.1.11
R694	FPP + 7.0 IPP = DPP	0	100000	ML0634	# EC: 2.5.1.31
R695	DPP + PRPP = DPPPR + PPI	0	100000	ML0095	# EC: No EC
R696	DPPPR = DPPR + PI	0	100000	orphan	# EC: No EC
R697	DPPR = ARAFDPP	0	100000	ML0109 AND ML0108	# EC: 1.-.-.-
R698	ALA = DALA	-100000	100000	ML0375	# EC: 5.1.1.1
R699	ATP + 2.0 DALA = ADP + ALAALA + PI	0	100000	ML1678	# EC: 6.3.2.4
R700	DPP + UDPNAG = NAGDPP + UMP	0	100000	orphan	# EC: No EC
R701	DTDPRHAM + NAGDPP = DTDP + RHAMNAGDPP	0	100000	ML0752	# EC: 2.-.-.-
R702	RHAMNAGDPP + 30.0 UDPGALF = GALACTANDPP + 30.0 UDP	-100000	100000	ML0093	# EC: 2.-.-.-
R705	ARAFDPP + GALACTANDPP = ARA[1]GALACTANDPP + DPP	-100000	100000	ML0107	# EC: 2.4.2.34
R706	70.0 ARAFDPP + ARA[1]GALACTANDPP = ARABINOGALACTANDPP + 70.0 DPP	-100000	100000	ML0105 OR ML0104	# EC: 2.4.2.34
R707	DTTP + G1P = DTDPGLC + PPI	0	100000	ML2503	# EC: 2.7.7.24
R708	DTDPGLC = DTDP4DH6DGLC	-100000	100000	ML1964 OR ML0204	# EC: 4.2.1.46
R709	DTDP4DH6DGLC = DTDP4DH6DMAN	0	100000	ML1965	# EC: 5.1.3.13
R710	DTDP4DH6DMAN + NADPH = DTDPRHAM + NADP	0	100000	ML0760	# EC: 1.1.1.133
R711	UDPGAL = UDPGALF	0	100000	ML0092	# EC: 5.4.99.9
R712	F6P + GLN = GA6P + GLU	-100000	100000	ML0371	# EC: 2.6.1.16
R713	GLU = DGLU	0	100000	ML1172	# EC: 5.1.1.3
R714	GA6P = F6P + NH3	-100000	100000	orphan	# EC: 3.5.99.6
R715	GA1P = GA6P	-100000	100000	orphan	# EC: 5.4.2.2
R716	ACCOA + GA1P = COA + NAGA1P	-100000	100000	orphan	# EC: 2.3.1.157
R717	NAGA1P + UTP = PPI + UDPNAG	0	100000	ML0249	# EC: 2.7.7.23
R718	PEP + UDPNAG = UDPNAGPEE	-100000	100000	ML1150	# EC: 2.5.1.7
R719	NADPH + UDPNAGPEE = NADP + UDPNAM	0	100000	ML2447	# EC: 1.1.1.158
R723	ATP + GLY + UDPNAM = ADP + PI + UDP[NAM]GLY	-100000	100000	ML0915	# EC: 6.3.2.8
R724	ATP + DGLU + UDP[NAM]GLY = ADP + PI + UDP[NAM]GLYGLU	0	100000	ML0912	# EC: 6.3.2.9
R725	ATP + MDAPIM + UDP[NAM]GLYGLU = ADP + PI + UDP[NAM]GGMDAPIM	0	100000	ML0909	# EC: 6.3.2.13
R726	ALAALA + ATP + UDP[NAM]GGMDAPIM = ADP + PI + UDP[NAM]GGMDAPIMAA	0	100000	ML0910	# EC: 6.3.2.15
R727	DPP + UDP[NAM]GGMDAPIMAA = LIPID1 + UMP	-100000	100000	ML0911	# EC: 2.7.8.13
R728	LIPID1 + UDPNAG = LIPID2 + UDP	0	100000	ML0914	# EC: 2.4.1.-
R729	ATP + LIPID2 + NH3 = ADP + LIPID2-AMIDATED + PI	0	100000	orphan	# EC:
R730	LIPID2-AMIDATED = DPP + PEPTIDOGLYCAN	0	100000	orphan	# EC:
R731	ARABINOGALACTANDPP + 30.0 PEPTIDOGLYCAN = ARABINOGALACTAN_PEPTIDOGLYCAN + DPP	0	100000	orphan	# EC:
PROT	1.324 ALA + 0.696 ARG + 0.213 ASN + 0.537 ASP + 40.74 ATP + 0.094 CYS + 0.283 GLN + 0.429 GLU + 0.958 GLY + 0.208 HIS + 0.389 ILE + 0.899 LEU + 0.192 LYS + 0.173 MET + 0.26 PHE + 0.56 PRO + 0.541 SER + 0.556 THR + 0.132 TRP + 0.187 TYR + 0.832 VAL = PROTEIN	0	100000	orphan	# EC:
RNAr	1.98 ATP + 0.708 CTP + 1.13 GTP + 0.641 UTP = 1.25 ADP + 1.25 PI + 3.21 PPI + RNA	0	100000	orphan	# EC:
DNAr	4.44 ATP + 0.557 DATP + 1.061 DCTP + 1.061 DGTP + 0.557 DTTP = 4.44 ADP + DNA + 4.44 PI + 3.24 PPI	0	100000	orphan	# EC:
SM_MOL	0.012 ACP + 0.163 COA + 0.159 FAD + 0.001 FE2 + 0.001 FE3 + 0.001 FERI + 0.001 FERO + 0.274 FMN + 0.01 HEME-FE2 + 0.01 HEME-FE3 + 0.012 LIPO + 0.163 MAS + 0.012 MBT-HOLO + 0.146 MK + 0.188 NAD + 0.168 NADP = SMALLMOLECULES	0	100000	orphan	# EC:
PEr	1.23 PS = 1.23 CO2 + PE	0	100000	ML0311	# EC: 4.1.1.65
TAG	0.11 9-HEXADECENOYL-COA + 0.11 9-OCTADECENOYL-COA + 1.16 DAG + 0.11 EICOSANOYL-COA + 0.11 HEXACOSANOYL-COA + 0.22 HEXADECANOYL-COA + 0.11 NONADECANOYL-COA + 0.11 OCTADECANOYL-COA + 0.11 PENTADECANOYL-COA + 0.11 TETRACOSANOYL-COA = 1.1 COA + 1.1 PI + TAGbio	0	100000	orphan	# EC:
PIMSr	0.082 AC2PIM1 + 0.082 AC2PIM2 + 0.082 AC3PIM5 + 0.082 AC4PIM6 + 0.082 AC4PIM7 = PIMS	0	100000	orphan	# EC:
LAMr	4.5 ARAFDPP + 0.064 LM = 4.5 DPP + LAM	0	100000	ML0106	# EC: 2.4.2.34
MAPCr	0.008 ARABINOGALACTAN_PEPTIDOGLYCAN + 0.238 TREHALOSEMONOMYCOLATE = MAPC + 0.238 TRE	0	100000	ML0097 AND ML2028 AND ML2655	# EC:
P-L-GLXr	3.4 GLN + 3.4 GLU = P-L-GLX	0	100000	ML0925	# EC: 6.3.1.2
CLr	0.647 CDPDG + 0.647 PG = CL + 0.647 CMP	0	100000	ML2081	# EC: 2.7.8.-
LMr	0.2 AC3PIM2 + 3.6 PPM = 3.6 DPP + LM	0	100000	orphan	# EC: 2.4.1.-
TDM	0.522 TREHALOSEMONOMYCOLATE(CY) = 0.522 TRE + TREHALOSEDIMYCOLATE	0	100000	ML0097 AND ML2028 AND ML2655	# EC: 2.3.1.-
TMM	0.48 ATP + 0.48 TREHALOSEMONOMYCOLATE(CY) = 0.48 ADP + 0.48 PI + TREHALOSEMONOMYCOLATE	0	100000	( ML1114 AND ML1113 ) OR ML2084	# EC:
DAT	1.38 MYCOLIPENOYL-ACP + 0.69 TRE6P = 1.38 ACP + DIACYLTREHALOSE	0	100000	orphan	# EC: hypothetical
PAT	0.334 MYCOLIPANOIC-ACP + 0.668 MYCOLIPDIENOYL-ACP + 0.668 MYCOLIPENOYL-ACP + 0.334 TRE6P = 1.67 ACP + POLYACYLTREHALOSE	0	100000	orphan	# EC: hypothetical
DIMr	0.436 DIM-CYTO = DIM	0	100000	ML0137 AND ML2352 AND ML2351 AND ML2350	# EC:
PGL	0.259 DTDP + 0.259 GLCP + 0.259 MYCOSIDE_B + 0.778 SAM = PGL-1 + 0.778 SAH	0	100000	ML2348	# EC: 2.4.-.-
BIOMASS1	47.0 ATP + 0.007 CL + 0.001 DIACYLTREHALOSE + 0.002 DIM + 0.022 DNA + 0.186 LAM + 0.054 LM + 0.208 MAPC + 0.035 P-L-GLX + 0.006 PE + 0.029 PGL-1 + 0.04 PIMS + 0.001 POLYACYLTREHALOSE + 0.214 PROTEIN + 0.036 RNA + 0.05 SMALLMOLECULES + 0.016 TAGbio + 0.001 TREHALOSEDIMYCOLATE + 0.001 TREHALOSEMONOMYCOLATE = 47.0 ADP + BIOMASS + 47.0 PI	0	100000	orphan	# EC:
BXT	BIOMASS = BIOMASS_b	0	100000	orphan	# EC:
R800	NH3_e = NH3	-100000	100000	orphan	# EC: No EC
R801	H + NO3_e = NO3	0	1	orphan	# EC: No EC
R802	H + NO2_e = NO2	0	1	orphan	# EC: No EC
R803	NO2_e = NO2	-100000	100000	orphan	# EC: No EC
R804	O2_e = O2	-100000	100000	orphan	# EC: No EC
R805	CO2_e = CO2	-100000	100000	orphan	# EC: No EC
R806	FOR = FOR_e	0	1	orphan	# EC: No EC
R807	GLYCOLATE_e = GLYCOLATE	0	1	orphan	# EC: No EC
R808	AC_e = AC	0	1	orphan	# EC: No EC
R809	ACAL_e = ACAL	0	1	orphan	# EC: No EC
R810	AN_e = AN	0	1	orphan	# EC: No EC
R811	CITR_e = CITR	0	1	orphan	# EC: No EC
R812	GL_e = GL	0	1	orphan	# EC: No EC
R814	GN_e = GN	0	1	orphan	# EC: No EC
R815	HYXN_e = HYXN	0	1	orphan	# EC: No EC
R816	NAC_e = NAC	0	1	orphan	# EC: No EC
R817	T3_e = T3	0	1	orphan	# EC: No EC
R818	UREA_e = UREA	0	1	orphan	# EC: No EC
R819	XAN_e = XAN	0	1	orphan	# EC: No EC
R820	ALA_e + ATP = ADP + ALA	0	1	orphan	# EC: No EC
R821	ARG_e + ATP = ADP + ARG + PI	0	1	orphan	# EC: No EC
R822	ASN_e + ATP = ADP + ASN + PI	0	1	orphan	# EC: No EC
R823	ASP_e + ATP = ADP + ASP + PI	0	1	ML1304 OR ML1305	# EC: No EC
R824	ATP + SUC_e = ADP + PI + SUC	0	1	orphan	# EC: No EC
R825	ATP + CELB_e = ADP + CELB + PI	0	1	orphan	# EC: No EC
R826	ATP + CYS_e = ADP + CYS + PI	0	1	orphan	# EC: No EC
R827	ATP + DAPIM_e = ADP + DAPIM + PI	0	1	orphan	# EC: No EC
R828	ATP + DGLU_e = ADP + DGLU + PI	0	1	orphan	# EC: No EC
R829	ATP + GLN_e = ADP + GLN + PI	0	1	ML0303	# EC: No EC
R830	ATP + GLU_e = ADP + GLU + PI	0	1	orphan	# EC: No EC
R831	ATP + HIS_e = ADP + HIS + PI	0	1	ML0303	# EC: No EC
R832	ATP + ILE_e = ADP + ILE + PI	0	1	orphan	# EC: No EC
R833	ATP + LEU_e = ADP + LEU + PI	0	1	orphan	# EC: No EC
R834	ATP + LYS_e = ADP + LYS + PI	0	1	orphan	# EC: No EC
R835	ATP + MET_e = ADP + MET + PI	0	1	orphan	# EC: No EC
R836	ATP + MLT_e = ADP + MLT + PI	0	1	orphan	# EC: No EC
R837	ATP + ORN_e = ADP + ORN + PI	0	1	orphan	# EC: No EC
R838	ATP + PI_e = ADP + 2.0 PI	0	100000	( ML2093 AND ML2094 ) OR ( ML2095 AND ML2093 AND ML2095 )	# EC: No EC
R840	ATP + RIB_e = ADP + PI + RIB	0	1	orphan	# EC: No EC
R841	ATP + SLF_e = ADP + PI + SLF	0	100000	ML0615	# EC: No EC
R842	ATP + THR_e = ADP + PI + THR	0	1	orphan	# EC: No EC
R843	ATP + VAL_e = ADP + PI + VAL	0	1	orphan	# EC: No EC
R844	AC_e + H = AC	0	1	orphan	# EC: No EC
R845	AD_e + H = AD	1	10	orphan	# EC: No EC
R846	ADN_e + H = ADN	0	1	orphan	# EC: No EC
R847	AKG_e + H = AKG	0	1	orphan	# EC: No EC
R848	ASP_e + H = ASP	0	1	orphan	# EC: No EC
R849	ASP_e + 2.0 H = ASP	0	1	orphan	# EC: No EC
R850	ASP_e + 3.0 H = ASP	0	1	orphan	# EC: No EC
R851	CIT_e + 3.0 H = CIT	0	1	orphan	# EC: No EC
R852	DA_e + H = DA	0	1	orphan	# EC: No EC
R853	DALA_e + H = DALA	0	1	orphan	# EC: No EC
R854	DC_e + H = DC	0	1	orphan	# EC: No EC
R855	DIN_e + H = DIN	0	1	orphan	# EC: No EC
R856	DT_e + H = DT	0	1	orphan	# EC: No EC
R857	DU_e + H = DU	0	1	orphan	# EC: No EC
R858	ETH_e + H = ETH	0	1	orphan	# EC: No EC
R859	FUM_e + 2.0 H = FUM	0	1	orphan	# EC: No EC
R860	FUM_e + 3.0 H = FUM	0	1	orphan	# EC: No EC
R861	GABA_e + H = GABA	0	1	orphan	# EC: No EC
R862	GLAC_e + H = GLAC	0	1	orphan	# EC: No EC
R863	GLC_e + H = GLC	0	1	orphan	# EC: No EC
R864	GLU_e + H = GLU	0	1	orphan	# EC: No EC
R865	GLUC_e + H = GLUC	0	1	orphan	# EC: No EC
R866	GLY_e + H = GLY	0	1	orphan	# EC: No EC
R867	GSN_e + H = GSN	0	1	orphan	# EC: No EC
R868	H + HIS_e = HIS	0	1	orphan	# EC: No EC
R869	HIS = H + HIS_e	0	1	orphan	# EC: No EC
R870	H + ILE_e = ILE	0	1	orphan	# EC: No EC
R871	ILE = H + ILE_e	0	1	orphan	# EC: No EC
R872	H + INS_e = INS	0	1	orphan	# EC: No EC
R873	H + LAC_e = LAC	0	1	orphan	# EC: No EC
R874	H + LEU_e = LEU	0	1	orphan	# EC: No EC
R875	LEU = H + LEU_e	0	1	orphan	# EC: No EC
R876	H + LLAC_e = LLAC	0	1	orphan	# EC: No EC
R877	H + LYS_e = LYS	0	1	orphan	# EC: No EC
R878	LYS = H + LYS_e	0	1	orphan	# EC: No EC
R879	2.0 H + MAL_e = MAL	0	1	orphan	# EC: No EC
R880	3.0 H + MAL_e = MAL	0	1	orphan	# EC: No EC
R881	H + PHE_e = PHE	0	1	orphan	# EC: No EC
R882	H + PI_e = PI	0	1	orphan	# EC: No EC
R883	H + PRO_e = PRO	0	1	orphan	# EC: No EC
R884	PRO = H + PRO_e	0	1	orphan	# EC: No EC
R885	H + PYR_e = PYR	0	1	orphan	# EC: No EC
R886	H + SER_e = SER	0	1	orphan	# EC: No EC
R887	SER = H + SER_e	0	1	orphan	# EC: No EC
R888	2.0 H + SUCC_e = SUCC	0	1	orphan	# EC: No EC
R889	3.0 H + SUCC_e = SUCC	0	1	orphan	# EC: No EC
R890	SUCC = H + SUCC_e	0	1	orphan	# EC: No EC
R891	H + THR_e = THR	0	1	orphan	# EC: No EC
R892	THR = H + THR_e	0	1	orphan	# EC: No EC
R893	H + TRP_e = TRP	0	1	orphan	# EC: No EC
R894	H + TYR_e = TYR	0	1	orphan	# EC: No EC
R895	H + URA_e = URA	0	1	orphan	# EC: No EC
R896	H + URI_e = URI	0	1	orphan	# EC: No EC
R897	H + VAL_e = VAL	0	1	orphan	# EC: No EC
R898	VAL = H + VAL_e	0	1	orphan	# EC: No EC
R899	FRU_e + PEP = F6P + PYR	0	1	orphan	# EC: No EC
R900	FRU_e + PEP = F1P + PYR	0	1	orphan	# EC: 2.7.1.69
R901	MAN_e + PEP = MAN6P + PYR	0	1	orphan	# EC: 2.7.1.69
R901_b	MAN_e + PEP = MAN1P + PYR	0	1	orphan	# EC: 2.7.1.69
R902	PEP + TRE_e = PYR + TRE6P	0	1	orphan	# EC: 2.7.1.69
R903	CADA + H + LYS_e = CADA_e + LYS	0	1	orphan	# EC: No EC
R904	CIT_e + SUCC = CIT + SUCC_e	0	1	orphan	# EC: No EC
R905	FUM_e + SUCC = FUM + SUCC_e	0	1	orphan	# EC: No EC
R906	GL3P_e + PI = GL3P + PI_e	0	1	orphan	# EC: No EC
R907	PROPANOATE_e = PROPANOATE	0	1	orphan	# EC: No EC
R908	HEXANOATE_e = HEXANOATE	0	1	orphan	# EC: No EC
R909	HEXACOSANOATE_e = HEXACOSANOATE	0	1	orphan	# EC: No EC
R910	TETRACOSANOATE_e = TETRACOSANOATE	0	1	orphan	# EC: No EC
R911	TETRADECANOATE_e = TETRADECANOATE	0	1	orphan	# EC: No EC
R912	EICOSANOATE_e = EICOSANOATE	0	1	orphan	# EC: No EC
R913	PENTADECANOATE_e = PENTADECANOATE	0	1	orphan	# EC: No EC
R914	HEPTADECANOATE_e = HEPTADECANOATE	0	1	orphan	# EC: No EC
R915	NONADECANOATE_e = NONADECANOATE	0	1	orphan	# EC: No EC
R916	HEXADECANOATE_e = HEXADECANOATE	0	1	orphan	# EC: No EC
R917	9-HEXADECENOATE_e = 9-HEXADECENOATE	0	1	orphan	# EC: No EC
R918	9-OCTADECENOATE_e = 9-OCTADECENOATE	0	1	orphan	# EC: No EC
R919	PENTADECANOATE_e = PENTADECANOATE	0	1	orphan	# EC: No EC
R920	DODECANOATE_e = DODECANOATE	0	1	orphan	# EC: No EC
R921	TAG_e = TAGcat	0	1	orphan	# EC: No EC
R922	PHOSPHATIDYLCHOLINE_e = PHOSPHATIDYLCHOLINE	0	1	orphan	# EC: No EC
R923	ATP + FE3_e + MBTSEC + MBTWALL = ADP + FE3 + PI	0	100000	orphan	# EC: No EC
R924	CIT_e + FE3_e = CIT + FE3	0	100000	orphan	# EC: No EC
R925	BIOTIN_e = BIOTIN	0	100000	orphan	# EC: No EC
R926	CO-II_e = CO-II	0	100000	orphan	# EC: No EC
R927	MO2_e = MO2	0	100000	orphan	# EC: No EC
R928	BSA = 0.05 ALA_e + 0.05 ARG_e + 0.05 ASN_e + 0.05 ASP_e + 0.05 CYS_e + 0.05 GLN_e + 0.05 GLU_e + 0.05 GLY_e + 0.05 HIS_e + 0.05 ILE_e + 0.05 LEU_e + 0.05 LYS_e + 0.05 MET_e + 0.05 PHE_e + 0.05 PRO_e + 0.05 SER_e + 0.05 THR_e + 0.05 TRP_e + 0.05 TYR_e + 0.05 VAL_e	0	1	orphan	# EC: No EC
R929	ELECTROPHILE-X_e = ELECTROPHILE-X	0	1	orphan	# EC: No EC
R930	H2X_e = H2X	0	1	orphan	# EC: No EC
R931	N-ACETYL-S-CONJUGATE_e = N-ACETYL-S-CONJUGATE	0	1	orphan	# EC: No EC
R932	CHOLESTEROL_e = CHOLESTEROL	-100000	100000	ML1892c	# EC: No EC
R933	CHOLESTEROL + COA = 4ANDROSTENEDIONE + ACCOA + PROPIONYLCOA	-100000	100000	orphan	# EC: No EC
R933_2	4ANDROSTENEDIONE + COA = CHOLESTEROL-INT + PROPIONYLCOA	-100000	100000	orphan	# EC: No EC
R933_3	CHOLESTEROL-INT = PYR	-100000	100000	orphan	# EC: No EC
R934	G1P_e = G1P	0	1	orphan	# EC: No EC
R935	H2O2 = H2O2_e	0	1	orphan	# EC: No EC
R936	THF_e = THF	0	1	orphan	# EC: No EC
R937	COB-I_e = COB-I	0	1	orphan	# EC: No EC
R938	PROTOPORPHYRINOGEN_e = PROTOPORPHYRINOGEN	0	1	orphan	# EC: No EC
R939	PNTO_e = PNTO	0	1	orphan	# Ec: No EC
R940	D6PGL_e = D6PGL	0	1	orphan	# EC: No EC
R941	2MBUTCOA_e = 2MBUTCOA	0	1	orphan	# EC: No EC
R942	3MBUTCOA_e = 3MBUTCOA	0	1	orphan	# EC: No EC
R943	ACETYLP_e = ACETYLP	0	1	orphan	# EC: No EC
R944	GLAL_e = GLAL	0	1	orphan	# EC: No EC
R945	MOLYBDOPTERIN_e = MOLYBDOPTERIN	0	1	orphan	# EC: No EC
R946	bDG6P_e = bDG6P	0	1	orphan	# EC: No EC
R947	ACTAC_e = ACTAC	0	1	orphan	# EC: No EC
R948	OBUT_e = OBUT	0	1	orphan	# EC: No EC
R949	GA1P_e = GA1P	0	1	orphan	# EC: No EC
R950	FRU_e = FRU	0	1	orphan	# EC: No EC
R951	DECANOATE_e = DECANOATE	0	1	orphan	# EC: No EC
R952	DOCOSANOATE_e = DOCOSANOATE	0	1	orphan	# EC: No EC
R_EX_NH3	NH3_e = NH3_b	0	1000	#Exchange: NH3_e = NH3_b
R_EX_NO3	NO3_e = NO3_b	0	1000	#Exchange: NO3_e = NO3_b
R_EX_NO2	NO2_e = NO2_b	0	1000	#Exchange: NO2_e = NO2_b
R_EX_O2	O2_e = O2_b	0	1000	#Exchange: O2_e = O2_b
R_EX_CO2	CO2_e = CO2_b	0	1000	#Exchange: CO2_e = CO2_b
R_EX_FOR	FOR_e = FOR_b	0	1000	#Exchange: FOR_e = FOR_b
R_EX_GLYCOLATE	GLYCOLATE_e = GLYCOLATE_b	0	1000	#Exchange: GLYCOLATE_e = GLYCOLATE_b
R_EX_AC	AC_e = AC_b	0	1000	#Exchange: AC_e = AC_b
R_EX_ACAL	ACAL_e = ACAL_b	0	1000	#Exchange: ACAL_e = ACAL_b
R_EX_AN	AN_e = AN_b	0	1000	#Exchange: AN_e = AN_b
R_EX_CITR	CITR_e = CITR_b	0	1000	#Exchange: CITR_e = CITR_b
R_EX_GL	GL_e = GL_b	0	1000	#Exchange: GL_e = GL_b
R_EX_GN	GN_e = GN_b	0	1000	#Exchange: GN_e = GN_b
R_EX_HYXN	HYXN_e = HYXN_b	0	1000	#Exchange: HYXN_e = HYXN_b
R_EX_NAC	NAC_e = NAC_b	0	1000	#Exchange: NAC_e = NAC_b
R_EX_T3	T3_e = T3_b	0	1000	#Exchange: T3_e = T3_b
R_EX_UREA	UREA_e = UREA_b	0	1000	#Exchange: UREA_e = UREA_b
R_EX_XAN	XAN_e = XAN_b	0	1000	#Exchange: XAN_e = XAN_b
R_EX_ALA	ALA_e = ALA_b	0	1000	#Exchange: ALA_e = ALA_b
R_EX_ARG	ARG_e = ARG_b	0	1000	#Exchange: ARG_e = ARG_b
R_EX_ASN	ASN_e = ASN_b	0	1000	#Exchange: ASN_e = ASN_b
R_EX_ASP	ASP_e = ASP_b	0	1000	#Exchange: ASP_e = ASP_b
R_EX_SUC	SUC_e = SUC_b	0	1000	#Exchange: SUC_e = SUC_b
R_EX_CELB	CELB_e = CELB_b	0	1000	#Exchange: CELB_e = CELB_b
R_EX_CYS	CYS_e = CYS_b	0	1000	#Exchange: CYS_e = CYS_b
R_EX_DAPIM	DAPIM_e = DAPIM_b	0	1000	#Exchange: DAPIM_e = DAPIM_b
R_EX_DGLU	DGLU_e = DGLU_b	0	1000	#Exchange: DGLU_e = DGLU_b
R_EX_GLN	GLN_e = GLN_b	0	1000	#Exchange: GLN_e = GLN_b
R_EX_GLU	GLU_e = GLU_b	0	1000	#Exchange: GLU_e = GLU_b
R_EX_HIS	HIS_e = HIS_b	0	1000	#Exchange: HIS_e = HIS_b
R_EX_ILE	ILE_e = ILE_b	0	1000	#Exchange: ILE_e = ILE_b
R_EX_LEU	LEU_e = LEU_b	0	1000	#Exchange: LEU_e = LEU_b
R_EX_LYS	LYS_e = LYS_b	0	1000	#Exchange: LYS_e = LYS_b
R_EX_MET	MET_e = MET_b	0	1000	#Exchange: MET_e = MET_b
R_EX_MLT	MLT_e = MLT_b	0	1000	#Exchange: MLT_e = MLT_b
R_EX_ORN	ORN_e = ORN_b	0	1000	#Exchange: ORN_e = ORN_b
R_EX_PI	PI_e = PI_b	0	1000	#Exchange: PI_e = PI_b
R_EX_RIB	RIB_e = RIB_b	0	1000	#Exchange: RIB_e = RIB_b
R_EX_SLF	SLF_e = SLF_b	0	1000	#Exchange: SLF_e = SLF_b
R_EX_THR	THR_e = THR_b	0	1000	#Exchange: THR_e = THR_b
R_EX_VAL	VAL_e = VAL_b	0	1000	#Exchange: VAL_e = VAL_b
R_EX_AD	AD_e = AD_b	0	1000	#Exchange: AD_e = AD_b
R_EX_ADN	ADN_e = ADN_b	0	1000	#Exchange: ADN_e = ADN_b
R_EX_AKG	AKG_e = AKG_b	0	1000	#Exchange: AKG_e = AKG_b
R_EX_CIT	CIT_e = CIT_b	0	1000	#Exchange: CIT_e = CIT_b
R_EX_DA	DA_e = DA_b	0	1000	#Exchange: DA_e = DA_b
R_EX_DALA	DALA_e = DALA_b	0	1000	#Exchange: DALA_e = DALA_b
R_EX_DC	DC_e = DC_b	0	1000	#Exchange: DC_e = DC_b
R_EX_DIN	DIN_e = DIN_b	0	1000	#Exchange: DIN_e = DIN_b
R_EX_DT	DT_e = DT_b	0	1000	#Exchange: DT_e = DT_b
R_EX_DU	DU_e = DU_b	0	1000	#Exchange: DU_e = DU_b
R_EX_ETH	ETH_e = ETH_b	0	1000	#Exchange: ETH_e = ETH_b
R_EX_FUM	FUM_e = FUM_b	0	1000	#Exchange: FUM_e = FUM_b
R_EX_GABA	GABA_e = GABA_b	0	1000	#Exchange: GABA_e = GABA_b
R_EX_GLAC	GLAC_e = GLAC_b	0	1000	#Exchange: GLAC_e = GLAC_b
R_EX_GLC	GLC_e = GLC_b	0	1000	#Exchange: GLC_e = GLC_b
R_EX_GLUC	GLUC_e = GLUC_b	0	1000	#Exchange: GLUC_e = GLUC_b
R_EX_GLY	GLY_e = GLY_b	0	1000	#Exchange: GLY_e = GLY_b
R_EX_GSN	GSN_e = GSN_b	0	1000	#Exchange: GSN_e = GSN_b
R_EX_INS	INS_e = INS_b	0	1000	#Exchange: INS_e = INS_b
R_EX_LAC	LAC_e = LAC_b	0	1000	#Exchange: LAC_e = LAC_b
R_EX_LLAC	LLAC_e = LLAC_b	0	1000	#Exchange: LLAC_e = LLAC_b
R_EX_MAL	MAL_e = MAL_b	0	1000	#Exchange: MAL_e = MAL_b
R_EX_PHE	PHE_e = PHE_b	0	1000	#Exchange: PHE_e = PHE_b
R_EX_PRO	PRO_e = PRO_b	0	1000	#Exchange: PRO_e = PRO_b
R_EX_PYR	PYR_e = PYR_b	0	1000	#Exchange: PYR_e = PYR_b
R_EX_SER	SER_e = SER_b	0	1000	#Exchange: SER_e = SER_b
R_EX_SUCC	SUCC_e = SUCC_b	0	1000	#Exchange: SUCC_e = SUCC_b
R_EX_TRP	TRP_e = TRP_b	0	1000	#Exchange: TRP_e = TRP_b
R_EX_TYR	TYR_e = TYR_b	0	1000	#Exchange: TYR_e = TYR_b
R_EX_URA	URA_e = URA_b	0	1000	#Exchange: URA_e = URA_b
R_EX_URI	URI_e = URI_b	0	1000	#Exchange: URI_e = URI_b
R_EX_FRU	FRU_e = FRU_b	0	1000	#Exchange: FRU_e = FRU_b
R_EX_MAN	MAN_e = MAN_b	0	1000	#Exchange: MAN_e = MAN_b
R_EX_TRE	TRE_e = TRE_b	0	1000	#Exchange: TRE_e = TRE_b
R_EX_CADA	CADA_e = CADA_b	0	1000	#Exchange: CADA_e = CADA_b
R_EX_GL3P	GL3P_e = GL3P_b	0	1000	#Exchange: GL3P_e = GL3P_b
R_EX_PROPANOATE	PROPANOATE_e = PROPANOATE_b	0	1000	#Exchange: PROPANOATE_e = PROPANOATE_b
R_EX_HEXANOATE	HEXANOATE_e = HEXANOATE_b	0	1000	#Exchange: HEXANOATE_e = HEXANOATE_b
R_EX_HEXACOSANOATE	HEXACOSANOATE_e = HEXACOSANOATE_b	0	1000	#Exchange: HEXACOSANOATE_e = HEXACOSANOATE_b
R_EX_TETRACOSANOATE	TETRACOSANOATE_e = TETRACOSANOATE_b	0	1000	#Exchange: TETRACOSANOATE_e = TETRACOSANOATE_b
R_EX_TETRADECANOATE	TETRADECANOATE_e = TETRADECANOATE_b	0	1000	#Exchange: TETRADECANOATE_e = TETRADECANOATE_b
R_EX_EICOSANOATE	EICOSANOATE_e = EICOSANOATE_b	0	1000	#Exchange: EICOSANOATE_e = EICOSANOATE_b
R_EX_PENTADECANOATE	PENTADECANOATE_e = PENTADECANOATE_b	0	1000	#Exchange: PENTADECANOATE_e = PENTADECANOATE_b
R_EX_HEPTADECANOATE	HEPTADECANOATE_e = HEPTADECANOATE_b	0	1000	#Exchange: HEPTADECANOATE_e = HEPTADECANOATE_b
R_EX_NONADECANOATE	NONADECANOATE_e = NONADECANOATE_b	0	1000	#Exchange: NONADECANOATE_e = NONADECANOATE_b
R_EX_HEXADECANOATE	HEXADECANOATE_e = HEXADECANOATE_b	0	1000	#Exchange: HEXADECANOATE_e = HEXADECANOATE_b
R_EX_9-HEXADECENOATE	9-HEXADECENOATE_e = 9-HEXADECENOATE_b	0	1000	#Exchange: 9-HEXADECENOATE_e = 9-HEXADECENOATE_b
R_EX_9-OCTADECENOATE	9-OCTADECENOATE_e = 9-OCTADECENOATE_b	0	1000	#Exchange: 9-OCTADECENOATE_e = 9-OCTADECENOATE_b
R_EX_DODECANOATE	DODECANOATE_e = DODECANOATE_b	0	1000	#Exchange: DODECANOATE_e = DODECANOATE_b
R_EX_TAG	TAG_e = TAG_b	0	1000	#Exchange: TAG_e = TAG_b
R_EX_PHOSPHATIDYLCHOLINE	PHOSPHATIDYLCHOLINE_e = PHOSPHATIDYLCHOLINE_b	0	1000	#Exchange: PHOSPHATIDYLCHOLINE_e = PHOSPHATIDYLCHOLINE_b
R_EX_FE3	FE3_e = FE3_b	0	1000	#Exchange: FE3_e = FE3_b
R_EX_BIOTIN	BIOTIN_e = BIOTIN_b	0	1000	#Exchange: BIOTIN_e = BIOTIN_b
R_EX_CO-II	CO-II_e = CO-II_b	0	1000	#Exchange: CO-II_e = CO-II_b
R_EX_MO2	MO2_e = MO2_b	0	1000	#Exchange: MO2_e = MO2_b
R_EX_ELECTROPHILE-X	ELECTROPHILE-X_e = ELECTROPHILE-X_b	0	1000	#Exchange: ELECTROPHILE-X_e = ELECTROPHILE-X_b
R_EX_H2X	H2X_e = H2X_b	0	1000	#Exchange: H2X_e = H2X_b
R_EX_N-ACETYL-S-CONJUGATE	N-ACETYL-S-CONJUGATE_e = N-ACETYL-S-CONJUGATE_b	0	1000	#Exchange: N-ACETYL-S-CONJUGATE_e = N-ACETYL-S-CONJUGATE_b
R_EX_CHOLESTEROL	CHOLESTEROL_e = CHOLESTEROL_b	0	1000	#Exchange: CHOLESTEROL_e = CHOLESTEROL_b
R_EX_G1P	G1P_e = G1P_b	0	1000	#Exchange: G1P_e = G1P_b
R_EX_H2O2	H2O2_e = H2O2_b	0	1000	#Exchange: H2O2_e = H2O2_b
R_EX_THF	THF_e = THF_b	0	1000	#Exchange: THF_e = THF_b
R_EX_COB-I	COB-I_e = COB-I_b	0	1000	#Exchange: COB-I_e = COB-I_b
R_EX_PROTOPORPHYRINOGEN	PROTOPORPHYRINOGEN_e = PROTOPORPHYRINOGEN_b	0	1000	#Exchange: PROTOPORPHYRINOGEN_e = PROTOPORPHYRINOGEN_b
R_EX_PNTO	PNTO_e = PNTO_b	0	1000	#Exchange: PNTO_e = PNTO_b
R_EX_D6PGL	D6PGL_e = D6PGL_b	0	1000	#Exchange: D6PGL_e = D6PGL_b
R_EX_2MBUTCOA	2MBUTCOA_e = 2MBUTCOA_b	0	1000	#Exchange: 2MBUTCOA_e = 2MBUTCOA_b
R_EX_3MBUTCOA	3MBUTCOA_e = 3MBUTCOA_b	0	1000	#Exchange: 3MBUTCOA_e = 3MBUTCOA_b
R_EX_ACETYLP	ACETYLP_e = ACETYLP_b	0	1000	#Exchange: ACETYLP_e = ACETYLP_b
R_EX_GLAL	GLAL_e = GLAL_b	0	1000	#Exchange: GLAL_e = GLAL_b
R_EX_MOLYBDOPTERIN	MOLYBDOPTERIN_e = MOLYBDOPTERIN_b	0	1000	#Exchange: MOLYBDOPTERIN_e = MOLYBDOPTERIN_b
R_EX_bDG6P	bDG6P_e = bDG6P_b	0	1000	#Exchange: bDG6P_e = bDG6P_b
R_EX_ACTAC	ACTAC_e = ACTAC_b	0	1000	#Exchange: ACTAC_e = ACTAC_b
R_EX_OBUT	OBUT_e = OBUT_b	0	1000	#Exchange: OBUT_e = OBUT_b
R_EX_GA1P	GA1P_e = GA1P_b	0	1000	#Exchange: GA1P_e = GA1P_b
R_EX_DECANOATE	DECANOATE_e = DECANOATE_b	0	1000	#Exchange: DECANOATE_e = DECANOATE_b
R_EX_DOCOSANOATE	DOCOSANOATE_e = DOCOSANOATE_b	0	1000	#Exchange: DOCOSANOATE_e = DOCOSANOATE_b

## Sheet: metabolite_name
ID	Name
13PDG	1,3-diphosphateglycerate
1_AMINO_PROPAN_2_OL	1-amino-propan-2-ol
2A3KB	2-amino-3-oxobutanoate
2MBECOA	2-methylbut-2-enoyl-CoA
2MBUTCOA	S-2-methyl-butyryl-CoA
2MBUTLIPO	enzyme_N6-(S-[2-methylpropanoyl]dihydrolipoyl)lysine
2METHYLCISACONITATE	2-methyl-cis-aconitate
2METHYLCITRATE	2-methylcitrate
2PCDPMDE	2-phospho-4-(cytidine_5'-diphospho)-2-C-methyl-D-erythritol
2PG	2-phosphoglycerate
2_PHOSPHO_L_LACTATE	2-phospho-L-lactate
3DDAH7P	3-deoxy-D-arabino-heptulosonate-7-phosphate
3MBECOA	3-methylbut-2-enoyl-CoA
3MBUTCOA	S-3-methyl-butyryl-CoA
3MBUTLIPO	enzyme_N6-(S-[3-methylbutanoyl]dihydrolipoyl)lysine
3PG	3-phosphoglycerate
3PSER	3-phospho-serine
3PSME	5-enolpyruvyl-shikimate-3-phosphate
4HPP	p-hydroxyphenylpyruvate
4PPNCYS	R-4'-phosphopantothenoyl-L-cysteine
4PPNTE	pantetheine_4'-phosphate
4PPNTO	D-4'-phosphopantothenate
5_AMINO_LEVULINATE	5-amino-levulinate
5MTA	5'-methylthioadenosine
5PARAPP	5'-phosphoarabinose-pyrophosphate
7_8_DIAMINONONANOATE	7,8-Diaminononanoate
8_AMINO7_OXONONANOATE	8-amino-7-oxononanoate
9_HEXADECENOATE	9-hexadecenoate
9_HEXADECENOYL_ACP	9-hexadecenoyl-ACP
9_HEXADECENOYL_COA	9-hexadecenoyl-CoA
9_OCTADECENOATE	9-octadecenoate
9_OCTADECENOYL_ACP	9-octadecenoyl-ACP
9_OCTADECENOYL_COA	9-octadecenoyl-CoA
A160GL3P	A160GL3P
A6RP	5-amino-6-(5'-phosphoribosylamino)uracil
A6RP5P	5-amino-6-(5'-phosphoribitylamino)uracil
A6RP5P2	5-amino-6-(5'-phosphoribosylamino)uracil
AACCOA	acetoacetyl-CoA
ABUT	2-aceto-2-hydroxy-butyrate
AC	acetate
AC1PIM1	AC1PIM1
AC1PIM2	AC1PIM2
AC1PIM3	AC1PIM3
AC2PIM1	AC2PIM1
AC2PIM2	AC2PIM2
AC2PIM3	AC2PIM3
AC3PIM1	AC3PIM1
AC3PIM2	AC3PIM2
AC3PIM3	AC3PIM3
AC3PIM4	AC3PIM4
AC3PIM5	AC3PIM5
AC4PIM1	AC4PIM1
AC4PIM2	AC4PIM2
AC4PIM3	AC4PIM3
AC4PIM5	AC4PIM5
AC4PIM6	AC4PIM6
AC4PIM7	AC4PIM7
ACACP	acetyl-ACP
ACAL	acetaldehyde
ACCOA	acetyl-CoA
ACETYLP	acetylphosphate
ACLAC	2-acetolactate
ACP	acyl-carrier-protein
ACRCOA	acrylyl-CoA
ACTAC	acetoacetate
ACYL_MAS	ACYL-MAS
ACYL_TRE_S_COA	ACYL-TRE-S-COA
AD	adenine
ADCHOR	4-amino-4-deoxychorismate
ADENOSYLCOBINAMIDE	adenosylcobinamide
ADENOSYLCOBINAMIDE_GDP	adenosylcobinamide-GDP
ADENOSYLCOBINIMIDE_P	adenosylcobinamide-P
ADENOSYL_COBRATE	adenosyl-cobyrate
ADENOSYL_COBRINICACID_A_C_DIAMI	adenosyl-cobyrinic
ADLIPO	enzyme_N6-(S-acetyldihydrolipoyl)lysine
ADN	adenosine
ADP	adenosine-diphosphate
AGL3P	1-acyl-sn-glycerol-3P
AHHMD	2-amino-4-hydroxy-6-hydroxymethyl-7,8-dihydropteridine_diphosphate
AHHMP	6-hydroxymethyl-dihydropterin
AHMMP	hydroxymethylpyrimidine
AHTD	7,8-dihydroneopterin_3'-triphosphate
AICAR	amino-4-imidazolecarboxamide_ribotide
AIR	5-aminoimidazole_ribonucleotide
AKG	Œ±-ketoglutarate
AKP	2-dehydropantoate
ALA	D-alanine
ALAALA	D-alanyl-D-alanine
AMINOACETONE	aminoacetone
AMP	adenosine-monophosphate
AMPMP	hydroxymethylpyrimidine_phosphate
AN	anthranilate
APS	adenylyl-sulfate
ARABINOGALACTAN_PEPTIDOGLYCA	arabinogalactan_peptidoglycan
ARABINOGALACTANDPP	arabinogalactan-decaprenylphosphate
ARAbr1brGALACTANDPP	ARA[1]GALACTANDPP
ARAFDPP	arabinofuranose-decaprenylphosphate
ARG	L-arginine
ARGSUCC	L-arginino-succinate
ASER	O-acetyl-L-serine
ASN	L-asparagine
ASP	L-aspartate
ASP4P	L-aspartyl-4-phosphate
ASPSA	L-aspartate-semialdehyde
ASUC	adenylo-succinate
ATP	adenosine-triphosphate
bALA	Œ≤-alanine
bDG1P	Œ≤-D-Glucose_1-phosphate
bDG6P	Œ≤-D-glucose-6-phosphate
bDGLC	Œ≤-D-glucose
BETA_KETO_C22_ACYL_ACP	BETA-KETO-C22-ACYL-ACP
BIOMASS	biomass
BIOTIN	biotin
BIOTIN_BCCP	biotin-BCCP
BIOTIN_CO2	BCCP-biotin-CO2
brn_1brPOLYP	(polyphosphate)(n-1)
brnbrPOLYP	(polyphosphate)(n)
BUTANOYL_COA	butanoyl-CoA
C78_3_OXY_MYCOLATE_ENZ	3-oxo-C78-Œ±-mycolate-ENZ
C78MYCOLATE_ENZ	C78-Œ±-mycolate-ENZ
C78MYCOLATE_PP	C78-Œ±-mycolate-PP
CAASP	carbamoyl-L-aspartate
CADA	cadaverine
CAIR	4-carboxyaminoimidazole_ribonucleotide
cAMP	cyclic-AMP
CAP	carbamoyl-phosphate
CATECHOL	catechol
CBHCAP	3-carboxy-2-hydroxy-4-methylpentanoate
CDP	cytidine-diphosphate
CDPDAG_TBA	CDP-diacylglycerol-TBA
CDPDG	CDP-diacylglycerol
CDPMDE	4-(cytidine_5'-diphospho)-2-C-methyl-D-erythritol
CELB	cellobiose
cGMP	cyclic-GMP
CHOR	chorismate
CIS_DELTA_13_ENOYL_C32_ACYL_ACP	CIS-DELTA-13-ENOYL-C32-ACYL-ACP
CIS_DELTA_19_ENOYL_C38_ACYL_ACP	CIS-DELTA-19-ENOYL-C38-ACYL-ACP
CIS_DELTA_2_19,31_ENOYL_C50_ACYL_	CIS-DELTA-2-19,31-ENOYL-C50-ACYL-ACP
CIS_DELTA_2_19,37_ENOYL_C56_ACYL_	CIS-DELTA-2-19,37-ENOYL-C56-ACYL-ACP
CIS_DELTA_2_3,15_ENOYL_C34_ACYL_A	CIS-DELTA-2-3,15-ENOYL-C34-ACYL-ACP
CIS_DELTA_2_3,21_ENOYL_C40_ACYL_A	CIS-DELTA-2-3,21-ENOYL-C40-ACYL-ACP
CIS_DELTA_37_ENOYL_DIMETHY_HYDR	CIS-DELTA-37-ENOYL-DIMETHY-HYDROXY-C56-ACYL-ACP
CIS_DELTA_37_ENOYL_METHY_HYDRO	CIS-DELTA-37-ENOYL-METHY-HYDROXY-C56-ACYL-ACP
CIS_DELTA_3_DODECANOYL_COA	CIS-DELTA-3-DODECANOYL-COA
CIS_DELTA_3_ENOYL_C22_ACYL_ACP	CIS-DELTA-3-ENOYL-C22-ACYL-ACP
CIS_DELTA_5_TETRADECANOYL_COA	CIS-DELTA-5-TETRADECANOYL-COA
CIS_KETO_MEROACYL_ACP	CIS-KETO-MEROACYL-ACP
CIS_METHOXY_MEROACYL_ACP	CIS-METHOXY-MEROACYL-ACP
CIT	citrate
CITR	citrulline
CITxt	external_citrate
CL	cardiolipin
CMP	cytidine-monophosphate
CO2	carbon_dioxide
CO2xt	external_carbon_dioxide
COA	coenzyme_A
COB_I	coenzyme
COB_II	COB-II
COB_III	COB-III
COB_II_RINICACID_A_C_DIAMIDE	cob(II)yrinic
COB_I_RINICACID_A_C_DIAMIDE	cob(I)yrinic
CO_II	Co2+
CO_IIxt	external
COPROPORPHYRINOGEN_III	coproporphyrinogen_III
CPAD5P	1-(o-carboxyphenylamino)-1'-deoxyribulose-5'-phosphate
CROTONOYLCOA	crotonoyl-CoA
CTP	cytidine-5'-triphosphate
CYCLOPROPYL_MEROACYL_ACP	CYCLOPROPYL-MEROACYL-ACP
CYS	L-cysteine
CYS_NG_INS	desacetylmycothiol_(1-D-myo-inosityl-2-(L-cysteinyl)amido-2-deoxy-Œ±-D-glucopyranoside)
D_3_HYDROXY_C22_ACYL_ACP	D-3-HYDROXY-C22-ACYL-ACP
D6PGC	6-phospho-D-gluconate
D6PGL	D-glucono-Œ¥-lactone-6-phosphate
D6RP5P	2,5-diamino-6-(ribosylamino)-4-(3H)-pyrimidinone_5'-phosphate
D8RL	6,7-dimethyl-8-(1-D-ribityl)lumazine
DA	deoxyadenosine
DADP	deoxyadenosine-diphosphate
DAG	1,2-diacylglycerol
DALA	D-alanine
DAPIM	L,L-diaminopimelate
DATP	deoxyadenosine-triphosphate
DB4P	2,5-diamino-6-(ribosylamino)-4-(3H)-pyrimidinone_5'-phosphate
DCDP	deoxycytidine-diphosphate
DCMP	deoxycytidine_monophosphate
DCTP	deoxycytidine-triphosphate
DECANOATE	decanoate
DECANOYL_COA	decanoyl-CoA
DETHIOBIOTIN	dethiobiotin
DG	DG
DGDP	deoxyguanosine-diphosphate
DGLN	D-glutamine
DGLU	D-glutamate
DGLYCERATE	D-glycerate
DGMP	deoxyguanosine-monophosphate
DGTP	deoxyguanosine-triphosphate
DHAP	dihydroxyacetone-phosphate
DHF	7,8-dihydrofolate
DHLIPOYLPROTEIN	enzyme_N6-(dihydrolipoyl)lysine
DHMVA	2,3-dihydroxy-3-methylvalerate
DHN	1,4-dihydroxy-2-naphthoate
DHP	dihydro-neo-pterin
DHPT	7,8-dihydropteroate
DHSK	3-dehydro-shikimate
DIACYLTREHALOSE	diacyltrehalose.
DIHYDRODIPICOLINATE	L-2,3-dihydrodipicolinate
DIHYDROXYMETHYLPENTANOATE	Dihydroxy-methylpentanoate
DIM	dimycocerosate
DIM_CYTO	cytoplasmic_dimycocerosate
DIMGP	D-erythro-imidazole-glycerol-phosphate
DIN	deoxyinosine
DLIPO	DLIPO
DMK	3-demethylubiquinone-8
DMPP	dimethylallyl-pyrophosphate
DNA	deoxyribonucleic
DOCOSANOATE	docosanoate
DOCOSANOYL_ACP	docosanoyl-ACP
DOCOSANOYL_COA	docosanoyl-CoA
DODECANOATE	dodecanoate
DODECANOYL_COA	dodecanoyl-CoA
DOROA	dihydroorotate
DPCOA	dephospho-CoA
DPP	dimethylallyl-pyrophosphate
DPPARA	decaprenylphosphate-arabinose
DPPPR	DPPPR
DPPR	DPPR
DQT	3-dehydroquinate
DR1P	deoxyribose-1-phosphate
DR5P	deoxyribose-5-phosphate
DT	DT
DTDP	deoxythymidine-5'-diphosphate
DTDP4DH6DGLC	dTDP-4-dehydro-6-deoxy-D-glucose
DTDP4DH6DMAN	dTDP-4-dehydro-6-deoxy-L-mannose
DTDPGLC	dTDP-glucose
DTDPRHAM	dTDP-Œ±-L-rhamnose
DTMP	deoxythymidine
DTTP	deoxythymidine
DUDP	deoxyuridine-diphosphate
DUMP	deoxyuridine-phosphate
DUTP	deoxyuridine-triphosphate
DX5P	1-deoxy-D-xylulose
E4P	D-erythrose-4-phosphate
EICOSANOATE	eicosanoate
EICOSANOYL_ACP	eicosanoyl-ACP
EICOSANOYL_COA	eicosanoyl-CoA
ETH	ethanol
F1P	fructose-1-phosphate
F420	coenzyme
F420_0	F420-0
F6P	D-fructose-6-phosphate
FAD	flavin
FADH2	flavin
FDP	fructose-1,6-bisphosphate
FE2	ferrous
FE3	ferric
FE3xt	external
FERI	oxidized
FERO	reduced
FGAM	5-phosphoribosyl-N-formylglycineamidine
FGAR	5'-phosphoribosyl-N-formylglycineamide
FMN	flavin_mononucleotide
FO	FO
FOR	formate
FPP	trans,
FRU	fructose
FTHF	N10-formyl-THF
FUACAC	4-fumaryl-acetoacetate
FUC1P	Œ≤-L-fucose_1-phosphate
FUM	fumarate
G1P	Œ±-D-glucose_1-phosphate
G3P	D-glyceraldehyde-3-phosphate
G6P	Œ≤-D-glucose-6-phosphate
GA1P	D-glucosamine-1-phosphate
GA6P	D-glucosamine-6-phosphate
GABA	4-aminobutyrate_(GABA)
GAL1P	Œ±-D-galactose_1-phosphate
GALACTANDPP	galactan-decaprenylphosphate
GAR	5-phospho-ribosyl-glycineamide
GDP	guanosine_diphosphate
GDPDHDOGAL	GDP-4-dehydro-6-L-deoxygalactose
GDPDHDOMAN	GDP-4-dehydro-6-deoxy-D-mannose
GDPFUC	GDP-L-fucose
GDPMAN	guanosine_diphosphate_mannose
GGPP	geranylgeranyl_diphosphate
GL	Glycerol
GL3P	glycerol-3-phosphate
GLAC	D-galactose
GLAL	glycolaldehyde
GLC	Œ≤-D-glucose
GLCxt	external_Œ≤-D-glucose
GLN	glutamine
GLU	glutamate
GLU1SEMIALD	glutamate-1-semialdehyde
GLUGSAL	L-glutamate_Œ≥-semialdehyde
GLUP	L-glutamate-5-phosphate
GLUT	GLUT
GLUTCOA	GLUTCOA
GLX	glyoxylate
GLY	glycine
GLYCOLATE	glycolate
GMP	guanosine-monophosphate
GN	guanine
GPP	geranyl-PP
GSN	guanosine
GTP	guanosine-triphosphate
GUAIACOL	guaiacol
H	proton
H2O2	hydrogen_peroxide
H2S	hydrogen_sulfide
H2SO3	sulfurous_acid_
HBA	salicylate_(o-hydroxybenzoic_acid)
HCO3	bicarbonate
HCYS	L-homocysteine
HEME_FE2	HEME-FE2
HEME_FE3	HEME-FE3
HEMT	4-methyl-5-(Œ≤-hydroxyethyl)thiazole
HEPPP	HEPPP
HEPTADECANOATE	heptadecanoate
HEPTADECANOYL_ACP	heptadecanoyl-ACP
HEPTADECANOYL_COA	heptadecanoyl-CoA
HEPTANOYL_COA	heptanoyl-CoA
HEXACOSANOATE	hexacosanoate
HEXACOSANOYL_ACP	hexacosanoyl-ACP
HEXACOSANOYL_COA	hexacosanoyl-CoA
HEXACOSANOYL_COA_CO2	hexacosanoyl-CoA-CO2
HEXADECANOATE	hexadecanoate
HEXADECANOYL_ACP	hexadecanoyl-ACP
HEXADECANOYL_COA	hexadecanoyl-COA
HEXADECANOYL_MAS	hexadecanoyl-MAS
HEXANOATE	hexanoate
HEXANOYL_ACP	hexanoyl-ACP
HEXANOYL_COA	hexanoyl-CoA
HIBUT	3-hydroxy-isobutyrate
HIBUTCOA	3-hydroxy-isobutyryl-CoA
HIS	L-histidine
HISOL	histidinol
HISOLP	L-histidinol-phosphate
HMB4PP	1-hydroxy-2-methyl-2-(E)-butenyl_4-diphosphate
HMBUTCOA	3-hydroxybutyryl-CoA
HMGLUTCOA	3-hydroxy-3-methyl-glutaryl-CoA
HOMOGEN	homogentisate
HPCOA	HPCOA
HPPP	HPPP
HSER	homoserine
HYDROGENOBYRINATE	hydrogenobyrinate
HYDROGENOBYRINATE_A_C_DIAMIDE	hydrogenobyrinate_a,c_diamide
HYDROXYAKG	D-4-hydroxy-2-keto-glutarate
HYDROXYMETHYLBILANE	hydroxymethylbilane
HYDROXYPHTHIOCERANOYL_COA	hydroxyphthioceranoyl-CoA
HYXN	hypoxanthine
IBUTCOA	IBUTCOA
IBUTLIPO	IBUTLIPO
ICHOR	isochorismate
ICIT	isocitrate
IDP	inosine_diphosphate
IGP	indole-3-glycerol-phosphate
ILE	L-isoleucine
IMACP	imidazole_acetol-phosphate
IMP	inosine-5'-phosphate
INS	inosine
IP	inositol_phosphate
IPP	Œî3-isopentenyl-PP
IPPMAL	2-isopropylmalate
ISUCC	iminoaspartate_(Œ±-iminosuccinate)
ITP	inosine_triphosphate
LAC	D-lactate
LACTAL	lactaldehyde
LAM	lipoarabinomannan
LEU	L-leucine
LIPID1	LIPID1
LIPID2	LIPID2
LIPID2_AMIDATED	LIPID2-AMIDATED
LIPO	enzyme
LIPOYLPROTEIN	H-protein-(lipoyl)lysine
LLAC	lactate
LLCT	cystathionine
LM	ipomannan
LPPG	?
LYS	L-lysine
MAACCOA	MAACCOA
MACAC	4-maleyl-acetoacetate
MACRCOA	methylacrylyl-CoA
MAG	monoacylglycerol
MAHMPPP	4-amino-5-hydroxymethyl-2-methylpyrimidine-pyrophosphate
MAL	malate
MALACP	malonyl-ACP
MALCOA	malonyl-CoA
MAN	mannose
MAN1P	Œ±-D-mannose_1-phosphate
MAN6P	mannose-6-phosphate
MAPC	mycolic_acid‚Äìarabinogalactan-peptidoglycan_complex
MAS	MAS
MBT	mycobactin
MBTA_HOLO	mycobactinA-HOLO
MBTA_SAL	mycobactinA-SAL
MBTB_HOLO	mycobactinB-HOLO
MBTB_SER	mycobactinB-SER
MBTCD_HBA	mycobactinCD-HBA
MBTCD_HOLO	mycobactinCD-HOLO
MBTE_HOLO	mycobactinE-HOLO
MBTE_LYS	mycobactinE-LYS
MBTF_HOLO	mycobactinF-HOLO
MBTF_LYS	mycobactinF-LYS
MBTSEC	mycobactinSEC
MBTWALL	mycobactinWALL
MDAPIM	meso-diaminopimelate
MDE4P	2-C-methyl-D-erythritol-4-phosphate
MDECPP	2-C-methyl-D-erythritol-2,4-cyclodiphosphate
MEROACYL_AMP	meroacyl-AMP
MET	methionine
METHF	5,10-methenyl-THF
METHYMALONATE	methylmalonate
METTHF	5,10-methylene-THF
MGLUTCOA	3-methylglutaconyl-CoA
MI	myo-inositol
MK	ubiquinone-8
MKH2	ubiquinol-8
MLT	maltose
MO2	molybdenum_ion
MO2xt	external_molybdenum_ion
MOAD_COOH	MOAD-COOH
MOAD_COSH	MOAD-COSH
MOLYBDENUM	molybdenum
MOLYBDOPTERIN	molybdopterin
MOLYBDOPTERIN_GDP	molybdopterin_guanine_dinucleotide
MOP	4-methyl-2-oxopentanoate
MPD	mannosyl-√ü-1-phosphodolichol
MPET	4-methyl-5-(Œ≤-hydroxyethyl)thiazole_phosphate
MTHF	5-methyl-THF
MTHPTGLU	MTHPTGLU
MTR1P	5-methylthioribose-1-phosphate
MYCOCEROSOYL_MAS	MYCOCEROSOYL-MAS
MYCOLIPANOIC_ACP	mycolipanoic-ACP
MYCOLIPDIENOYL_ACP	MYCOLIPDIENOYL-ACP
MYCOLIPENOYL_ACP	MYCOLIPENOYL-ACP
MYCOSIDE_B	mycoside_B
MYCOTHIOL	mycothiol
MYCOTHIONE	mycothione
NAAD	deamido-NAD
NAC	nicotinate
NACD	nicotinate_ribonucleoside
NACN	nicotinate_nucleotide
NAD	nicotinamide_adenine_dinucleotide
NADH	nicotinamide_adenine_dinucleotide_-_reduced
NADP	nicotinamide_adenine_dinucleotide_phosphate
NADPH	Nicotinamide_adenine_dinucleotide_phosphate_-_reduced
NAGA1P	N-acetyl-glucosamine-1-phosphate
NAGDPP	N-acetyl-glucosamine-DPP
NAG_INS	1-D-myo-inosityl-2-acetamido-2-deoxy-Œ±-D-glucopyranoside
NAGLU	N-acetyl-L-glutamate
NAGLUP	N-acetylglutamyl-phosphate
NAGLUS	N-acetyl-L-glutamate_5-semialdehyde
NAM	nicotinamide
NAMD	nicotinamide_riboside
NAMN	nicotinamide_mononucleotide
NAORN	N-acetyl-L-ornithine
NG_INS	glucosaminyl-inositol
NH3	ammonia
NH3xt	external_ammonia
NO2	nitrite
NO2xt	external_nitrite
NO3	nitrate_
NONADECANOATE	nonadecanoate
NONADECANOYL_ACP	nonadecanoyl-ACP
NONADECANOYL_COA	nonadecanoyl-COA
NONANOYL_COA	nonanoyl-COA
NPP	nerylpyrophosphate
NPRAN	N-(5'-phosphoribosyl)-anthranilate
O2	oxygen
O2xt	external_oxygen
OA	oxaloacetate
OAHSER	O-acetyl-L-homoserine
OBUT	2-oxobutanoate
OCTACOSANOYL_ACP	octacosanoyl-ACP
OCTACOSANOYL_COA	octacosanoyl-COA
OCTADECANOATE	octadecanoate
OCTADECANOYL_ACP	octadecanoyl-ACP
OCTADECANOYL_COA	octadecanoyl-CoA
OCTANOYL_COA	octanoyl-CoA
OICAP	OICAP
OMP	orotidine-5'-phosphate
OMVAL	2-keto-3-methyl-valerate
OPP	octaprenyl_diphosphate
ORN	ornithine
OROA	orotate
OSB	O-succinylbenzoate
OSBCOA	O-succinylbenzoyl-CoA
OSLHSER	O-succinyl-L-homoserine
OTHIO	thioredoxin_disulfide
OXOMETHYLPENTANOATE	2-oxo-3-methylpentanoate
P5C	pyrroline_5-carboxylate
PA	L-phosphatidate
PABA	para-aminobenzoic_acid
PANT	L-pantoate
PAP	adenosine_3',5'-bisphosphate
PAPS	3'-phosphoadenylyl-sulfate
PA_TBA	PA-tuberculostearic_acid
PE	L-1-phosphatidyl-ethanolamine
PENTADECANOATE	pentadecanoate
PENTADECANOYL_ACP	pentadecanoyl-ACP
PENTADECANOYL_COA	pentadecanoyl-CoA
PENTA_METHYL_TRICONTANOYL	PENTA-METHYL-TRICONTANOYL
PENTA_METHYL_TRICONTANOYL_COA	PENTA-METHYL-TRICONTANOYL-COA
PENTANOYL_COA	pentanoyl-CoA
PEP	phosphoenolpyruvate
PEPTIDOGLYCAN	peptidoglycan
PG	L-1-phosphatidyl-glycero
PGL_TB	phenolglycolipid_antigen_(PLG-Tb_1)
PGP	L-1-phosphatidylglycerol-phosphate
PHDIM	phthiocerol
PHDIM_CYTO	cytoplasmic_phthiocerol_dimycocerosate
PHDIMRHAM1	PHDIMRHAM1
PHDIMRHAM2	PHDIMRHAM2
PHE	phenylalanine
PHEN	prephenate
PHENOLPHTHIODIOLONE_A	phenolphthiodiolone
PHOSPHATIDYLCHOLINE	phosphatidylcholine
PHOSPHO_PENTA_METHYL_TRICONTA	PHOSPHO-PENTA-METHYL-TRICONTANOYL-COA
PHP	3-phospho-hydroxypyruvate
PHPAA_COA	PHPAA-COA
PHPYR	phenylpyruvate
PHSER	O-phospho-L-homoserine
PHTHIODIOLONE_A	phthiodiolone_A
PI	phosphate
PIMELOYL_COA	pimeloyl-CoA
PIMS	phosphatidyl_myo-inositol_mannosides
PI_TBA	PI-tuberculostearic_acid
PIxt	external_phosphate
P_L_GLX	poly-L-glutamate/glutamine
PNTO	pantothenate
POLYACYLTREHALOSE	polyacyltrehalose
PORPHOBILILOGIN	porphobilinogen
ppGpp	ppGpp
PPI	pyrophosphate
PPM	polyprenolmannose
PPPI	Inorganic_triphosphate
PPPP	PPPP
PPTC	phenolphthiocerol
PPTT	PPTT
PRAM	5-phosphoribosylamine
PRBAMP	phosphoribosylformiminoAICAR-phosphate
PRBATP	5-phosphoribosyl_1-pyrophosphate
PRECORIN_2	precorrin-2
PRECORIN_3A	precorrin-3A
PRECORIN_3B	precorrin-3B
PRECORIN_4B	precorrin-4B
PRECORIN_5	precorrin-5
PRECORIN_6X	precorrin-6x
PRECORIN_6Y	precorrin-6y
PRECORIN_8X	precorrin-8x
PRECURSOR_Z	precursor-Z
PRFICA	phosphoribosyl-formamido-carboxamide
PRFP	phosphoribosylformiminoAICAR-phosphate
PRLP	phosphoribulosylformimino-AICAR-P
PRO	proline
PROPANOATE	propanoate
PROPIONYLACP	propionyl-ACP
PROPIONYLCOA	propionyl-CoA
PROPIONYLP	propionyl-P
PROTEIN	average_mycobacterial_protein
PROTOHEME_FE2	protoheme
PROTOPORPHYRIN_IX	protoporphyrin_IX
PROTOPORPHYRINOGEN	protoporphyrinogen_IX
PRPP	5-phosphoribosyl_1-pyrophosphate
PS	phosphatidylserine
PTC	phthiocerol
PTHIOCERANOYL_COA	phthioceranoyl-COA
PTRSC	putrescine
PTT	PTT
PURI5P	pseudouridine_5'-phosphate
PYR	pyruvate
QA	quinolinate
R1P	ribose-1-phosphate
R5P	D-ribose-5-phosphate
RHAMNAGDPP	Rha-GlcNAc-DPP
RHYDROXYBUTANOYL	(R)-3-Hydroxybutanoyl
RIB	Ribose
RIBFLAV	riboflavin
RL5P	D-ribulose-5-phosphate
RMMALONYLACP	(R)-methylmalonyl-ACP
RMMALONYLCOA	(R)-methylmalonyl-CoA
RNA	ribonucleic_acid
RTHIO	reduced_thioredoxin
S7P	D-sedoheptulose-7-phosphate
SAH	S-adenosyl-L-homocysteine
	5'-phosphoribosyl-4-(N-succinocarboxamide)-5-aminoimidazole
SAL	salicylate
SAM	S-adenosyl-L-methionine
SAM_2_OXOBUTANOATE	S-adenosyl-4-methylthio-2-oxobutanoate
SAOPIM	N-succinyl-2-amino-6-ketopimelate
SAP	H-protein-S-(aminomethyldihydrolipoyl)lysine
SDAPIM	N-succinyl-L,L-2,6-diaminopimelate
SER	serine
SHCHC	2-succinyl-6-hydroxy-2,4-cyclohexadiene-1-carboxylate
SHYDROXYBUTANOYL	SHYDROXYBUTANOYL
SL_1	sulfolipid-1
SL1278_CYTO	cyptoplasmic_SL1278_(SL-1_precursor)
SL1278_WALL	wallbound_SL1278_(SL-1_precursor)
SLF	sulfate
SLFxt	external_sulfate
SMALLMOLECULES	small_molecules
SME	shikimate
SME3P	shikimate-3-phosphate
SMMALONYLCOA	(S)-methyl-malonyl-CoA
SPRMD	spermidine
SUC	sucrose
SUCC	succinate
SUCCOA	succinyl-CoA
SUCCSAL	succinate_semialdehyde_(succinic_semialdehyde)
SUGARS	sugars
T3	D-glyceraldehyde-3-phosphate
TAG	triacylglycerol
TETRACOSANOATE	tetracosanoate
TETRACOSANOYL_ACP	tetracosanoyl-ACP
TETRACOSANOYL_COA	tetracosanoyl-CoA
TETRADECANOATE	tetradecanoate_
TETRADECANOYL_ACP	tetradecanoyl-ACP
TETRADECANOYL_COA	tetradecanoyl-CoA
TETRAHYDRODIPICOLINATE	tetrahydrodipicolinate
THF	tetrahydrofolate
THFG	THF-L-glutamate
THI	thiamine
THIP	thiamine-phosphate
THPTGLU	tetrahydropteroyltri-L-glutamate
THR	threonine
THY	THY
TRANS_DELTA_2_DODECANOYL_COA	TRANS-DELTA-2-DODECANOYL-COA
TRANS_DELTA_2_ENOYL_C22_ACYL_AC	TRANS-DELTA-2-ENOYL-C22-ACYL-ACP
TRANS_DELTA_2_HYDROXY_DODECAN	TRANS-DELTA-2-HYDROXY-DODECANOYL-COA
TRANS_KETO_MEROACYL_ACP	TRANS-KETO-MEROACYL-ACP
TRANS_METHOXY_MEROACYL_ACP	TRANS-METHOXY-MEROACYL-ACP
TRE	trehalose
TRE6P	trehalose_6-phosphate
TREHALOSEDIMYCOLATE	trehalosedimycolate_(TDM)
TREHALOSEMONOMYCOLATE	trehalosemonomycolate_(TMM)
TREHALOSEMONOMYCOLATEbrCYbr	cytoplasmic_trehalosemonomycolate_(TMM)
TREHALOSEMONOMYCOLATE_P	cytoplasmic_trehalosemonomycolate-P
TRE_S	sulfated_trehalose
TRIDECANOYL_COA	tridecanoyl-CoA
TRNA_GLU	tRNAGlu
TRP	tryptophan
TS_COSH_TYR	L-tyrosine/ThiS-COSH_complex
TS_PROTEIN	ThiS_protein/C1of_Tyrosine,_4hydroxybenzyl_alcohol_complex
TUBERCULOSTEROYL_ACP	Tuberculostearic
TYR	tyrosine
UDP	uridine-diphosphate
UDPbrNAM:NGMbrAGMDAPIM	UDP[NAM:NGM]AGMDAPIM
UDPbrNAM:NGMbrAGMDAPIMAA	UDP[NAM:NGM]AGMDAPIMAA
UDPbrNAM:NGMbrALA	UDP[NAM:NGM]ALA
UDPbrNAM:NGMbrALAGLU	UDP[NAM:NGM]ALAGLU
UDPDGLUC	UDPDGLUC
UDPG	UDP-D-glucose
UDPGAL	UDP-galactose
UDPGALF	UDP-D-galacto-1,4-furanose
UDPNACVG	UDP-N-acetyl-3-O-(1-carboxyvinyl)-D-glucosamine)
UDPNAG	UDP-N-acetyl-D-glucosamine
UDPNAGPEE	UDP-GlcNAc-pyruvate_enol_ether
UDPNAM	UDP-N-acetylmuramate
UDPNGM	UDPNGM
UMP	uridine-monophosphate
UNDECANOYL_COA	undecanoyl-CoA
URA	uracil
UREA	urea
UROPORPHYRINOGEN_III	uroporphyrinogen-III
UTP	uridine-triphosphate
VAL	valine
X5P	D-xylulose-5-phosphate
XAN	xanthine
XMP	xanthosine-5-phosphate
XTSINE	xanthosine

## Sheet: media
Exchange reaction	Glucose medium		Glycerol medium		Comment
	Uptake bound	Secrete bound	Uptake bound	Secrete bound
R_EX_NH3	0	1000	0	1000
R_EX_NO3	0	1000	0	1000
R_EX_NO2	0	1000	0	1000
R_EX_O2	-1000	1000	-1000	1000	#O2
R_EX_CO2	0	1000	0	1000
R_EX_FOR	0	1000	0	1000
R_EX_GLYCOLATE	0	1000	0	1000
R_EX_AC	0	1000	0	1000
R_EX_ACAL	0	1000	0	1000
R_EX_AN	0	1000	0	1000
R_EX_CITR	0	1000	0	1000
R_EX_GL	0	1000	-1000	1000	#Glycerol
R_EX_GN	0	1000	0	1000
R_EX_HYXN	0	1000	0	1000
R_EX_NAC	0	1000	0	1000
R_EX_T3	-1000	1000	-1000	1000	#D-glyceraldehyde-3-phosphate
R_EX_UREA	0	1000	0	1000
R_EX_XAN	0	1000	0	1000
R_EX_ALA	0	1000	0	1000
R_EX_ARG	0	1000	0	1000
R_EX_ASN	0	1000	0	1000
R_EX_ASP	0	1000	0	1000
R_EX_SUC	0	1000	0	1000
R_EX_CELB	0	1000	0	1000
R_EX_CYS	0	1000	0	1000
R_EX_DAPIM	-1000	1000	-1000	1000	#L,L-diaminopimelate
R_EX_DGLU	0	1000	0	1000
R_EX_GLN	0	1000	0	1000
R_EX_GLU	0	1000	0	1000
R_EX_HIS	0	1000	0	1000
R_EX_ILE	0	1000	0	1000
R_EX_LEU	0	1000	0	1000
R_EX_LYS	-1000	1000	-1000	1000	#L-lysine
R_EX_MET	-1000	1000	-1000	1000	#methionine
R_EX_MLT	0	1000	0	1000
R_EX_ORN	0	1000	0	1000
R_EX_PI	0	1000	0	1000
R_EX_RIB	0	1000	0	1000
R_EX_SLF	0	1000	0	1000
R_EX_THR	0	1000	0	1000
R_EX_VAL	0	1000	0	1000
R_EX_AD	-1000	1000	-1000	1000	#adenine
R_EX_ADN	0	1000	0	1000
R_EX_AKG	0	1000	0	1000
R_EX_CIT	0	1000	0	1000
R_EX_DA	0	1000	0	1000
R_EX_DALA	0	1000	0	1000
R_EX_DC	0	1000	0	1000
R_EX_DIN	0	1000	0	1000
R_EX_DT	0	1000	0	1000
R_EX_DU	0	1000	0	1000
R_EX_ETH	0	1000	0	1000
R_EX_FUM	0	1000	0	1000
R_EX_GABA	0	1000	0	1000
R_EX_GLAC	0	1000	0	1000
R_EX_GLC	-1000	1000	0	1000	#D-glucose
R_EX_GLUC	0	1000	0	1000
R_EX_GLY	-1000	1000	-1000	1000	#glycine
R_EX_GSN	0	1000	0	1000
R_EX_INS	0	1000	0	1000
R_EX_LAC	0	1000	0	1000
R_EX_LLAC	0	1000	0	1000
R_EX_MAL	0	1000	0	1000
R_EX_PHE	0	1000	0	1000
R_EX_PRO	0	1000	0	1000
R_EX_PYR	0	1000	0	1000
R_EX_SER	0	1000	0	1000
R_EX_SUCC	0	1000	0	1000
R_EX_TRP	0	1000	0	1000
R_EX_TYR	0	1000	0	1000
R_EX_URA	0	1000	0	1000
R_EX_URI	0	1000	0	1000
R_EX_FRU	0	1000	0	1000
R_EX_MAN	0	1000	0	1000
R_EX_TRE	0	1000	0	1000
R_EX_CADA	0	1000	0	1000
R_EX_GL3P	0	1000	-1000	1000	#glycerol-3-phosphate
R_EX_PROPANOATE	0	1000	0	1000
R_EX_HEXANOATE	0	1000	0	1000
R_EX_HEXACOSANOATE	0	1000	0	1000
R_EX_TETRACOSANOATE	0	1000	0	1000
R_EX_TETRADECANOATE	0	1000	0	1000
R_EX_EICOSANOATE	0	1000	0	1000
R_EX_PENTADECANOATE	0	1000	0	1000
R_EX_HEPTADECANOATE	0	1000	0	1000
R_EX_NONADECANOATE	0	1000	0	1000
R_EX_HEXADECANOATE	0	1000	0	1000
R_EX_9-HEXADECENOATE	0	1000	0	1000
R_EX_9-OCTADECENOATE	0	1000	0	1000
R_EX_DODECANOATE	0	1000	0	1000
R_EX_TAG	0	1000	-1000	1000	#triacylglycerol
R_EX_PHOSPHATIDYLCHOLINE	0	1000	0	1000
R_EX_FE3	-1000	1000	-1000	1000	#ferric
R_EX_BIOTIN	0	1000	0	1000
R_EX_CO-II	0	1000	0	1000
R_EX_MO2	0	1000	0	1000
R_EX_ELECTROPHILE-X	0	1000	0	1000
R_EX_H2X	0	1000	0	1000
R_EX_N-ACETYL-S-CONJUGATE	0	1000	0	1000
R_EX_CHOLESTEROL	0	1000	0	1000
R_EX_G1P	0	1000	0	1000
R_EX_H2O2	0	1000	0	1000
R_EX_THF	0	1000	0	1000
R_EX_COB-I	0	1000	0	1000
R_EX_PROTOPORPHYRINOGEN	-1000	1000	-1000	1000	#protoporphyrinogen_IX
R_EX_PNTO	-1000	1000	-1000	1000	#pantothenate
R_EX_D6PGL	0	1000	0	1000
R_EX_2MBUTCOA	0	1000	0	1000
R_EX_3MBUTCOA	0	1000	0	1000
R_EX_ACETYLP	0	1000	0	1000
R_EX_GLAL	0	1000	0	1000
R_EX_MOLYBDOPTERIN	0	1000	0	1000
R_EX_bDG6P	0	1000	0	1000
R_EX_ACTAC	0	1000	0	1000
R_EX_OBUT	0	1000	0	1000
R_EX_GA1P	-1000	1000	-1000	1000	#D-glucosamine-1-phosphate
R_EX_DECANOATE	0	1000	0	1000
R_EX_DOCOSANOATE	0	1000	0	1000

## Sheet: FBA
Reaction	Glucose medium	Glycerol medium
BIOMASS1	0.111447	0.14098
BXT	0.111447	0.14098
CLr	0.000780132	0.000986857
DAT	0.000111447	0.00014098
DIMr	0.000222895	0.000281959
DNAr	0.00245184	0.00310155
LAMr	0.0207292	0.0262222
LMr	0.00734483	0.00929112
MAPCr	0.0231811	0.0293238
P-L-GLXr	0.00390066	0.00493429
PAT	0.000111447	0.00014098
PEr	0.000668684	0.000845878
PGL	0.00323197	0.00408841
PIMSr	0.0044579	0.00563918
PROT	0.0238497	0.0301696
R1	1	2.01611
R10	0	0
R100b	0	0
R101	0.139339	0.176262
R102	0	0
R103	0	0
R104	0	0
R105	0	0
R106	0.00880714	0.00970666
R107	0.00880714	0.00970666
R108	0	0
R11	-0.0370558	-0.0468752
R12	-0.0370558	-0.0468752
R120	0	0
R122	2.40986	12.5131
R123	-0.601012	-0.804858
R124	0.000128165	0.000162127
R125	11.586	12.5142
R126	11.586	12.5142
R128	17.9131	19.1687
R129	0	0
R13	0.0370558	0.0468752
R130	0	0
R131	5.15381	4.87715
R132	1.00474	0.00599375
R133	2.78619e-06	3.52449e-06
R134	0	0
R136	0	0
R137	1.79071	1.62037
R139	0	0
R14	0.0297313	0.0376098
R140	0	0
R141	0	0
R145	0.0165994	0.0209981
R146	0	0
R149	0.00245465	0.00310511
R152	0	0
R153	0	0
R154	0	0
R156	0.0136591	0.0172786
R157	0	0
R158	0	0
R159	0	0
R162	0	0
R163	0	0
R164	0	0
R165	0	0
R166	0	0
R175	0	10.065
R176	0	0
R177	0	0
R178	0	0
R179	0	0
R180	0	0
R181	0	0
R182	0	0
R183	0	0
R184	0.489376	0.486561
R185	-0.478366	-0.474068
R186	0.489376	0.486561
R187	0.489376	0.486561
R188	0.449493	0.437544
R189	0.00169477	0.00149769
R190	-100000	-100000
R191	0	0
R192	0	0
R193	0	0
R194	0	0
R195	-100000	-100000
R196	0	0
R197	-99998.8	99999.9
R198	100000	-99988.3
R199	0.0133559	0.016895
R2	-100000	-99989
R20	0.00556345	0.0070377
R200	0.0133559	0.016895
R201	0.0133559	0.016895
R202	0.00667793	0.0084475
R203	4.27637e-18	6.20511e-18
R204	0.0165994	0.0209981
R205	0.0165994	0.0209981
R206	0.0165994	0.0209981
R207	0.0165994	0.0209981
R208	0.0268159	0.0339218
R209	0.0165994	0.0209981
R21	0.00843745	0.0106733
R210	0.0165994	0.0209981
R211	0.0388293	0.0491185
R212	0.0388293	0.0491185
R213	0.0388293	0.0491185
R214	0.019843	0.0251011
R215	0	0
R216	0.0117322	0.0148411
R217	0.0117322	0.0148411
R218	0.0117322	0.0148411
R219	0.0117322	0.0148411
R22	0.0032967	0.00417029
R220	0.0214409	0.0271225
R221	0.0214409	0.0271225
R222	0.0214409	0.0271225
R223	0.0214409	0.0271225
R224	0.0214409	0.0271225
R225	1.0855	11.4381
R226	0.00508	0.00642613
R227	0.0132605	0.0167743
R228	0.0132605	0.0167743
R229	0.0132605	0.0167743
R23	0.0032967	0.00417029
R230	0.0132605	0.0167743
R231	0.0132605	0.0167743
R237	0.00556345	0.0070377
R239	0	-2.93215e-24
R244	0	0
R246	0.0442539	0.0553344
R247	0	0
R248	2.25443e-25	0
R249	2.26996e-25	0
R25	0	0
R250	0	0
R251	0	0
R252	0	0
R253	0	0
R254	0	0
R255	0	0
R256	0	0
R257	0.0117322	0.0148411
R258	0.0117322	0.0148411
R259	0.013427	0.0163388
R260	0.0117322	0.0148411
R261	0.00496075	0.00627528
R262	0.00496075	0.00627528
R263	0.00496075	0.00627528
R264	0.00496075	0.00627528
R265	0.00496075	0.00627528
R266	0.00496075	0.00627528
R267	0.00496075	0.00627528
R268	0.00496075	0.00627528
R269	0.00496075	0.00627528
R27	0.002874	0.00363557
R270	0.0157271	0.0198946
R271	0.0157271	0.0198946
R272	0.0157271	0.0198946
R273	0.0157271	0.0198946
R274	0.0157271	0.0198946
R275	0.0157271	0.0198946
R276	0.0157271	0.0198946
R277	0.00314817	0.00398239
R278	0.00314817	0.00398239
R279	0.00314817	0.00398239
R28	0.00557527	0.00705265
R280	0.00314817	0.00398239
R281	0.00314817	0.00398239
R282	0.0106608	0.0134858
R283	0.00620093	0.00784411
R284	-100000	-100000
R285	0.0044599	0.00564172
R286	-100000	-100000
R287	1.16074	1.46689
R288	0.0102165	0.0129237
R289	0.0102165	0.0129237
R29	0.00557527	0.00705265
R290	0.0102165	0.0129237
R291	0.0102165	0.0129237
R292	0.0102165	0.0129237
R293	0.0159654	0.020196
R294	0.0277635	0.0351205
R295	0.00544198	0
R296	0	0.00688403
R297	0.00260141	0.00329075
R299	0.00260141	0.00329075
R3	99999	99988
R30	-0.00557527	-0.00705265
R300	0	0
R301	0.00220276	0.00278646
R302	0.00220276	0.00278646
R303	0	0
R304	0.00220276	0.00278646
R305	0.00322529	0.00407995
R306	0.0179681	0.0233756
R307	0.0205695	0.0266664
R308	0	0
R309	0	-1.61351e-24
R31	0	0
R310	0.00877125	0.0110955
R313	0.0038464	0.00343138
R314	0.0038464	0.00343138
R315	0.0038464	0.00343138
R316	0.0038464	0.00343138
R317	0.0038464	0.00343138
R318	0	0
R319	0	0
R320	0	0
R321	0.00496075	0.00627528
R322	0.00496075	0.00627528
R323	0	0
R324	0	0
R325	0	0
R326	0	0
R327	0	-1.60813e-21
R328	-100000	-100000
R329	0.00220276	0.00278646
R330	0.00220276	0.00278646
R334	0	0
R335	1.01398	1.28268
R336	0	0
R337	0	-4.92835e-24
R338	0.00169477	0.00149769
R338b	0.00169477	0.00149769
R339	-1.01398	-1.28268
R340	1.01398	1.28268
R341	0	0
R342	0	0
R343	0	0
R344	1.01398	1.28268
R345	0	0
R346	0	0
R347	0.138196	0
R348	0.138196	0
R349	1.0094	1.27687
R35	1	0
R350	1.0094	1.27687
R351	6.05339	6.01588
R351b	0.0117322	0.0148411
R352	0.00136568	0.00172756
R354	-100000	-100000
R355	0.00954792	0.012078
R356	0.00954792	0.012078
R357	100000	100000
R358	1.05226	1.15627
R359	0.00260141	0.00329075
R36	0.00473819	0.00599375
R361	0.00260141	0.00329075
R362	0.0181369	10.0879
R363	0	0
R364	0.0181369	0.022943
R365	0.0181369	0.022943
R366	0	1.02875e-23
R367	0	0
R368	0.0181369	0.022943
R369	0.0181369	0.022943
R37	-99999	-100000
R370	0	0
R371	0	0
R372	0	-1.02875e-23
R373	0	2.09953e-23
R374	0	-1.02875e-23
R375	0	-1.02875e-23
R376	-100000	-100000
R377	0.0258606	0.0327133
R378	0	0
R38	0.0102971	0.0130257
R381	0.00241284	0.00305221
R382	0.00241284	0.00305221
R383	0.00241284	0.00305221
R384	0.00241284	0.00305221
R385	0.00482567	0.00610442
R386	0.00482567	0.00610442
R387	0.00241284	0.00305221
R388	0.00241284	0.00305221
R389	0.000886007	0.00112079
R39	-99999	-100000
R393	0.00778442	0.0104934
R394	0.00778442	0.0104934
R395	0.00778442	0.0104934
R396	0.00778442	0.0104934
R397	0.00778442	0.0104934
R398	6.68684e-05	8.45878e-05
R4	9.17533	0
R40	100000	100000
R409	0	0
R41	1.16432	0
R410	0	0
R411	1.11447e-05	1.4098e-05
R412	0.00108104	0.0013675
R413	0.000813566	0.00102915
R414	0.000813566	0.00102915
R415	0.000813566	0.00102915
R416	0.000813566	0.00102915
R417	0.000813566	0.00102915
R418	0.000813566	0.00102915
R419	0.00156103	0.00132851
R42	0	0
R420	0.00156103	0.00132851
R421	0.00156103	0.00132851
R422	0.00156103	0.00132851
R423	0.00156103	0.00132851
R424	0.00156103	0.00132851
R425	1.56379	1.33201
R426	1.56379	1.33201
R427	1.56379	1.33201
R427b	6.68684e-05	8.45878e-05
R427c	6.68684e-05	8.45878e-05
R428	0	0
R429	0	0
R43	0	0.0565984
R430	0	0
R431	0	0
R432	0	0
R433	0	0
R437	0.000111447	0.00014098
R438	0.000111447	0.00014098
R439	0.000111447	0.00014098
R44	1.16432	-0.0565984
R45	2.13848	2.92944
R458	0	0
R459	0	0
R46	2.89601	2.35995
R463	0	0
R465	0	0
R466	0.0038464	0.00343138
R467	0.0038464	0.00343138
R468	0.0038464	0.00343138
R469	0.0038464	0.00343138
R470	0.0038464	0.00343138
R471	0.0038464	0.00343138
R472	0.0038464	0.00343138
R472b	0	0
R473	0.0038464	0.00343138
R474	0	0
R475	0	0
R476	0	0
R477	0	0
R478	0	0
R479	0	0
R48	2.89601	2.35995
R480	0	0
R481	0	0
R482	0	0
R483	0	0
R484	0	0
R484b	0	0
R485	0.000267474	0.000338351
R486	6.68684e-05	8.45878e-05
R487	0.000267474	0.000338351
R488	0.000267474	0.000338351
R489	0.000267474	0.000338351
R49	2.89601	2.35995
R490	0.000267474	0.000338351
R491	0.000267474	0.000338351
R492	0.000267474	0.000338351
R493	0.000133737	0.000169176
R494	0.000133737	0.000169176
R495	1.54737	1.31124
R496	0.213135	0.177304
R497	0	0
R497b	6.68684e-05	8.45878e-05
R498	0	0
R499	0	0
R50	2.89601	2.35995
R500	0.212601	0.176628
R501	0	0
R502	0	0
R503	0	0
R504	0	0
R505	0	0
R506	0	0
R507	0.000467132	0.000590916
R508	0.00275987	0.00349121
R509	0	0
R51	2.71965	2.13686
R510	0	0
R511	-0.0131868	-0.0166812
R512	0.212601	0.176628
R513	0	0
R514	0	0
R515	-0.000467132	-0.000590916
R516	-0.000467132	-0.000590916
R517	-0.000467132	-0.000590916
R518	0	0
R519	0	0
R52	3.02641	2.39463
R520	0	0
R521	0	0
R522	0	1.86296e-25
R53	3.02641	2.39463
R533	0	9.5218e-26
R534	0	0
R535	0	0
R536	0	0
R537	0	0
R538	0	0
R539	0	0
R54	3.02641	2.39463
R540	0	0
R541	0.469909	0.412394
R542	0	0
R543	0.234955	0.206197
R544	0.234955	0.206197
R545	0.234955	0.206197
R546	0	0
R547	0.234955	0.206197
R548	0.234955	0.206197
R549	0.234955	0.206197
R55	1.87055	1.72136
R550	0	0
R551	0.234955	0.206197
R552	0	0
R553	0.00841671	0.0112932
R554	0.0191262	0.0254867
R555	0.0185619	0.0247729
R556	0.0265114	0.0354752
R557	0.0373481	0.0498296
R558	0.0465145	0.0627173
R559	0.0465145	0.0627173
R56	1.87055	1.72136
R560	0.0465145	0.0627173
R561	0.0465145	0.0627173
R562	0.0465145	0.0627173
R563	0.0465145	0.0627173
R564	0.0465145	0.0627173
R565	0.0111766	0.0147844
R566	0	0
R567	0	1.16997e-24
R568	0	1.10779e-24
R569	0	1.16411e-24
R57	1.87055	1.72136
R570	0	1.09111e-24
R571	0.00206846	0
R571b	-2.02547	-1.73365
R572	2.34955	2.02975
R573	0	0.0161083
R574	0	0.0161083
R575	0.0111766	0.0147844
R576	0.0111766	0.0147844
R577	0.0223532	0.0295688
R578	0.0223532	0.0295688
R579	0.0223532	0.0295688
R58	1.87055	1.72136
R580	0.0223532	0.0295688
R581	0.0223532	0.0295688
R582	0.0223532	0.0295688
R583	0.00390044	0.00231742
R587	0.00390044	0.00231742
R588	0.00183197	0.00231742
R589	0.000822482	0.00104043
R590	0	0
R591	8.18303	-3.00898
R592	0.000504745	0.000638497
R593	0.000504745	0.000638497
R594	0.0032967	0.00417029
R595	0.0032967	0.00417029
R596	0.0032967	0.00417029
R597	0.0032967	0.00417029
R598	0.0032967	0.00417029
R599	0.000365547	0.000462413
R600	0	0
R601	0	0
R602	0.00293116	0.00370788
R603	0.00183451	0.00232064
R604	0.00146897	0.00185822
R605	0	0
R606	0.00109664	0.00138724
R607	0.00109664	0.00138724
R608	0.00109664	0.00138724
R609	0	0
R61	1.79071	1.62037
R610	0.00109664	0.00138724
R611	0.00109664	0.00138724
R612	0.000731095	0.000924826
R613	0.000731095	0.000924826
R614	0.000365547	0.000462413
R618	1.5376	1.29888
R619	0.00101974	0.00128996
R620	0.00275987	0.00349121
R621	0.00275987	0.00349121
R622	0.00275987	0.00349121
R623	0.00275987	0.00349121
R624	0.0022079	0.00279297
R625	0.0022079	0.00279297
R626	0.0022079	0.00279297
R627	0.0022079	0.00279297
R628	0.000551975	0.000698242
R629	0.000551975	0.000698242
R63	0	2.93234e-24
R630	0.000551975	0.000698242
R631	0.000551975	0.000698242
R633	0.000275987	0.000349121
R634	0.000275987	0.000349121
R636	0.000275987	0.000349121
R637	0.00275987	0.00349121
R638	0.00275987	0.00349121
R639	0.00275987	0.00349121
R64	2.81671	2.91824
R640	0.00275987	0.00349121
R641	0.00275987	0.00349121
R642	0.00275987	0.00349121
R643	0.000908296	0.00114898
R644	0.00186853	0.00236366
R645	0.00186853	0.00236366
R649	0.0032967	0.00417029
R65	2.81671	2.91824
R650	0.000837081	0.0010589
R651	9.71821e-05	0.000122934
R652	9.71821e-05	0.000122934
R653	9.71821e-05	0.000122934
R654	9.71821e-05	0.000122934
R655	0.000837081	0.0010589
R656	0.000837081	0.0010589
R657	0.000837081	0.0010589
R658	0.000837081	0.0010589
R659	0.000837081	0.0010589
R66	0	0
R660	0.000837081	0.0010589
R661	0.000837081	0.0010589
R662	0.000837081	0.0010589
R663	0.000837081	0.0010589
R663b	0.000837081	0.0010589
R672	3.72234e-05	4.70872e-05
R673	0.000228244	0.000288726
R674	7.44469e-05	9.41744e-05
R678	0.0115028	0.0131167
R679	0.00765644	0.0096853
R680	0.00765644	0.0096853
R681	0.00765644	0.0096853
R682	0.00765644	0.0096853
R683	0.00765644	0.0096853
R684	0.00673142	0.00851517
R684b	0.000925013	0.00117013
R686	0.000925013	0.00117013
R687	0.000925013	0.00117013
R688	0.000813566	0.00102915
R689	0.000813566	0.00102915
R69	0	0
R690	0.000813566	0.00102915
R691	0.000813566	0.00102915
R692	0.000813566	0.00102915
R693	0.000813566	0.00102915
R694	-1.13798e-17	1.77453e-17
R695	0.106448	0.134656
R696	0.106448	0.134656
R697	0.106448	0.134656
R698	0.0111269	0.0140754
R699	0.00556345	0.0070377
R7	0	0
R700	0.000185448	0.00023459
R701	0.000185448	0.00023459
R702	0.000185448	0.00023459
R705	0.000185448	0.00023459
R706	0.000185448	0.00023459
R707	0.00185961	0.00235239
R708	0.00185961	0.00235239
R709	0.00185961	0.00235239
R71	0	0
R710	0.00185961	0.00235239
R711	0.00556345	0.0070377
R712	99998.7	-100000
R713	0.00556345	0.0070377
R714	99999.7	-99999
R715	0.988688	0.98569
R716	0.0113124	0.01431
R717	0.0113124	0.01431
R718	0.00556345	0.0070377
R719	0.00556345	0.0070377
R723	0.00556345	0.0070377
R724	0.00556345	0.0070377
R725	0.00556345	0.0070377
R726	0.00556345	0.0070377
R727	0.00556345	0.0070377
R728	0.00556345	0.0070377
R729	0.00556345	0.0070377
R73	99999.4	-100000
R730	0.00556345	0.0070377
R731	0.000185448	0.00023459
R74	-99999.4	100000
R77	0	0
R8	0	0
R80	0	0
R800	-1.55942	-1.44698
R801	0	0
R802	0	0
R803	0	0
R804	5.81217	6.28133
R805	-7.14736	-6.18459
R806	0.00723851	0.00915663
R807	0	0
R808	0	0
R809	0	0
R810	0	0
R811	0	0
R812	0	1
R814	0	0
R815	0	0
R816	0	0
R817	1	1
R818	0	0
R819	0	0
R820	0	0
R821	0	0
R822	0	0
R823	0	0
R824	0	0
R825	0	0
R826	0	0
R827	0.00556345	0.0070377
R828	0	0
R829	0	0
R830	0	0
R831	0	0
R832	0	0
R833	0	0
R834	0	0
R835	0.0174192	0.021389
R836	0	0
R837	0	0
R838	0	0
R840	0	0
R841	0	0
R842	0	0
R843	0	0
R844	0	0
R845	1.01229	1.28118
R846	0	0
R847	0	0
R848	0	0
R849	0	0
R850	0	0
R851	0	0
R852	0	0
R853	0	0
R854	0	0
R855	0	0
R856	0	0
R857	0	0
R858	0	0
R859	0	0
R86	0	0
R860	0	0
R861	0	0
R862	0	0
R863	1	0
R864	0	0
R865	0	0
R866	1	1
R867	0	0
R868	0	0
R869	0	0
R870	0	0
R871	9.1006e-26	9.03092e-24
R872	0	0
R873	0	0
R874	0	-6.68441e-24
R875	0	0
R876	0	0
R877	0.0051141	0.00646927
R878	0	0
R879	0	0
R88	0	0
R880	0	0
R881	0	0
R882	0	1
R883	0	-2.35407e-24
R884	0	0
R885	0	0
R886	0	0
R887	-8.67989e-25	0
R888	0	0
R889	0	0
R89	0	0
R890	0	0
R891	0	0
R892	0	9.85731e-26
R893	0	0
R894	0	0
R895	0	0
R896	0	0
R897	0	0
R898	0	0
R899	0	0
R9	0	0
R90	-0.781156	-0.987628
R900	0	0
R901	0	0
R901_b	0	0
R902	0	0
R903	0	0
R904	0	0
R905	0	0
R906	0	1
R907	0	0
R908	0	0
R909	0	0
R91	0.776331	0.981524
R910	0	0
R911	0	0
R912	0	0
R913	0	0
R914	0	0
R915	0	0
R916	0	0
R917	0	0
R918	0	0
R919	0	0
R920	0	0
R921	0	0.0187249
R922	0	0
R923	0.000133737	0.000169176
R924	0	0
R925	0	0
R926	0	0
R927	0	0
R928	0	0
R929	0	0
R93	0	0
R930	0	0
R931	0	0
R932	-0.00434705	-0.00614513
R933	-0.00434705	-0.00614513
R933_2	-0.00434705	-0.00614513
R933_3	-0.00434705	-0.00614513
R934	0	0
R935	0.0102165	0.0129237
R936	0	0
R937	0	0
R938	0.000111447	0.00014098
R939	0.00778442	0.0104934
R94	0.382715	0.483867
R940	0	0
R941	0	0
R942	0	0
R943	0	0
R944	0	0
R945	0	0
R946	0	0
R947	0	0
R948	0	0
R949	1	1
R95	0	0
R950	0	0
R951	0	0
R952	0	0
R96	0.398442	0.503761
R97	-0.382715	-0.483867
R98	0	0
R99	0	0
RNAr	0.00401211	0.00507527
R_EX_2MBUTCOA	0	0
R_EX_3MBUTCOA	0	0
R_EX_9-HEXADECENOATE	0	0
R_EX_9-OCTADECENOATE	0	0
R_EX_AC	0	0
R_EX_ACAL	0	0
R_EX_ACETYLP	0	0
R_EX_ACTAC	0	0
R_EX_AD	-1.01229	-1.28118
R_EX_ADN	0	0
R_EX_AKG	0	0
R_EX_ALA	0	0
R_EX_AN	0	0
R_EX_ARG	0	0
R_EX_ASN	0	0
R_EX_ASP	0	0
R_EX_BIOTIN	0	0
R_EX_CADA	0	0
R_EX_CELB	0	0
R_EX_CHOLESTEROL	0.00434705	0.00614513
R_EX_CIT	0	0
R_EX_CITR	0	0
R_EX_CO-II	0	0
R_EX_CO2	7.14736	6.18459
R_EX_COB-I	0	0
R_EX_CYS	0	0
R_EX_D6PGL	0	0
R_EX_DA	0	0
R_EX_DALA	0	0
R_EX_DAPIM	-0.00556345	-0.0070377
R_EX_DC	0	0
R_EX_DECANOATE	0	0
R_EX_DGLU	0	0
R_EX_DIN	0	0
R_EX_DOCOSANOATE	0	0
R_EX_DODECANOATE	0	0
R_EX_DT	0	0
R_EX_DU	0	0
R_EX_EICOSANOATE	0	0
R_EX_ELECTROPHILE-X	0	0
R_EX_ETH	0	0
R_EX_FE3	-0.000133737	-0.000169176
R_EX_FOR	0.00723851	0.00915663
R_EX_FRU	0	0
R_EX_FUM	0	0
R_EX_G1P	0	0
R_EX_GA1P	-1	-1
R_EX_GABA	0	0
R_EX_GL	0	-1
R_EX_GL3P	0	-1
R_EX_GLAC	0	0
R_EX_GLAL	0	0
R_EX_GLC	-1	0
R_EX_GLN	0	0
R_EX_GLU	0	0
R_EX_GLUC	0	0
R_EX_GLY	-1	-1
R_EX_GLYCOLATE	0	0
R_EX_GN	0	0
R_EX_GSN	0	0
R_EX_H2O2	0.0102165	0.0129237
R_EX_H2X	0	0
R_EX_HEPTADECANOATE	0	0
R_EX_HEXACOSANOATE	0	0
R_EX_HEXADECANOATE	0	0
R_EX_HEXANOATE	0	0
R_EX_HIS	0	0
R_EX_HYXN	0	0
R_EX_ILE	0	0
R_EX_INS	0	0
R_EX_LAC	0	0
R_EX_LEU	0	0
R_EX_LLAC	0	0
R_EX_LYS	-0.0051141	-0.00646927
R_EX_MAL	0	0
R_EX_MAN	0	0
R_EX_MET	-0.0174192	-0.021389
R_EX_MLT	0	0
R_EX_MO2	0	0
R_EX_MOLYBDOPTERIN	0	0
R_EX_N-ACETYL-S-CONJUGATE	0	0
R_EX_NAC	0	0
R_EX_NH3	1.55942	1.44698
R_EX_NO2	0	0
R_EX_NO3	0	0
R_EX_NONADECANOATE	0	0
R_EX_O2	-5.81217	-6.28133
R_EX_OBUT	0	0
R_EX_ORN	0	0
R_EX_PENTADECANOATE	0	0
R_EX_PHE	0	0
R_EX_PHOSPHATIDYLCHOLINE	0	0
R_EX_PI	0	0
R_EX_PNTO	-0.00778442	-0.0104934
R_EX_PRO	0	0
R_EX_PROPANOATE	0	0
R_EX_PROTOPORPHYRINOGEN	-0.000111447	-0.00014098
R_EX_PYR	0	0
R_EX_RIB	0	0
R_EX_SER	0	0
R_EX_SLF	0	0
R_EX_SUC	0	0
R_EX_SUCC	0	0
R_EX_T3	-1	-1
R_EX_TAG	0	-0.0187249
R_EX_TETRACOSANOATE	0	0
R_EX_TETRADECANOATE	0	0
R_EX_THF	0	0
R_EX_THR	0	0
R_EX_TRE	0	0
R_EX_TRP	0	0
R_EX_TYR	0	0
R_EX_URA	0	0
R_EX_UREA	0	0
R_EX_URI	0	0
R_EX_VAL	0	0
R_EX_XAN	0	0
R_EX_bDG6P	0	0
SM_MOL	0.00557237	0.00704898
TAG	2.02725	1.7359
TDM	0.000111447	0.00014098
TMM	0.00562854	0.00712003

## Sheet: FVA
Reaction	Glucose medium			Glycerol medium
	Min	Max	Activity	Min	Max	Activity
BIOMASS1	0.111437	0.111447	ACTIVE	0.14097	0.14098	ACTIVE
BXT	0.111437	0.111447	ACTIVE	0.14097	0.14098	ACTIVE
CLr	0.000780062	0.000780132	ACTIVE	0.000986787	0.000986857	ACTIVE
DAT	0.000111437	0.000111447	ACTIVE	0.00014097	0.00014098	ACTIVE
DIMr	0.000222875	0.000222895	ACTIVE	0.000281939	0.000281959	ACTIVE
DNAr	0.00245162	0.00245184	ACTIVE	0.00310133	0.00310155	ACTIVE
LAMr	0.0207274	0.0207292	ACTIVE	0.0262203	0.0262222	ACTIVE
LMr	0.00734417	0.00734483	ACTIVE	0.00929046	0.00929112	ACTIVE
MAPCr	0.023179	0.0231811	ACTIVE	0.0293217	0.0293238	ACTIVE
P-L-GLXr	0.00390031	0.00390066	ACTIVE	0.00493394	0.00493429	ACTIVE
PAT	0.000111437	0.000111447	ACTIVE	0.00014097	0.00014098	ACTIVE
PEr	0.000668624	0.000668684	ACTIVE	0.000845818	0.000845878	ACTIVE
PGL	0.00323168	0.00323197	ACTIVE	0.00408812	0.00408841	ACTIVE
PIMSr	0.0044575	0.0044579	ACTIVE	0.00563878	0.00563918	ACTIVE
PROT	0.0238476	0.0238497	ACTIVE	0.0301675	0.0301696	ACTIVE
R1	0.999531	1.00024	ACTIVE	2.01553	2.01637	ACTIVE
R10	0	0	INACT	0	0	INACT
R100b	0	0.00205403	UND	0	0.0012881	UND
R101	0.0332449	0.140049	ACTIVE	0.0959003	0.17715	ACTIVE
R102	0	0.106082	UND	0	0.0803493	UND
R103	0	0.106082	UND	0	0.0803493	UND
R104	0	0	INACT	0	0	INACT
R105	0	0	INACT	0	0	INACT
R106	0.00880612	0.00957229	ACTIVE	0.00970547	0.0106586	ACTIVE
R107	0.00880612	0.00957229	ACTIVE	0.00970547	0.0106586	ACTIVE
R108	0	0	INACT	0	0	INACT
R11	-0.0370558	-0.0370525	ACTIVE	-0.0468752	-0.0468718	ACTIVE
R12	-0.0370558	-0.0370525	ACTIVE	-0.0468752	-0.0468718	ACTIVE
R120	0	9.17811	UND	0	10.0669	UND
R122	2.40702	11.5904	ACTIVE	2.44466	12.5154	ACTIVE
R123	-0.606151	-0.600732	ACTIVE	-0.806566	-0.804693	ACTIVE
R124	0.000128153	0.000128165	ACTIVE	0.000162115	0.000162127	ACTIVE
R125	11.5846	11.5912	ACTIVE	12.5124	12.5164	ACTIVE
R126	11.5846	11.5912	ACTIVE	12.5124	12.5165	ACTIVE
R128	17.9113	17.9217	ACTIVE	19.1662	19.1739	ACTIVE
R129	0	0	INACT	0	0	INACT
R13	0.0370525	0.0370558	ACTIVE	0.0468718	0.0468752	ACTIVE
R130	0	0.0186664	UND	0	0.0231401	UND
R131	5.13478	5.15966	ACTIVE	4.85344	4.88429	ACTIVE
R132	1.0045	1.0074	ACTIVE	0.00599332	0.00929906	ACTIVE
R133	0	0	INACT	0	0	INACT
R134	0	0.00666332	UND	0	0.00838976	UND
R136	0	0	INACT	0	0	INACT
R137	1.68447	1.79135	ACTIVE	1.53991	1.62077	ACTIVE
R139	0	0.00183436	UND	0	0.00224924	UND
R14	0.0297286	0.0297313	ACTIVE	0.0376071	0.0376098	ACTIVE
R140	0	0.00183436	UND	0	0.00224924	UND
R141	0	0.00183436	UND	0	0.00224924	UND
R145	0.0165979	0.0165994	ACTIVE	0.0209966	0.0209981	ACTIVE
R146	0	0	INACT	0	0	INACT
R149	0.00219087	0.00317727	ACTIVE	0.00277764	0.00400486	ACTIVE
R152	0	0	INACT	0	0	INACT
R153	0	0	INACT	0	0	INACT
R154	0	0	INACT	0	0	INACT
R156	0.0136579	0.0173268	ACTIVE	0.0172773	0.0189344	ACTIVE
R157	0	0	INACT	0	0	INACT
R158	0	0	INACT	0	0	INACT
R159	0	0	INACT	0	0	INACT
R162	0	0	INACT	0	0	INACT
R163	0	0	INACT	0	0	INACT
R164	0	0	INACT	0	0	INACT
R165	0	0	INACT	0	0	INACT
R166	0	0	INACT	0	0	INACT
R175	0	9.17811	UND	0	10.0669	UND
R176	0	0	INACT	0	0	INACT
R177	0	0.00266663	UND	0	0.00330573	UND
R178	0	0	INACT	0	0	INACT
R179	0	0	INACT	0	0	INACT
R180	0	0	INACT	0	0	INACT
R181	0	100000	UND	0	100000	UND
R182	0	0.0186664	UND	0	0.0231401	UND
R183	0	0	INACT	0	0	INACT
R184	0.488825	0.489568	ACTIVE	0.485875	0.4868	ACTIVE
R185	-0.478368	-0.477794	ACTIVE	-0.47407	-0.473355	ACTIVE
R186	0.488825	0.489568	ACTIVE	0.485875	0.4868	ACTIVE
R187	0.488825	0.489568	ACTIVE	0.485875	0.4868	ACTIVE
R188	0.448775	0.454164	ACTIVE	0.436649	0.443333	ACTIVE
R189	0.00169461	0.00241745	ACTIVE	0.00149748	0.00239746	ACTIVE
R190	-100000	100000	UND	-100000	100000	UND
R191	0	0	INACT	0	0	INACT
R192	0	0	INACT	0	0	INACT
R193	0	0	INACT	0	0	INACT
R194	0	0	INACT	0	0	INACT
R195	-100000	100000	UND	-100000	100000	UND
R196	0	0.0046666	UND	0	0.00578503	UND
R197	-99998.8	99999.9	UND	-99998.4	99999.9	UND
R198	-99998.7	100000	UND	-99998.3	100000	UND
R199	0.0133547	0.015189	ACTIVE	0.0168938	0.019143	ACTIVE
R2	-100000	99999	UND	-100000	99999	UND
R20	0.00556296	0.00556345	ACTIVE	0.0070372	0.0070377	ACTIVE
R200	0.0133547	0.015189	ACTIVE	0.0168938	0.019143	ACTIVE
R201	0.0133547	0.015189	ACTIVE	0.0168938	0.019143	ACTIVE
R202	0.00667733	0.00681294	ACTIVE	0.0084469	0.00861528	ACTIVE
R203	0	0	INACT	0	0	INACT
R204	0.0165979	0.0165994	ACTIVE	0.0209966	0.0209981	ACTIVE
R205	0.0165979	0.0165994	ACTIVE	0.0209966	0.0209981	ACTIVE
R206	0.0165979	0.0165994	ACTIVE	0.0209966	0.0209981	ACTIVE
R207	0.0165979	0.0165994	ACTIVE	0.0209966	0.0209981	ACTIVE
R208	0.0268135	0.0268159	ACTIVE	0.0339194	0.0339218	ACTIVE
R209	0.0165979	0.0165994	ACTIVE	0.0209966	0.0209981	ACTIVE
R21	0.00843669	0.0111033	ACTIVE	0.0106725	0.0139782	ACTIVE
R210	0.0165979	0.0165994	ACTIVE	0.0209966	0.0209981	ACTIVE
R211	0.0381029	0.0390893	ACTIVE	0.0482151	0.0494423	ACTIVE
R212	0.0381029	0.0390893	ACTIVE	0.0482151	0.0494423	ACTIVE
R213	0.0381029	0.0390893	ACTIVE	0.0482151	0.0494423	ACTIVE
R214	0.0198412	0.0201048	ACTIVE	0.0250994	0.0254266	ACTIVE
R215	0	0.000722831	UND	0	0.000899973	UND
R216	0.0117312	0.012454	ACTIVE	0.01484	0.01574	ACTIVE
R217	0.0117312	0.012454	ACTIVE	0.01484	0.01574	ACTIVE
R218	0.0117312	0.012454	ACTIVE	0.01484	0.01574	ACTIVE
R219	0.0117312	0.012454	ACTIVE	0.01484	0.01574	ACTIVE
R22	0.00329641	0.0032967	ACTIVE	0.00416999	0.00417029	ACTIVE
R220	0.021439	0.0216491	ACTIVE	0.0271206	0.0273814	ACTIVE
R221	0.021439	0.0216491	ACTIVE	0.0271206	0.0273814	ACTIVE
R222	0.021439	0.0216491	ACTIVE	0.0271206	0.0273814	ACTIVE
R223	0.021439	0.0216491	ACTIVE	0.0271206	0.0273814	ACTIVE
R224	0.021439	0.0216491	ACTIVE	0.0271206	0.0273814	ACTIVE
R225	1.0854	10.2641	ACTIVE	1.37304	11.442	ACTIVE
R226	0.00507954	0.00774617	ACTIVE	0.00642568	0.00973141	ACTIVE
R227	0.0132593	0.0139821	ACTIVE	0.0167731	0.0176731	ACTIVE
R228	0.0132593	0.0139821	ACTIVE	0.0167731	0.0176731	ACTIVE
R229	0.0132593	0.0139821	ACTIVE	0.0167731	0.0176731	ACTIVE
R23	0.00329641	0.0032967	ACTIVE	0.00416999	0.00417029	ACTIVE
R230	0.0132593	0.0139821	ACTIVE	0.0167731	0.0176731	ACTIVE
R231	0.0132593	0.0139821	ACTIVE	0.0167731	0.0176731	ACTIVE
R237	0.00556296	0.00556345	ACTIVE	0.0070372	0.0070377	ACTIVE
R239	0	0.000722831	UND	0	0.000899973	UND
R244	0	0	INACT	0	0	INACT
R246	0.0442499	0.0442548	ACTIVE	0.0553304	0.0553344	ACTIVE
R247	0	0.0046666	UND	0	0.00578503	UND
R248	0	0.0046666	UND	0	0.00578503	UND
R249	0	0.0046666	UND	0	0.00578503	UND
R25	0	0	INACT	0	0	INACT
R250	0	0	INACT	0	0	INACT
R251	0	0	INACT	0	0	INACT
R252	0	0	INACT	0	0	INACT
R253	0	0	INACT	0	0	INACT
R254	0	0	INACT	0	0	INACT
R255	0	0.000722831	UND	0	0.000899973	UND
R256	0	0.000722831	UND	0	0.000899973	UND
R257	0.0117312	0.012454	ACTIVE	0.01484	0.01574	ACTIVE
R258	0.0117312	100000	ACTIVE	0.01484	100000	ACTIVE
R259	0.0134258	0.0134307	ACTIVE	0.0163375	0.0163394	ACTIVE
R260	0.0117312	0.0117322	ACTIVE	0.01484	0.0148411	ACTIVE
R261	0.0049603	0.00517387	ACTIVE	0.00627484	0.00653223	ACTIVE
R262	0.0049603	0.00517387	ACTIVE	0.00627484	0.00653223	ACTIVE
R263	0.0049603	0.00517387	ACTIVE	0.00627484	0.00653223	ACTIVE
R264	0.0049603	0.00517387	ACTIVE	0.00627484	0.00653223	ACTIVE
R265	0.0049603	0.00517387	ACTIVE	0.00627484	0.00653223	ACTIVE
R266	0.0049603	0.00517387	ACTIVE	0.00627484	0.00653223	ACTIVE
R267	0.0049603	0.00517387	ACTIVE	0.00627484	0.00653223	ACTIVE
R268	0.0049603	0.00517387	ACTIVE	0.00627484	0.00653223	ACTIVE
R269	0.0049603	0.00517387	ACTIVE	0.00627484	0.00653223	ACTIVE
R27	0.00287374	0.00554037	ACTIVE	0.00363531	0.00694105	ACTIVE
R270	0.0157257	0.0157271	ACTIVE	0.0198932	0.0198946	ACTIVE
R271	0.0157257	0.0157271	ACTIVE	0.0198932	0.0198946	ACTIVE
R272	0.0157257	0.0157271	ACTIVE	0.0198932	0.0198946	ACTIVE
R273	0.0157257	0.0157271	ACTIVE	0.0198932	0.0198946	ACTIVE
R274	0.0157257	0.0157271	ACTIVE	0.0198932	0.0198946	ACTIVE
R275	0.0157257	0.0157271	ACTIVE	0.0198932	0.0198946	ACTIVE
R276	0.0157257	0.0157271	ACTIVE	0.0198932	0.0198946	ACTIVE
R277	0.00314788	0.00314817	ACTIVE	0.00398211	0.00398239	ACTIVE
R278	0.00314788	0.00314817	ACTIVE	0.00398211	0.00398239	ACTIVE
R279	0.00314788	0.00314817	ACTIVE	0.00398211	0.00398239	ACTIVE
R28	0.00557477	0.0082414	ACTIVE	0.00705215	0.0103579	ACTIVE
R280	0.00314788	0.00314817	ACTIVE	0.00398211	0.00398239	ACTIVE
R281	0.00314788	0.00314817	ACTIVE	0.00398211	0.00398239	ACTIVE
R282	0.0106599	0.0106608	ACTIVE	0.0134849	0.0134858	ACTIVE
R283	0.00620038	0.00620093	ACTIVE	0.00784355	0.00784411	ACTIVE
R284	-100000	100000	UND	-100000	100000	UND
R285	0.0044595	0.0044599	ACTIVE	0.00564132	0.00564172	ACTIVE
R286	-100000	100000	UND	-100000	100000	UND
R287	1.16064	1.16233	ACTIVE	1.46678	1.46889	ACTIVE
R288	0.0102156	0.0102165	ACTIVE	0.0129228	0.0129237	ACTIVE
R289	0.0102156	0.0102165	ACTIVE	0.0129228	0.0129237	ACTIVE
R29	0.00557477	0.0082414	ACTIVE	0.00705215	0.0103579	ACTIVE
R290	0.0102156	0.0102165	ACTIVE	0.0129228	0.0129237	ACTIVE
R291	0.0102156	0.0102165	ACTIVE	0.0129228	0.0129237	ACTIVE
R292	0.0102156	0.0102165	ACTIVE	0.0129228	0.0129237	ACTIVE
R293	0.015964	0.0159654	ACTIVE	0.0201946	0.020196	ACTIVE
R294	0.0277611	0.0313716	ACTIVE	0.0351181	0.0396179	ACTIVE
R295	0	0.00764441	UND	0	0.00967017	UND
R296	0	0.00764441	UND	0	0.00967017	UND
R297	0.00260117	0.00480396	ACTIVE	0.00329051	0.006077	ACTIVE
R299	0.00260117	0.00621176	ACTIVE	0.00329051	0.00779036	ACTIVE
R3	-100000	99999	UND	-100000	99999	UND
R30	-0.0082414	-0.00557477	ACTIVE	-0.0103579	-0.00705215	ACTIVE
R300	0	0.00220266	UND	0	0.00278637	UND
R301	0.00220256	0.00220276	ACTIVE	0.00278626	0.00278646	ACTIVE
R302	0.00220256	0.00220276	ACTIVE	0.00278626	0.00278646	ACTIVE
R303	0	0	INACT	0	0	INACT
R304	0.00220256	0.00220276	ACTIVE	0.00278626	0.00278646	ACTIVE
R305	0.003225	0.00322529	ACTIVE	0.00407966	0.00407995	ACTIVE
R306	0.0157613	0.0179681	ACTIVE	0.0205868	0.0233756	ACTIVE
R307	0.0205628	0.0205695	ACTIVE	0.0266627	0.0266664	ACTIVE
R308	0	0.00266663	UND	0	0.00330573	UND
R309	0	0.00266663	UND	0	0.00330573	UND
R31	0	0.00266663	UND	0	0.00330573	UND
R310	0.00877046	0.00877125	ACTIVE	0.0110947	0.0110955	ACTIVE
R313	0.00384582	0.00422898	ACTIVE	0.00343063	0.00390726	ACTIVE
R314	0.00384582	0.00422898	ACTIVE	0.00343063	0.00390726	ACTIVE
R315	0.00384582	0.00422898	ACTIVE	0.00343063	0.00390726	ACTIVE
R316	0.00384582	0.00422898	ACTIVE	0.00343063	0.00390726	ACTIVE
R317	0.00384582	0.00422898	ACTIVE	0.00343063	0.00390726	ACTIVE
R318	0	0.00038301	UND	0	0.000476448	UND
R319	0	0.00038301	UND	0	0.000476448	UND
R320	0	0.00038301	UND	0	0.000476448	UND
R321	0.0049603	0.00534331	ACTIVE	0.00627484	0.00675129	ACTIVE
R322	0.0049603	0.00534331	ACTIVE	0.00627484	0.00675129	ACTIVE
R323	0	0.00266663	UND	0	0.00330573	UND
R324	0	0.00266663	UND	0	0.00330573	UND
R325	0	0.00266663	UND	0	0.00330573	UND
R326	0	0.00266663	UND	0	0.00330573	UND
R327	0	0.00266663	UND	0	0.00330573	UND
R328	-100000	100000	UND	-100000	100000	UND
R329	0	0.00220276	UND	0	0.00278646	UND
R330	0	0.00220276	UND	0	0.00278646	UND
R334	0	0	INACT	0	0	INACT
R335	1.01351	1.01559	ACTIVE	1.28211	1.28469	ACTIVE
R336	0	0	INACT	0	0	INACT
R337	0	1.01559	UND	0	1.28469	UND
R338	-1.01389	0.00169955	UND	-1.28319	0.00149938	UND
R338b	0.00169461	0.00169955	ACTIVE	0.00149748	0.00149938	ACTIVE
R339	-1.01559	0	UND	-1.28469	0	UND
R340	-0.00169695	1.01398	UND	-0.00210365	1.28268	UND
R341	0	0	INACT	0	0	INACT
R342	0	0.00169695	UND	0	0.00210365	UND
R343	0	0.00169695	UND	0	0.00210365	UND
R344	0	1.01559	UND	0	1.28469	UND
R345	0	1.01559	UND	0	1.28469	UND
R346	0	0.00266663	UND	0	0.00330573	UND
R347	0.137378	0.138274	ACTIVE	0	0.000421447	UND
R348	0.137378	0.138274	ACTIVE	0	0.000421447	UND
R349	1.00931	1.011	ACTIVE	1.27678	1.27889	ACTIVE
R35	0.999763	1	ACTIVE	0	0	INACT
R350	1.00931	1.011	ACTIVE	1.27678	1.27889	ACTIVE
R351	6.05268	6.05916	ACTIVE	6.01523	6.02294	ACTIVE
R351b	0.0100342	0.0117322	ACTIVE	0.0127364	0.0148411	ACTIVE
R352	0.00136555	0.00136568	ACTIVE	0.00172744	0.00172756	ACTIVE
R354	-100000	100000	UND	-100000	100000	UND
R355	0.00954707	0.00954792	ACTIVE	0.0120771	0.012078	ACTIVE
R356	0.00954707	0.00954792	ACTIVE	0.0120771	0.012078	ACTIVE
R357	-100000	100000	UND	-100000	100000	UND
R358	1.05136	1.15812	ACTIVE	1.15529	1.23654	ACTIVE
R359	0.00260117	0.00260141	ACTIVE	0.00329051	0.00329075	ACTIVE
R36	0.00473776	0.00740439	ACTIVE	0.00599332	0.00929906	ACTIVE
R361	0.00260117	0.0052678	ACTIVE	0.00329051	0.00659625	ACTIVE
R362	0.0150242	9.19624	ACTIVE	0.0190847	10.0898	ACTIVE
R363	0	0.00311107	UND	0	0.00385669	UND
R364	0.0181353	0.0181369	ACTIVE	0.0229414	0.022943	ACTIVE
R365	0.0181353	0.0181369	ACTIVE	0.0229414	0.022943	ACTIVE
R366	0	0	INACT	0	0	INACT
R367	0	0	INACT	0	0	INACT
R368	0.0181353	0.0181369	ACTIVE	0.0229414	0.022943	ACTIVE
R369	0	0.0181369	UND	0	0.022943	UND
R37	-99999	100000	UND	-100000	100000	UND
R370	0	0.0181369	UND	0	0.022943	UND
R371	0	0	INACT	0	0	INACT
R372	0	0	INACT	0	0	INACT
R373	0	0	INACT	0	0	INACT
R374	0	0	INACT	0	0	INACT
R375	0	0	INACT	0	0	INACT
R376	-100000	100000	UND	-100000	100000	UND
R377	0.0258583	0.0305249	ACTIVE	0.032711	0.038496	ACTIVE
R378	0	0.0046666	UND	0	0.00578503	UND
R38	0.0102961	0.0129628	ACTIVE	0.0130247	0.0163305	ACTIVE
R381	0.00241262	0.00241284	ACTIVE	0.00305199	0.00305221	ACTIVE
R382	0.00241262	0.00241284	ACTIVE	0.00305199	0.00305221	ACTIVE
R383	0.00241262	0.00241284	ACTIVE	0.00305199	0.00305221	ACTIVE
R384	0.00241262	0.00241284	ACTIVE	0.00305199	0.00305221	ACTIVE
R385	0.00482524	0.00482567	ACTIVE	0.00610398	0.00610442	ACTIVE
R386	0.00482524	0.00482567	ACTIVE	0.00610398	0.00610442	ACTIVE
R387	0.00241262	0.00241284	ACTIVE	0.00305199	0.00305221	ACTIVE
R388	0.00241262	0.00241284	ACTIVE	0.00305199	0.00305221	ACTIVE
R389	0.000885927	0.000886007	ACTIVE	0.00112071	0.00112079	ACTIVE
R39	-99999	100000	UND	-100000	100000	UND
R393	0.00777879	0.00778442	ACTIVE	0.0104908	0.0104934	ACTIVE
R394	0.00777879	0.00778442	ACTIVE	0.0104908	0.0104934	ACTIVE
R395	0.00777879	0.00778442	ACTIVE	0.0104908	0.0104934	ACTIVE
R396	0.00777879	0.00778442	ACTIVE	0.0104908	0.0104934	ACTIVE
R397	0.00777879	0.00778442	ACTIVE	0.0104908	0.0104934	ACTIVE
R398	6.68624e-05	6.68684e-05	ACTIVE	8.45818e-05	8.45878e-05	ACTIVE
R4	0	9.17811	UND	0	10.0669	UND
R40	-99999	100000	UND	-100000	100000	UND
R409	0	0.0046666	UND	0	0.00578503	UND
R41	0	1.16906	UND	0	0.00578503	UND
R410	0	0.0046666	UND	0	0.00578503	UND
R411	1.11437e-05	1.11447e-05	ACTIVE	1.4097e-05	1.4098e-05	ACTIVE
R412	0.00108094	0.00108104	ACTIVE	0.00136741	0.0013675	ACTIVE
R413	0.000813493	0.000813566	ACTIVE	0.00102908	0.00102915	ACTIVE
R414	0.000813493	0.000813566	ACTIVE	0.00102908	0.00102915	ACTIVE
R415	0.000813493	0.000813566	ACTIVE	0.00102908	0.00102915	ACTIVE
R416	0.000813493	0.000813566	ACTIVE	0.00102908	0.00102915	ACTIVE
R417	0.000813493	0.000813566	ACTIVE	0.00102908	0.00102915	ACTIVE
R418	0.000813493	0.000813566	ACTIVE	0.00102908	0.00102915	ACTIVE
R419	0.00156089	0.00156582	ACTIVE	0.00132832	0.00133022	ACTIVE
R42	0	1.16906	UND	0	0.00578503	UND
R420	0.00156089	0.00156582	ACTIVE	0.00132832	0.00133022	ACTIVE
R421	0.00156089	0.00156582	ACTIVE	0.00132832	0.00133022	ACTIVE
R422	0.00156089	0.00156582	ACTIVE	0.00132832	0.00133022	ACTIVE
R423	0.00156089	0.00156582	ACTIVE	0.00132832	0.00133022	ACTIVE
R424	0.00156089	0.00156582	ACTIVE	0.00132832	0.00133022	ACTIVE
R425	1.56365	1.56858	ACTIVE	1.33181	1.33371	ACTIVE
R426	1.56365	1.56858	ACTIVE	1.33181	1.33371	ACTIVE
R427	1.56365	1.56858	ACTIVE	1.33181	1.33371	ACTIVE
R427b	6.68624e-05	6.68684e-05	ACTIVE	8.45818e-05	8.45878e-05	ACTIVE
R427c	6.68624e-05	6.68684e-05	ACTIVE	8.45818e-05	8.45878e-05	ACTIVE
R428	0	0	INACT	0	0	INACT
R429	0	0	INACT	0	0	INACT
R43	0	0.0046666	UND	0.0565225	0.0623088	ACTIVE
R430	0	0	INACT	0	0	INACT
R431	0	0	INACT	0	0	INACT
R432	0	0	INACT	0	0	INACT
R433	0	0	INACT	0	0	INACT
R437	0.000111437	0.000111447	ACTIVE	0.00014097	0.00014098	ACTIVE
R438	0.000111437	0.000111447	ACTIVE	0.00014097	0.00014098	ACTIVE
R439	0.000111437	0.000111447	ACTIVE	0.00014097	0.00014098	ACTIVE
R44	1.16414	1.1644	ACTIVE	-0.0566996	-0.0565225	ACTIVE
R45	2.13809	2.13856	ACTIVE	2.92894	2.92952	ACTIVE
R458	0	0	INACT	0	0	INACT
R459	0	0	INACT	0	0	INACT
R46	2.89568	2.8962	ACTIVE	2.35955	2.36014	ACTIVE
R463	0	0	INACT	0	0	INACT
R465	0	0	INACT	0	0	INACT
R466	0.00384582	0.0039522	ACTIVE	0.00343063	0.00351155	ACTIVE
R467	0.00384582	0.0039522	ACTIVE	0.00343063	0.00351155	ACTIVE
R468	0.00384582	0.00554349	ACTIVE	0.00343063	0.00553518	ACTIVE
R469	0.00384582	0.00554349	ACTIVE	0.00343063	0.00553518	ACTIVE
R470	0.00384582	0.0039522	ACTIVE	0.00343063	0.00351155	ACTIVE
R471	0.00384582	0.00554349	ACTIVE	0.00343063	0.00553518	ACTIVE
R472	0.00384582	0.00554349	ACTIVE	0.00343063	0.00553518	ACTIVE
R472b	0	0	INACT	0	0	INACT
R473	0.00384582	0.00554349	ACTIVE	0.00343063	0.00553518	ACTIVE
R474	0	0.00169695	UND	0	0.00210365	UND
R475	0	0	INACT	0	0	INACT
R476	0	0	INACT	0	0	INACT
R477	0	0	INACT	0	0	INACT
R478	0	0	INACT	0	0	INACT
R479	0	0	INACT	0	0	INACT
R48	2.89568	2.8962	ACTIVE	2.35955	2.36014	ACTIVE
R480	0	0	INACT	0	0	INACT
R481	0	0	INACT	0	0	INACT
R482	0	0	INACT	0	0	INACT
R483	0	0	INACT	0	0	INACT
R484	0	0	INACT	0	0	INACT
R484b	0	0	INACT	0	0	INACT
R485	0.00026745	0.000267474	ACTIVE	0.000338327	0.000338351	ACTIVE
R486	6.68624e-05	6.68684e-05	ACTIVE	8.45818e-05	8.45878e-05	ACTIVE
R487	0.00026745	0.000267474	ACTIVE	0.000338327	0.000338351	ACTIVE
R488	0.00026745	0.000267474	ACTIVE	0.000338327	0.000338351	ACTIVE
R489	0.00026745	0.000267474	ACTIVE	0.000338327	0.000338351	ACTIVE
R49	2.89153	2.8962	ACTIVE	2.35435	2.36014	ACTIVE
R490	0.00026745	0.000267474	ACTIVE	0.000338327	0.000338351	ACTIVE
R491	0.00026745	0.000267474	ACTIVE	0.000338327	0.000338351	ACTIVE
R492	0.00026745	0.000267474	ACTIVE	0.000338327	0.000338351	ACTIVE
R493	0.000133725	0.000133737	ACTIVE	0.000169164	0.000169176	ACTIVE
R494	0.000133725	0.000133737	ACTIVE	0.000169164	0.000169176	ACTIVE
R495	1.54684	1.55217	ACTIVE	1.31104	1.31294	ACTIVE
R496	0.21306	0.214894	ACTIVE	0.177277	0.178107	ACTIVE
R497	0	0.00183446	UND	0	0.000828531	UND
R497b	6.68624e-05	6.68684e-05	ACTIVE	8.45818e-05	8.45878e-05	ACTIVE
R498	0	0.000611487	UND	0	0.000276177	UND
R499	0	0.000524132	UND	0	0.000236723	UND
R50	2.89153	2.8962	ACTIVE	2.35435	2.36014	ACTIVE
R500	0.208857	0.213287	ACTIVE	0.174946	0.176873	ACTIVE
R501	0	0.000458615	UND	0	0.000207133	UND
R502	0	0.00366892	UND	0	0.00165706	UND
R503	0	0.000407658	UND	0	0.000184118	UND
R504	0	0.000366892	UND	0	0.000165706	UND
R505	0	0.000333538	UND	0	0.000150642	UND
R506	0	0.000305743	UND	0	0.000138088	UND
R507	0.00046709	0.000749315	ACTIVE	0.000590874	0.00071834	ACTIVE
R508	0.00275963	0.00275987	ACTIVE	0.00349096	0.00349121	ACTIVE
R509	0	0.00183446	UND	0	0.000828531	UND
R51	2.71519	2.82565	ACTIVE	2.13128	2.2172	ACTIVE
R510	0	0.000611487	UND	0	0.000276177	UND
R511	-0.0131868	-0.0126615	ACTIVE	-0.0166812	-0.0164433	ACTIVE
R512	0.208857	0.213287	ACTIVE	0.174946	0.176873	ACTIVE
R513	0	0.000458615	UND	0	0.000207133	UND
R514	0	0.00366892	UND	0	0.00165706	UND
R515	-0.000467132	-5.94319e-05	ACTIVE	-0.000590916	-0.000406756	ACTIVE
R516	-0.000467132	-0.000100198	ACTIVE	-0.000590916	-0.000425168	ACTIVE
R517	-0.000467132	-0.000133552	ACTIVE	-0.000590916	-0.000440232	ACTIVE
R518	0	0.000305743	UND	0	0.000138088	UND
R519	0	0.000282225	UND	0	0.000127466	UND
R52	3.02598	3.13222	ACTIVE	2.39405	2.47483	ACTIVE
R520	0	0.00366892	UND	0	0.00165706	UND
R521	-0.00366892	0.00366892	UND	-0.00165706	0.00165706	UND
R522	-0.00366892	0.000611487	UND	-0.00165706	0.000276177	UND
R53	3.02598	3.13222	ACTIVE	2.39405	2.47483	ACTIVE
R533	0	0.000611487	UND	0	0.000276177	UND
R534	0	0.000611487	UND	0	0.000276177	UND
R535	0	0.00366892	UND	0	0.00165706	UND
R536	0	0.00366892	UND	0	0.00165706	UND
R537	0	0	INACT	0	0	INACT
R538	0	0	INACT	0	0	INACT
R539	0	0	INACT	0	0	INACT
R54	3.02598	3.13222	ACTIVE	2.39405	2.47483	ACTIVE
R540	0	0	INACT	0	0	INACT
R541	0.469676	0.469951	ACTIVE	0.412332	0.412444	ACTIVE
R542	0	0	INACT	0	0	INACT
R543	0.234838	0.234976	ACTIVE	0.206166	0.206222	ACTIVE
R544	0.234838	0.234976	ACTIVE	0.206166	0.206222	ACTIVE
R545	0.234838	0.234976	ACTIVE	0.206166	0.206222	ACTIVE
R546	0	0	INACT	0	0	INACT
R547	0.234838	0.234976	ACTIVE	0.206166	0.206222	ACTIVE
R548	0.234838	0.234976	ACTIVE	0.206166	0.206222	ACTIVE
R549	0.234838	0.234976	ACTIVE	0.206166	0.206222	ACTIVE
R55	1.87023	1.87119	ACTIVE	1.72095	1.72176	ACTIVE
R550	0	0	INACT	0	0	INACT
R551	0.234838	0.234976	ACTIVE	0.206166	0.206222	ACTIVE
R552	0	0.000282225	UND	0	0.000127466	UND
R553	0.00841102	0.00871843	ACTIVE	0.0112906	0.0114289	ACTIVE
R554	0.0191146	0.0194514	ACTIVE	0.0254813	0.0256324	ACTIVE
R555	0.0185503	0.0189205	ACTIVE	0.0247675	0.0249337	ACTIVE
R556	0.0264943	0.0269069	ACTIVE	0.0354672	0.0356521	ACTIVE
R557	0.037325	0.0377903	ACTIVE	0.0498188	0.0500269	ACTIVE
R558	0.0464807	0.0470148	ACTIVE	0.062702	0.0629401	ACTIVE
R559	0.0464807	0.0471022	ACTIVE	0.062702	0.0629796	ACTIVE
R56	1.87023	1.87119	ACTIVE	1.72095	1.72176	ACTIVE
R560	0.0464907	0.0472712	ACTIVE	0.0627034	0.0629796	ACTIVE
R561	0.0464907	0.0472712	ACTIVE	0.0627034	0.0629796	ACTIVE
R562	0.0464907	0.0472712	ACTIVE	0.0627034	0.0629796	ACTIVE
R563	0.0464907	0.0483251	ACTIVE	0.0627034	0.0635319	ACTIVE
R564	0.0464907	0.0483251	ACTIVE	0.0627034	0.0635319	ACTIVE
R565	0.0111706	0.0148412	ACTIVE	0.0147816	0.0164389	ACTIVE
R566	0	0.000790482	UND	0	0.00026985	UND
R567	0	0.000790482	UND	0	0.00026985	UND
R568	0	0.000790482	UND	0	0.00026985	UND
R569	0	0.000790482	UND	0	0.00026985	UND
R57	1.87023	1.87119	ACTIVE	1.72095	1.72176	ACTIVE
R570	0	0.000790482	UND	0	0.00026985	UND
R571	0.00206828	0.00230844	ACTIVE	0	0.000256683	UND
R571b	-2.02547	-2.02447	ACTIVE	-1.73388	-1.73339	ACTIVE
R572	2.34838	2.34955	ACTIVE	2.02945	2.03002	ACTIVE
R573	0	0.000240167	UND	0.016099	0.0163656	ACTIVE
R574	0	0.000240167	UND	0.016099	0.0163656	ACTIVE
R575	0.0111706	0.0148412	ACTIVE	0.0147816	0.0164389	ACTIVE
R576	0.0111706	0.0148412	ACTIVE	0.0147816	0.0164389	ACTIVE
R577	0.0223413	0.0229561	ACTIVE	0.0295631	0.0298398	ACTIVE
R578	0.0223413	0.0229561	ACTIVE	0.0295631	0.0298398	ACTIVE
R579	0.0223413	0.0229561	ACTIVE	0.0295631	0.0298398	ACTIVE
R58	1.7643	1.87119	ACTIVE	1.64089	1.72176	ACTIVE
R580	0.0223413	0.0229561	ACTIVE	0.0295631	0.0298398	ACTIVE
R581	0.0223413	0.0229561	ACTIVE	0.0295631	0.0298398	ACTIVE
R582	0.0223413	0.0229561	ACTIVE	0.0295631	0.0298398	ACTIVE
R583	0.00390009	0.00414025	ACTIVE	0.00231726	0.00257394	ACTIVE
R587	0.00390009	0.00414025	ACTIVE	0.00231726	0.00257394	ACTIVE
R588	0.00183181	0.00183197	ACTIVE	0.00231726	0.00231742	ACTIVE
R589	0.000822408	0.000822482	ACTIVE	0.00104036	0.00104043	ACTIVE
R590	0	0	INACT	0	0	INACT
R591	-0.992299	8.18581	UND	-3.00898	7.05792	UND
R592	0.0005047	0.000504745	ACTIVE	0.000638451	0.000638497	ACTIVE
R593	0.0005047	0.000504745	ACTIVE	0.000638451	0.000638497	ACTIVE
R594	0.00329641	0.0032967	ACTIVE	0.00416999	0.00417029	ACTIVE
R595	0.00329641	0.0032967	ACTIVE	0.00416999	0.00417029	ACTIVE
R596	0.00329641	0.0032967	ACTIVE	0.00416999	0.00417029	ACTIVE
R597	0.00329641	0.0032967	ACTIVE	0.00416999	0.00417029	ACTIVE
R598	0.00329641	0.0032967	ACTIVE	0.00416999	0.00417029	ACTIVE
R599	0.000365515	0.000365547	ACTIVE	0.00046238	0.000462413	ACTIVE
R600	0	0	INACT	0	0	INACT
R601	0	0	INACT	0	0	INACT
R602	0.00293089	0.00293116	ACTIVE	0.00370761	0.00370788	ACTIVE
R603	0.00183435	0.00183451	ACTIVE	0.00232047	0.00232064	ACTIVE
R604	0.00146883	0.00146897	ACTIVE	0.00185809	0.00185822	ACTIVE
R605	0	0	INACT	0	0	INACT
R606	0.00109654	0.00109664	ACTIVE	0.00138714	0.00138724	ACTIVE
R607	0.00109654	0.00109664	ACTIVE	0.00138714	0.00138724	ACTIVE
R608	0.00109654	0.00109664	ACTIVE	0.00138714	0.00138724	ACTIVE
R609	0	0	INACT	0	0	INACT
R61	1.68447	1.79135	ACTIVE	1.53991	1.62077	ACTIVE
R610	0.00109654	0.00109664	ACTIVE	0.00138714	0.00138724	ACTIVE
R611	0.00109654	0.00109664	ACTIVE	0.00138714	0.00138724	ACTIVE
R612	0.000731029	0.000731095	ACTIVE	0.000924761	0.000924826	ACTIVE
R613	0.000731029	0.000731095	ACTIVE	0.000924761	0.000924826	ACTIVE
R614	0.000365515	0.000365547	ACTIVE	0.00046238	0.000462413	ACTIVE
R618	1.53707	1.5424	ACTIVE	1.29869	1.30059	ACTIVE
R619	0.00101965	0.00101974	ACTIVE	0.00128987	0.00128996	ACTIVE
R620	0.00275963	0.00275987	ACTIVE	0.00349096	0.00349121	ACTIVE
R621	0.00275963	0.00275987	ACTIVE	0.00349096	0.00349121	ACTIVE
R622	0.00275963	0.00275987	ACTIVE	0.00349096	0.00349121	ACTIVE
R623	0.00275963	0.00275987	ACTIVE	0.00349096	0.00349121	ACTIVE
R624	0.0022077	0.0022079	ACTIVE	0.00279277	0.00279297	ACTIVE
R625	0.0022077	0.0022079	ACTIVE	0.00279277	0.00279297	ACTIVE
R626	0.0022077	0.0022079	ACTIVE	0.00279277	0.00279297	ACTIVE
R627	0.0022077	0.0022079	ACTIVE	0.00279277	0.00279297	ACTIVE
R628	0.000551925	0.000551975	ACTIVE	0.000698192	0.000698242	ACTIVE
R629	0.000551925	0.000551975	ACTIVE	0.000698192	0.000698242	ACTIVE
R63	-0.000722831	0	UND	-0.000899973	0	UND
R630	0.000551925	0.000551975	ACTIVE	0.000698192	0.000698242	ACTIVE
R631	0.000551925	0.000551975	ACTIVE	0.000698192	0.000698242	ACTIVE
R633	0.000275963	0.000275987	ACTIVE	0.000349096	0.000349121	ACTIVE
R634	0.000275963	0.000275987	ACTIVE	0.000349096	0.000349121	ACTIVE
R636	0.000275963	0.000275987	ACTIVE	0.000349096	0.000349121	ACTIVE
R637	0.00275963	0.00275987	ACTIVE	0.00349096	0.00349121	ACTIVE
R638	0.00275963	0.00275987	ACTIVE	0.00349096	0.00349121	ACTIVE
R639	0.00275963	0.00275987	ACTIVE	0.00349096	0.00349121	ACTIVE
R64	2.8151	2.81864	ACTIVE	2.91628	2.92065	ACTIVE
R640	0.00275963	0.00275987	ACTIVE	0.00349096	0.00349121	ACTIVE
R641	0.00275963	0.00275987	ACTIVE	0.00349096	0.00349121	ACTIVE
R642	0.00275963	0.00275987	ACTIVE	0.00349096	0.00349121	ACTIVE
R643	0.000908215	0.000908296	ACTIVE	0.0011489	0.00114898	ACTIVE
R644	0.00186836	0.00186853	ACTIVE	0.0023635	0.00236366	ACTIVE
R645	0.00186836	0.00186853	ACTIVE	0.0023635	0.00236366	ACTIVE
R649	0.00329641	0.0032967	ACTIVE	0.00416999	0.00417029	ACTIVE
R65	2.81603	2.92253	ACTIVE	2.91741	2.99838	ACTIVE
R650	0.000837006	0.000837081	ACTIVE	0.00105882	0.0010589	ACTIVE
R651	9.71734e-05	9.71821e-05	ACTIVE	0.000122926	0.000122934	ACTIVE
R652	9.71734e-05	9.71821e-05	ACTIVE	0.000122926	0.000122934	ACTIVE
R653	9.71734e-05	9.71821e-05	ACTIVE	0.000122926	0.000122934	ACTIVE
R654	9.71734e-05	9.71821e-05	ACTIVE	0.000122926	0.000122934	ACTIVE
R655	0.000837006	0.000837081	ACTIVE	0.00105882	0.0010589	ACTIVE
R656	0.000837006	0.000837081	ACTIVE	0.00105882	0.0010589	ACTIVE
R657	0.000837006	0.000837081	ACTIVE	0.00105882	0.0010589	ACTIVE
R658	0.000837006	0.000837081	ACTIVE	0.00105882	0.0010589	ACTIVE
R659	0.000837006	0.000837081	ACTIVE	0.00105882	0.0010589	ACTIVE
R66	0	0	INACT	0	0	INACT
R660	0.000837006	0.000837081	ACTIVE	0.00105882	0.0010589	ACTIVE
R661	0.000837006	0.000837081	ACTIVE	0.00105882	0.0010589	ACTIVE
R662	0.000837006	0.000837081	ACTIVE	0.00105882	0.0010589	ACTIVE
R663	0.000837006	0.000837081	ACTIVE	0.00105882	0.0010589	ACTIVE
R663b	0.000837006	0.000837081	ACTIVE	0.00105882	0.0010589	ACTIVE
R672	3.72201e-05	3.72234e-05	ACTIVE	4.70839e-05	4.70872e-05	ACTIVE
R673	0.000228224	0.000228244	ACTIVE	0.000288706	0.000288726	ACTIVE
R674	7.44402e-05	7.44469e-05	ACTIVE	9.41677e-05	9.41744e-05	ACTIVE
R678	0.0115016	0.011608	ACTIVE	0.0131152	0.0131962	ACTIVE
R679	0.00765575	0.00765644	ACTIVE	0.00968461	0.0096853	ACTIVE
R680	0.00765575	0.00765644	ACTIVE	0.00968461	0.0096853	ACTIVE
R681	0.00765575	0.00765644	ACTIVE	0.00968461	0.0096853	ACTIVE
R682	0.00765575	0.00765644	ACTIVE	0.00968461	0.0096853	ACTIVE
R683	0.00765575	0.00765644	ACTIVE	0.00968461	0.0096853	ACTIVE
R684	0.00673082	0.00673142	ACTIVE	0.00851456	0.00851517	ACTIVE
R684b	0.00092493	0.000925013	ACTIVE	0.00117005	0.00117013	ACTIVE
R686	0.00092493	0.000925013	ACTIVE	0.00117005	0.00117013	ACTIVE
R687	0.00092493	0.000925013	ACTIVE	0.00117005	0.00117013	ACTIVE
R688	0.000813493	0.000813566	ACTIVE	0.00102908	0.00102915	ACTIVE
R689	0.000813493	0.000813566	ACTIVE	0.00102908	0.00102915	ACTIVE
R69	0	0.00622214	UND	0	0.00771338	UND
R690	0.000813493	0.000813566	ACTIVE	0.00102908	0.00102915	ACTIVE
R691	0.000813493	0.000813566	ACTIVE	0.00102908	0.00102915	ACTIVE
R692	0.000813493	0.000813566	ACTIVE	0.00102908	0.00102915	ACTIVE
R693	0.000813493	0.000813566	ACTIVE	0.00102908	0.00102915	ACTIVE
R694	0	0	INACT	0	0	INACT
R695	0.106439	0.106448	ACTIVE	0.134646	0.134656	ACTIVE
R696	0.106439	0.106448	ACTIVE	0.134646	0.134656	ACTIVE
R697	0.106439	0.106448	ACTIVE	0.134646	0.134656	ACTIVE
R698	0.0111259	0.0111269	ACTIVE	0.0140744	0.0140754	ACTIVE
R699	0.00556296	0.00556345	ACTIVE	0.0070372	0.0070377	ACTIVE
R7	0	0.00169695	UND	0	0.00210365	UND
R700	0.000185432	0.000185448	ACTIVE	0.000234573	0.00023459	ACTIVE
R701	0.000185432	0.000185448	ACTIVE	0.000234573	0.00023459	ACTIVE
R702	0.000185432	0.000185448	ACTIVE	0.000234573	0.00023459	ACTIVE
R705	0.000185432	0.000185448	ACTIVE	0.000234573	0.00023459	ACTIVE
R706	0.000185432	0.000185448	ACTIVE	0.000234573	0.00023459	ACTIVE
R707	0.00185944	0.00185961	ACTIVE	0.00235222	0.00235239	ACTIVE
R708	0.00185944	0.00185961	ACTIVE	0.00235222	0.00235239	ACTIVE
R709	0.00185944	0.00185961	ACTIVE	0.00235222	0.00235239	ACTIVE
R71	0	0	INACT	0	0	INACT
R710	0.00185944	0.00185961	ACTIVE	0.00235222	0.00235239	ACTIVE
R711	0.00556296	0.00556345	ACTIVE	0.0070372	0.0070377	ACTIVE
R712	-100000	99998.7	UND	-100000	99998.3	UND
R713	0.00556296	0.00556345	ACTIVE	0.0070372	0.0070377	ACTIVE
R714	-99999	99999.7	UND	-99999	99999.3	UND
R715	0.988432	0.988689	ACTIVE	0.985515	0.985691	ACTIVE
R716	0.0113113	0.0113124	ACTIVE	0.014309	0.01431	ACTIVE
R717	0.0113113	0.0113124	ACTIVE	0.014309	0.01431	ACTIVE
R718	0.00556296	0.00556345	ACTIVE	0.0070372	0.0070377	ACTIVE
R719	0.00556296	0.00556345	ACTIVE	0.0070372	0.0070377	ACTIVE
R723	0.00556296	0.00556345	ACTIVE	0.0070372	0.0070377	ACTIVE
R724	0.00556296	0.00556345	ACTIVE	0.0070372	0.0070377	ACTIVE
R725	0.00556296	0.00556345	ACTIVE	0.0070372	0.0070377	ACTIVE
R726	0.00556296	0.00556345	ACTIVE	0.0070372	0.0070377	ACTIVE
R727	0.00556296	0.00556345	ACTIVE	0.0070372	0.0070377	ACTIVE
R728	0.00556296	0.00556345	ACTIVE	0.0070372	0.0070377	ACTIVE
R729	0.00556296	0.00556345	ACTIVE	0.0070372	0.0070377	ACTIVE
R73	-100000	100000	UND	-100000	100000	UND
R730	0.00556296	0.00556345	ACTIVE	0.0070372	0.0070377	ACTIVE
R731	0.000185432	0.000185448	ACTIVE	0.000234573	0.00023459	ACTIVE
R74	-100000	100000	UND	-100000	100000	UND
R77	0	0	INACT	0	0	INACT
R8	0	0	INACT	0	0	INACT
R80	0	0.00366892	UND	0	0.00165706	UND
R800	-1.55946	-1.55755	ACTIVE	-1.44702	-1.44464	ACTIVE
R801	0	0	INACT	0	0	INACT
R802	0	0.0186664	UND	0	0.0231401	UND
R803	-0.0186664	0	UND	-0.0231401	0	UND
R804	5.80637	5.81476	ACTIVE	6.27396	6.2844	ACTIVE
R805	-7.16691	-7.14604	ACTIVE	-6.20875	-6.18287	ACTIVE
R806	0.00723786	0.00723851	ACTIVE	0.00915598	0.00915663	ACTIVE
R807	0	0	INACT	0	0	INACT
R808	0	0	INACT	0	0	INACT
R809	0	0	INACT	0	0	INACT
R810	0	0	INACT	0	0	INACT
R811	0	0	INACT	0	0	INACT
R812	0	0	INACT	0.999494	1	ACTIVE
R814	0	0	INACT	0	0	INACT
R815	0	0	INACT	0	0	INACT
R816	0	0	INACT	0	0	INACT
R817	0.999531	1	ACTIVE	0.999417	1	ACTIVE
R818	0	0	INACT	0	0	INACT
R819	0	0	INACT	0	0	INACT
R820	0	0	INACT	0	0	INACT
R821	0	0	INACT	0	0	INACT
R822	0	0	INACT	0	0	INACT
R823	0	0	INACT	0	0	INACT
R824	0	0	INACT	0	0	INACT
R825	0	0	INACT	0	0	INACT
R826	0	0	INACT	0	0	INACT
R827	0.00556296	0.00556345	ACTIVE	0.0070372	0.0070377	ACTIVE
R828	0	0	INACT	0	0	INACT
R829	0	0	INACT	0	0	INACT
R830	0	0	INACT	0	0	INACT
R831	0	0.00622214	UND	0	0.00771338	UND
R832	0	0.00622214	UND	0	0.00771338	UND
R833	0	0.00622214	UND	0	0.00771338	UND
R834	0	0.00622214	UND	0	0.00771338	UND
R835	0.0174177	0.0174226	ACTIVE	0.0213873	0.0213892	ACTIVE
R836	0	0	INACT	0	0	INACT
R837	0	0	INACT	0	0	INACT
R838	0	0	INACT	0	0.00771338	UND
R840	0	0	INACT	0	0	INACT
R841	0	0	INACT	0	0	INACT
R842	0	0.00622214	UND	0	0.00771338	UND
R843	0	0.00622214	UND	0	0.00771338	UND
R844	0	0	INACT	0	0	INACT
R845	1.01181	1.01229	ACTIVE	1.28061	1.28118	ACTIVE
R846	0	0	INACT	0	0	INACT
R847	0	0	INACT	0	0	INACT
R848	0	0	INACT	0	0	INACT
R849	0	0	INACT	0	0	INACT
R850	0	0	INACT	0	0	INACT
R851	0	0	INACT	0	0	INACT
R852	0	0	INACT	0	0	INACT
R853	0	0	INACT	0	0	INACT
R854	0	0	INACT	0	0	INACT
R855	0	0	INACT	0	0	INACT
R856	0	0	INACT	0	0	INACT
R857	0	0	INACT	0	0	INACT
R858	0	0	INACT	0	0	INACT
R859	0	0	INACT	0	0	INACT
R86	0	0	INACT	0	0	INACT
R860	0	0	INACT	0	0	INACT
R861	0	0	INACT	0	0	INACT
R862	0	0	INACT	0	0	INACT
R863	0.999763	1	ACTIVE	0	0	INACT
R864	0	0	INACT	0	0	INACT
R865	0	0	INACT	0	0	INACT
R866	0.998896	1	ACTIVE	0.998627	1	ACTIVE
R867	0	0	INACT	0	0	INACT
R868	0	1	UND	0	1	UND
R869	0	1	UND	0	1	UND
R870	0	1	UND	0	1	UND
R871	0	1	UND	0	1	UND
R872	0	0	INACT	0	0	INACT
R873	0	0	INACT	0	0	INACT
R874	0	1	UND	0	1	UND
R875	0	1	UND	0	1	UND
R876	0	0	INACT	0	0	INACT
R877	0	1	UND	0	1	UND
R878	0	1	UND	0	1	UND
R879	0	0	INACT	0	0	INACT
R88	0	0	INACT	0	0	INACT
R880	0	0	INACT	0	0	INACT
R881	0	0	INACT	0	0	INACT
R882	0	0	INACT	0.992287	1	ACTIVE
R883	0	1	UND	0	1	UND
R884	0	1	UND	0	1	UND
R885	0	0	INACT	0	0	INACT
R886	0	1	UND	0	1	UND
R887	0	1	UND	0	1	UND
R888	0	0.0186664	UND	0	0.0231401	UND
R889	0	0.0093332	UND	0	0.0115701	UND
R89	0	0	INACT	0	0	INACT
R890	0	0.0186664	UND	0	0.0231401	UND
R891	0	1	UND	0	1	UND
R892	0	1	UND	0	1	UND
R893	0	0	INACT	0	0	INACT
R894	0	0	INACT	0	0	INACT
R895	0	0	INACT	0	0	INACT
R896	0	0	INACT	0	0	INACT
R897	0	1	UND	0	1	UND
R898	0	1	UND	0	1	UND
R899	0	0	INACT	0	0	INACT
R9	0	0	INACT	0	0	INACT
R90	-0.781229	-0.781083	ACTIVE	-0.98773	-0.987557	ACTIVE
R900	0	0	INACT	0	0	INACT
R901	0	0	INACT	0	0	INACT
R901_b	0	0	INACT	0	0	INACT
R902	0	0	INACT	0	0	INACT
R903	0	0.0186664	UND	0	0.0231401	UND
R904	0	0	INACT	0	0	INACT
R905	0	0	INACT	0	0	INACT
R906	0	0	INACT	0.99975	1	ACTIVE
R907	0	0	INACT	0	0	INACT
R908	0	0	INACT	0	0	INACT
R909	0	0	INACT	0	0	INACT
R91	0.776258	0.776404	ACTIVE	0.981453	0.981626	ACTIVE
R910	0	0	INACT	0	0	INACT
R911	0	0	INACT	0	0	INACT
R912	0	0	INACT	0	0	INACT
R913	0	0	INACT	0	0	INACT
R914	0	0	INACT	0	0	INACT
R915	0	0	INACT	0	0	INACT
R916	0	0	INACT	0	0	INACT
R917	0	0	INACT	0	0	INACT
R918	0	0	INACT	0	0	INACT
R919	0	0	INACT	0	0	INACT
R920	0	0	INACT	0	0	INACT
R921	0	0	INACT	0.0187154	0.0187265	ACTIVE
R922	0	0	INACT	0	0	INACT
R923	0.000133725	0.000133737	ACTIVE	0.000169164	0.000169176	ACTIVE
R924	0	0	INACT	0	0	INACT
R925	0	0	INACT	0	0	INACT
R926	0	0	INACT	0	0	INACT
R927	0	0	INACT	0	0	INACT
R928	0	0	INACT	0	0	INACT
R929	0	0	INACT	0	0	INACT
R93	0	0.0530408	UND	0	0.0401747	UND
R930	0	0	INACT	0	0	INACT
R931	0	0	INACT	0	0	INACT
R932	-0.00434705	-0.00434172	ACTIVE	-0.00614513	-0.00614289	ACTIVE
R933	-0.00434705	-0.00434172	ACTIVE	-0.00614513	-0.00614289	ACTIVE
R933_2	-0.00434705	-0.00434172	ACTIVE	-0.00614513	-0.00614289	ACTIVE
R933_3	-0.00434705	-0.00434172	ACTIVE	-0.00614513	-0.00614289	ACTIVE
R934	0	0	INACT	0	0	INACT
R935	0	0.0133266	UND	0	0.0167795	UND
R936	0	0	INACT	0	0	INACT
R937	0	0	INACT	0	0	INACT
R938	0.000111437	0.000111447	ACTIVE	0.00014097	0.00014098	ACTIVE
R939	0.00777879	0.00778442	ACTIVE	0.0104908	0.0104934	ACTIVE
R94	0.382679	0.435757	ACTIVE	0.483832	0.524034	ACTIVE
R940	0	0	INACT	0	0	INACT
R941	0	0	INACT	0	0	INACT
R942	0	0	INACT	0	0	INACT
R943	0	0	INACT	0	0	INACT
R944	0	0	INACT	0	0	INACT
R945	0	0	INACT	0	0	INACT
R946	0	0	INACT	0	0	INACT
R947	0	0	INACT	0	0	INACT
R948	0	0	INACT	0	0	INACT
R949	0.999743	1	ACTIVE	0.999824	1	ACTIVE
R95	0	0.0530408	UND	0	0.0401747	UND
R950	0	0	INACT	0	0	INACT
R951	0	0	INACT	0	0	INACT
R952	0	0	INACT	0	0	INACT
R96	0.398405	0.451482	ACTIVE	0.503725	0.543927	ACTIVE
R97	-0.382752	-0.382679	ACTIVE	-0.483918	-0.483832	ACTIVE
R98	0	0	INACT	0	0	INACT
R99	0	0	INACT	0	0	INACT
RNAr	0.00401175	0.00401211	ACTIVE	0.00507491	0.00507527	ACTIVE
R_EX_2MBUTCOA	0	0	INACT	0	0	INACT
R_EX_3MBUTCOA	0	0	INACT	0	0	INACT
R_EX_9-HEXADECENOATE	0	0	INACT	0	0	INACT
R_EX_9-OCTADECENOATE	0	0	INACT	0	0	INACT
R_EX_AC	0	0	INACT	0	0	INACT
R_EX_ACAL	0	0	INACT	0	0	INACT
R_EX_ACETYLP	0	0	INACT	0	0	INACT
R_EX_ACTAC	0	0	INACT	0	0	INACT
R_EX_AD	-1.01229	-1.01181	ACTIVE	-1.28118	-1.28061	ACTIVE
R_EX_ADN	0	0	INACT	0	0	INACT
R_EX_AKG	0	0	INACT	0	0	INACT
R_EX_ALA	0	0	INACT	0	0	INACT
R_EX_AN	0	0	INACT	0	0	INACT
R_EX_ARG	0	0	INACT	0	0	INACT
R_EX_ASN	0	0	INACT	0	0	INACT
R_EX_ASP	0	0	INACT	0	0	INACT
R_EX_BIOTIN	0	0	INACT	0	0	INACT
R_EX_CADA	0	0.0186664	UND	0	0.0231401	UND
R_EX_CELB	0	0	INACT	0	0	INACT
R_EX_CHOLESTEROL	0.00434172	0.00434705	ACTIVE	0.00614289	0.00614513	ACTIVE
R_EX_CIT	0	0	INACT	0	0	INACT
R_EX_CITR	0	0	INACT	0	0	INACT
R_EX_CO-II	0	0	INACT	0	0	INACT
R_EX_CO2	7.14604	7.16691	ACTIVE	6.18287	6.20875	ACTIVE
R_EX_COB-I	0	0	INACT	0	0	INACT
R_EX_CYS	0	0	INACT	0	0	INACT
R_EX_D6PGL	0	0	INACT	0	0	INACT
R_EX_DA	0	0	INACT	0	0	INACT
R_EX_DALA	0	0	INACT	0	0	INACT
R_EX_DAPIM	-0.00556345	-0.00556296	ACTIVE	-0.0070377	-0.0070372	ACTIVE
R_EX_DC	0	0	INACT	0	0	INACT
R_EX_DECANOATE	0	0	INACT	0	0	INACT
R_EX_DGLU	0	0	INACT	0	0	INACT
R_EX_DIN	0	0	INACT	0	0	INACT
R_EX_DOCOSANOATE	0	0	INACT	0	0	INACT
R_EX_DODECANOATE	0	0	INACT	0	0	INACT
R_EX_DT	0	0	INACT	0	0	INACT
R_EX_DU	0	0	INACT	0	0	INACT
R_EX_EICOSANOATE	0	0	INACT	0	0	INACT
R_EX_ELECTROPHILE-X	0	0	INACT	0	0	INACT
R_EX_ETH	0	0	INACT	0	0	INACT
R_EX_FE3	-0.000133737	-0.000133725	ACTIVE	-0.000169176	-0.000169164	ACTIVE
R_EX_FOR	0.00723786	0.00723851	ACTIVE	0.00915598	0.00915663	ACTIVE
R_EX_FRU	0	0	INACT	0	0	INACT
R_EX_FUM	0	0	INACT	0	0	INACT
R_EX_G1P	0	0	INACT	0	0	INACT
R_EX_GA1P	-1	-0.999743	ACTIVE	-1	-0.999824	ACTIVE
R_EX_GABA	0	0	INACT	0	0	INACT
R_EX_GL	0	0	INACT	-1	-0.999494	ACTIVE
R_EX_GL3P	0	0	INACT	-1	-0.99975	ACTIVE
R_EX_GLAC	0	0	INACT	0	0	INACT
R_EX_GLAL	0	0	INACT	0	0	INACT
R_EX_GLC	-1	-0.999763	ACTIVE	0	0	INACT
R_EX_GLN	0	0	INACT	0	0	INACT
R_EX_GLU	0	0	INACT	0	0	INACT
R_EX_GLUC	0	0	INACT	0	0	INACT
R_EX_GLY	-1	-0.998896	ACTIVE	-1	-0.998627	ACTIVE
R_EX_GLYCOLATE	0	0	INACT	0	0	INACT
R_EX_GN	0	0	INACT	0	0	INACT
R_EX_GSN	0	0	INACT	0	0	INACT
R_EX_H2O2	0	0.0133266	UND	0	0.0167795	UND
R_EX_H2X	0	0	INACT	0	0	INACT
R_EX_HEPTADECANOATE	0	0	INACT	0	0	INACT
R_EX_HEXACOSANOATE	0	0	INACT	0	0	INACT
R_EX_HEXADECANOATE	0	0	INACT	0	0	INACT
R_EX_HEXANOATE	0	0	INACT	0	0	INACT
R_EX_HIS	0	0.000213568	UND	0	0.000257395	UND
R_EX_HYXN	0	0	INACT	0	0	INACT
R_EX_ILE	0	0.00026356	UND	0	0.000327245	UND
R_EX_INS	0	0	INACT	0	0	INACT
R_EX_LAC	0	0	INACT	0	0	INACT
R_EX_LEU	0	0.00021015	UND	0	0.000260846	UND
R_EX_LLAC	0	0	INACT	0	0	INACT
R_EX_LYS	-0.02378	-0.00511364	ACTIVE	-0.0296089	-0.00646881	ACTIVE
R_EX_MAL	0	0	INACT	0	0	INACT
R_EX_MAN	0	0	INACT	0	0	INACT
R_EX_MET	-0.0174226	-0.0174177	ACTIVE	-0.0213892	-0.0213873	ACTIVE
R_EX_MLT	0	0	INACT	0	0	INACT
R_EX_MO2	0	0	INACT	0	0	INACT
R_EX_MOLYBDOPTERIN	0	0	INACT	0	0	INACT
R_EX_N-ACETYL-S-CONJUGATE	0	0	INACT	0	0	INACT
R_EX_NAC	0	0	INACT	0	0	INACT
R_EX_NH3	1.55755	1.55946	ACTIVE	1.44464	1.44702	ACTIVE
R_EX_NO2	0	0	INACT	0	0	INACT
R_EX_NO3	0	0	INACT	0	0	INACT
R_EX_NONADECANOATE	0	0	INACT	0	0	INACT
R_EX_O2	-5.81476	-5.80637	ACTIVE	-6.2844	-6.27396	ACTIVE
R_EX_OBUT	0	0	INACT	0	0	INACT
R_EX_ORN	0	0	INACT	0	0	INACT
R_EX_PENTADECANOATE	0	0	INACT	0	0	INACT
R_EX_PHE	0	0	INACT	0	0	INACT
R_EX_PHOSPHATIDYLCHOLINE	0	0	INACT	0	0	INACT
R_EX_PI	0	0	INACT	0	0.000539318	UND
R_EX_PNTO	-0.00778442	-0.00777879	ACTIVE	-0.0104934	-0.0104908	ACTIVE
R_EX_PRO	0	0.000271219	UND	0	0.00033677	UND
R_EX_PROPANOATE	0	0	INACT	0	0	INACT
R_EX_PROTOPORPHYRINOGEN	-0.000111447	-0.000111437	ACTIVE	-0.00014098	-0.00014097	ACTIVE
R_EX_PYR	0	0	INACT	0	0	INACT
R_EX_RIB	0	0	INACT	0	0	INACT
R_EX_SER	0	0.000647599	UND	0	0.000805939	UND
R_EX_SLF	0	0	INACT	0	0	INACT
R_EX_SUC	0	0	INACT	0	0	INACT
R_EX_SUCC	0	0.000457241	UND	0	0.000568386	UND
R_EX_T3	-1	-0.999531	ACTIVE	-1	-0.999417	ACTIVE
R_EX_TAG	0	0	INACT	-0.0187265	-0.0187154	ACTIVE
R_EX_TETRACOSANOATE	0	0	INACT	0	0	INACT
R_EX_TETRADECANOATE	0	0	INACT	0	0	INACT
R_EX_THF	0	0	INACT	0	0	INACT
R_EX_THR	0	0.000340479	UND	0	0.000422945	UND
R_EX_TRE	0	0	INACT	0	0	INACT
R_EX_TRP	0	0	INACT	0	0	INACT
R_EX_TYR	0	0	INACT	0	0	INACT
R_EX_URA	0	0	INACT	0	0	INACT
R_EX_UREA	0	0	INACT	0	0	INACT
R_EX_URI	0	0	INACT	0	0	INACT
R_EX_VAL	0	0.00026356	UND	0	0.000327245	UND
R_EX_XAN	0	0	INACT	0	0	INACT
R_EX_bDG6P	0	0	INACT	0	0	INACT
SM_MOL	0.00557187	0.00557237	ACTIVE	0.00704848	0.00704898	ACTIVE
TAG	2.02625	2.02725	ACTIVE	1.73565	1.73614	ACTIVE
TDM	0.000111437	0.000111447	ACTIVE	0.00014097	0.00014098	ACTIVE
TMM	0.00562803	0.00562854	ACTIVE	0.00711953	0.00712003	ACTIVE

## Sheet: KO_gene
Gene	Glucose medium		Glycerol medium
	GRateKO	Ratio	GRateKO	Ratio
ML2314	0	0	0	0
ML1730	0.111447	1	0.14098	1
ML1679	0.111447	1	0.14098	1
ML0713	0.111447	1	0.14098	1
ML1461	0.111447	1	0.14098	1
ML0286	0	0	0.133521	0.947092
ML0765	0	0	0	0
ML0706	0.111447	1	0.14098	1
ML0763	0.111447	1	0.14098	1
ML0753	0	0	0	0
ML1441	0	0	0	0
ML2428	0.111447	1	0.14098	1
ML0204	0.111447	1	0.14098	1
ML0182	0	0	0	0
ML0454	0	0	0	0
ML0396	0.111447	1	0.14098	1
ML2692	0.111447	1	0.14098	1
ML2081	0	0	0	0
ML1024	0	0	0	0
ML2254	0	0	0	0
ML0392	0	0	0	0
ML0393	0	0	0	0
ML0414	0.111447	1	0.14098	1
ML1023	0	0	0	0
ML0150	0	0	0	0
ML1701	0.111447	1	0.14098	1
ML1946	0.111447	1	0.133521	0.947092
ML0572	0	0	0	0
ML0570	0	0	0	0
ML0571	0	0	0	0
ML2441	0	0	0.136736	0.969896
ML0255	0	0	0.136736	0.969896
ML1277	0	0	0.13715	0.972833
ML1651	0	0	0	0
ML0861	0	0	0	0
ML2387	0	0	0	0
ML2130	0	0	0	0
ML1814	0	0	0	0
ML2672	0	0	0	0
ML1095	0.111447	1	0.14098	1
ML2270	0	0	0	0
ML0155	0.111447	1	0.14098	1
ML0156	0.111447	1	0.14098	1
ML1947	0	0	0	0
ML1091	0	0	0	0
ML0955	0.111447	1	0.14098	1
ML2046	0.111447	1	0.14098	1
ML2053	0.111447	1	0.14098	1
ML0731	0	0	0	0
ML0660	0.111447	1	0.14098	1
ML0579	0.111447	1	0.14098	1
ML2065	0.111447	1	0.14098	1
ML0554	0	0	0	0
ML1484	0	0	0	0
ML0583	0	0	0	0
ML0582	0	0	0	0
ML2451	0.111447	1	0.14098	1
ML0578	0.111447	1	0.14098	1
ML2624	0.111434	0.999883	0.140958	0.999844		pcka
ML1985	0.111447	1	0.14098	1
ML2069	0.111447	1	0.14098	1
ML1103	0.111447	1	0.14098	1
ML0674	0	0	0	0
ML2061	0.111447	1	0.14098	1
ML0696	0	0	0	0
ML0697	0	0	0	0
ML0698	0	0	0	0
ML0699	0	0	0	0
ML0666	0	0	0	0
ML1728	0	0	0	0
ML0879	0	0	0	0
ML0587	0	0	0	0
ML0881	0	0	0	0
ML0584	0	0	0	0
ML0882	0	0	0	0
ML1712	0	0	0	0
ML1711	0	0	0	0
ML0875	0	0	0	0
ML0880	0	0	0	0
ML1146	0	0	0	0
ML1145	0	0	0	0
ML1139	0	0	0	0
ML1140	0	0	0	0
ML1144	0	0	0	0
ML1143	0	0	0	0
ML1142	0	0	0	0
ML1141	0	0	0	0
ML0210	0	0	0	0
ML1681	0	0	0	0
ML2134	0.111447	1	0.14098	1
ML0485	0.111447	1	0.14098	1
ML2573	0.111279	0.998493	0.140778	0.998567
ML1078	0.111447	1	0.14098	1
ML1410	0	0	0	0
ML0524	0.111447	1	0.14098	1
ML0866	0	0	0	0
ML2402	0.111447	1	0.14098	1
ML2118	0.111447	1	0.14098	1
ML1241	0.111447	1	0.14098	1
ML0120	0.111447	1	0.14098	1
ML0102	0	0	0	0
ML1657	0.111447	1	0.14098	1
ML1800	0.111447	1	0.14098	1
ML1799	0.111447	1	0.14098	1
ML0231	0.111447	1	0.14098	1
ML1198	0.111447	1	0.14098	1
ML1784	0.111447	1	0.14098	1
ML2394	0	0	0	0
ML0865	0	0	0.133801	0.949078
ML1953	0	0	0.134181	0.951773
ML2072	0	0	0.133801	0.949078
ML1755	0	0	0.135579	0.96169
ML0596	0	0	0	0
ML2502	0	0	0	0
ML1157	0.111447	1	0.14098	1
ML0925	0	0	0	0
ML0061	0.111447	1	0.14098	1
ML0062	0.111447	1	0.14098	1
ML1249	0.111447	1	0.14098	1
ML1464	0	0	0	0
ML1458	0	0	0	0
ML2430	0	0	0	0
ML0978	0.111447	1	0.14098	1
ML1408	0	0	0	0
ML1406	0	0	0	0
ML1409	0	0	0	0
ML1407	0	0	0	0
ML0535	0	0	0	0
ML0536	0	0	0	0
ML1412	0	0	0	0
ML1413	0	0	0	0
ML1696	0.110913	0.995208	0.140436	0.996141
ML1695	0.110913	0.995208	0.140436	0.996141
ML1694	0	0	0	0
ML2608	0	0	0	0
ML1209	0.111447	1	0.14098	1
ML0354	0.111447	1	0.14098	1
ML2083	0.111447	1	0.14098	1
ML2324	0	0	0	0
ML1685	0	0	0	0
ML1684	0	0	0	0
ML1691	0	0	0	0
ML0874	0	0	0	0
ML2323	0	0	0	0
ML2322	0	0	0	0
ML1129	0	0	0	0
ML1131	0	0	0	0
ML1130	0	0	0	0
ML0996	0	0	0	0
ML1307	0.111447	1	0.14098	1
ML1532	0	0	0	0
ML1692	0.111447	1	0.14098	1
ML2136	0.111447	1	0.14098	1
ML1727	0.111447	1	0.14098	1
ML0838	0.111447	1	0.14098	1
ML0839	0.111447	1	0.14098	1
ML0682	0.111447	1	0.14098	1
ML2396	0	0	0	0
ML0544	0	0	0	0
ML0771	0	0	0	0
ML1310	0	0	0	0
ML1309	0	0	0	0
ML1264	0	0	0	0
ML1261	0	0	0	0
ML1260	0	0	0	0
ML1259	0	0	0	0
ML1258	0	0	0	0
ML1257	0	0	0	0
ML0896	0	0	0	0
ML0518	0	0	0	0
ML0519	0	0	0	0
ML0515	0	0	0	0
ML0517	0	0	0	0
ML0792	0	0	0	0
ML0516	0	0	0	0
ML1269	0	0	0	0
ML0883	0	0	0	0
ML1271	0	0	0	0
ML1272	0	0	0	0
ML1273	0	0	0	0
ML0151	0	0	0	0
ML0078	0	0	0	0
ML2472	0	0	0	0
ML0248	0	0	0	0
ML0532	0	0	0	0
ML0533	0	0	0	0
ML1293	0	0	0	0
ML2487	0	0	0	0
ML0537	0	0	0	0
ML1371	0	0	0	0
ML1469	0	0	0	0
ML1363	0	0	0	0
ML1731	0	0	0	0
ML1734	0	0	0	0
ML2507	0.111447	1	0.14098	1
ML1028	0	0	0	0
ML1514	0	0	0	0
ML1519	0.111447	1	0.14098	1
ML0772	0	0	0	0
ML2703	0	0	0	0
ML2206	0	0	0	0
ML2235	0	0	0	0
ML0160	0	0	0	0
ML2211	0	0	0	0
ML2205	0	0	0	0
ML0735	0.111447	1	0.14098	1
ML2227	0.111447	1	0.14098	1
ML2230	0	0	0	0
ML0161	0	0	0	0
ML2341	0.111447	1	0.14098	1
ML0541	0	0	0	0
ML0214	0	0	0	0
ML0707	0	0	0	0
ML0700	0	0	0	0
ML0491	0	0	0.14098	1
ML0280	0	0	0	0
ML1832	0	0	0	0
ML0873	0.111378	0.999381	0.140909	0.999496
ML0388	0	0	0	0
ML0387	0	0	0	0
ML2066	0	0	0	0
ML0395	0	0	0	0
ML1226	0	0	0	0
ML1225	0	0	0	0
ML1227	0	0	0	0
ML1454	0	0	0	0
ML1463	0	0	0	0
ML0304	0.111447	1	0.14098	1
ML2636	0.111447	1	0.14098	1
ML2635	0.111447	1	0.14098	1
ML2634	0.111447	1	0.14098	1
ML1359	0	0	0	0
ML0559	0	0	0	0
ML0555	0.111447	1	0.14098	1
ML1340	0.111447	1	0.14098	1
ML0560	0	0	0	0
ML0558	0	0	0	0
ML0852	0	0	0	0
ML1954	0	0	0	0
ML0543	0	0	0	0
ML1663	0	0	0	0
ML1383	0	0	0	0
ML1547	0.111447	1	0.14098	1
ML1192	0	0	0	0
ML1471	0.111447	1	0.14098	1
ML1708	0.111447	1	0.14098	1
ML0808	0	0	0	0
ML2257	0	0	0	0
ML2268	0	0	0	0
ML2263	0	0	0	0
ML2406	0	0	0	0
ML1217	0	0	0	0
ML1216	0	0	0	0
ML1218	0	0	0	0
ML1220	0	0	0	0
ML1919	0	0	0	0
ML0732	0	0	0	0
ML0726	0	0	0	0
ML0859	0	0	0	0
ML0858	0	0	0	0
ML1688	0.111447	1	0.14098	1
ML2422	0.111447	1	0.14098	1
ML2414	0.111447	1	0.14098	1
ML2419	0.111447	1	0.14098	1
ML2421	0.111447	1	0.14098	1
ML2420	0.111447	1	0.14098	1
ML1135	0	0	0	0
ML1805	0	0	0	0
ML0183	0.111447	1	0.14098	1
ML0294	0	0	0	0
ML0295	0	0	0	0
ML0297	0	0	0	0
ML0300	0	0	0	0
ML1676	0.111447	1	0.14098	1
ML1492	0.111447	1	0.14098	1
ML0759	0.111447	1	0.14098	1
ML0758	0.111447	1	0.14098	1
ML0756	0.111447	1	0.14098	1
ML2443	0.111447	1	0.14098	1
ML1495	0.111447	1	0.14098	1
ML2193	0.111447	1	0.14098	1
ML2391	0.111447	1	0.14098	1
ML1654	0	0	0	0
ML1653	0	0	0	0
ML1191	0	0	0	0
ML1994	0.111447	1	0.14098	1
ML1234	0.111447	1	0.14098	1
ML0100	0	0	0	0
ML0887	0.111447	1	0.14098	1
ML2546	0.111447	1	0.14098	1
ML0132	0.111447	1	0.14098	1
ML2358	0	0	0	0
ML0134	0.111447	1	0.14098	1
ML0138	0	0	0	0
ML1051	0.111447	1	0.14098	1
ML2661	0.111447	1	0.14098	1
ML0484	0.111447	1	0.14098	1
ML2401	0.111447	1	0.14098	1
ML1158	0.111447	1	0.14098	1
ML0661	0.111447	1	0.14098	1
ML2564	0.111447	1	0.14098	1
ML0737	0.111447	1	0.14098	1
ML2399	0.111447	1	0.14098	1
ML1724	0.111447	1	0.14098	1
ML2162	0.111447	1	0.14098	1
ML2563	0.111447	1	0.14098	1
ML2461	0	0	0	0
ML2603	0.111447	1	0.12352	0.876153
ML1246	0	0	0	0
ML1245	0.111447	1	0.14098	1
ML0892	0.111447	1	0.14098	1
ML1589	0	0	0	0
ML0310	0	0	0	0
ML0119	0.111447	1	0.14098	1
ML1899	0.111447	1	0.14098	1
ML0314	0.111447	1	0.14098	1
ML1243	0.111447	1	0.14098	1
ML0979	0	0	0	0
ML0452	0	0	0	0
ML0453	0	0	0	0
ML0886	0	0	0	0
ML1807	0.111447	1	0.14098	1
ML2565	0.111447	1	0.14098	1
ML1993	0	0	0	0
ML1806	0	0	0	0
ML1656	0.111447	1	0.14098	1
ML1655	0.111447	1	0.14098	1
ML2426	0	0	0	0
ML1903	0	0	0	0
ML1900	0	0	0	0
ML0101	0	0	0	0
ML0099	0	0	0	0
ML0139	0	0	0	0
ML0133	0	0	0	0
ML2357	0	0	0	0
ML2356	0	0	0	0
ML2355	0	0	0	0
ML2354	0	0	0	0
ML2353	0	0	0	0
ML0131	0	0	0	0
ML0130	0	0	0	0
ML2349	0	0	0	0
ML0135	0	0	0	0
ML0137	0	0	0	0
ML2350	0	0	0	0
ML2352	0	0	0	0
ML2351	0	0	0	0
ML0125	0	0	0	0
ML0128	0.111447	1	0.14098	1
ML0126	0	0	0	0
ML0127	0	0	0	0
ML2347	0	0	0	0
ML2346	0	0	0	0
ML1230	0	0	0	0
ML1231	0	0	0	0
ML1038	0	0	0	0
ML1583	0	0	0	0
ML0321	0	0	0	0
ML0242	0	0	0	0
ML0322	0	0	0	0
ML1581	0	0	0	0
ML1938	0	0	0	0
Rv1110	0.111447	1	0.14098	1
Rv3382c	0.111447	1	0.14098	1
ML2467	0	0	0	0
ML2277	0	0	0	0
ML0634	0.111447	1	0.14098	1
ML0095	0	0	0	0
ML0108	0	0	0	0
ML0109	0	0	0	0
ML0375	0	0	0	0
ML1678	0	0	0	0
ML0752	0	0	0	0
ML0093	0	0	0	0
ML0107	0	0	0	0
ML0104	0.111447	1	0.14098	1
ML0105	0.111447	1	0.14098	1
ML2503	0	0	0	0
ML1964	0.111447	1	0.14098	1
ML1965	0	0	0	0
ML0760	0	0	0	0
ML0092	0	0	0	0
ML0371	0.111447	1	0.14098	1
ML1172	0	0	0	0
ML0249	0	0	0	0
ML1150	0	0	0	0
ML2447	0	0	0	0
ML0915	0	0	0	0
ML0912	0	0	0	0
ML0909	0	0	0	0
ML0910	0	0	0	0
ML0911	0	0	0	0
ML0914	0	0	0	0
ML0311	0	0	0	0
ML0106	0	0	0	0
ML2028	0	0	0	0
ML2655	0	0	0	0
ML0097	0	0	0	0
ML1114	0.111447	1	0.14098	1
ML1113	0.111447	1	0.14098	1
ML2084	0.111447	1	0.14098	1
ML2348	0	0	0	0
ML1305	0.111447	1	0.14098	1
ML1304	0.111447	1	0.14098	1
ML0303	0.111447	1	0.14098	1
ML2095	0.111447	1	0.14098	1
ML2094	0.111447	1	0.14098	1
ML2093	0.111447	1	0.14098	1
ML0615	0.111447	1	0.14098	1
ML1892c	0	0	0.113273	0.803469
